# Supplementary material for: Defining the Helicobacter pylori Disease-Specific Antigenic Repertoire
Source: Front Microbiol. 2020 Jul 9;11:1551. doi: 10.3389/fmicb.2020.01551 (PMC7396715; doi:10.3389/fmicb.2020.01551)
Supplement: TABLE S1 — List of all the domains/epitopes represented in the phage libraries obtained after selection against sera. [file Table_1.XLSX]

## Sheet: Genomic_26695
CHR	Clone_Start	Clone_End	ID_clone	Frequency	Strand	Gene_Start	Gene_End	Gene_ID	Gene_Name	Description	Clone_Sequence	Frame1	Frame2	Frame3	Frame4	Frame5	Frame6
NC_000915.1	1516605	1516706	denovo19846	1614	+	1516507	1516909	HP1446	-	biopolymer transport protein ExbD	AAAGCTCCCTATCAGTATTCCCCAAGTGGATAAGGACAGCACTGATTCTAAAGACGTATTGGACAAAAAACAAGTTACGATCGCCATTTCTAATAAGGGTT	KAPYQYSPSG*GQH*F*RRIGQKTSYDRHF**GX	KLPISIPQVDKDSTDSKDVLDKKQVTIAISNKGX	SSLSVFPKWIRTALILKTYWTKNKLRSPFLIRV	PLLEMAIVTCFLSNTSLESVLSLSTWGILIGSF	TLIRNGDRNLFFVQYVFRISAVLIHLGNTDRELX	NPY*KWRS*LVFCPIRL*NQCCPYPLGEY**GAX
NC_000915.1	457671	457819	denovo10185	1238	-	457296	459330	HP0440	-	DNA topoisomerase I TopA	TACAAAAACTAACGCCATCACCCCTACTAGTCAAGGATTAGAAGTGATTTCATTTTTCAAAAAAGATAAAGAAGTGGATTTCATCGCTCTTACAAGCAAGGATAAGAGCAAATTAGGAAACACTACCAAACAATTTGAAGAATGTTTGA	YKN*RHHPY*SRIRSDFIFQKR*RSGFHRSYKQG*EQIRKHYQTI*RMFX	TKTNAITPTSQGLEVISFFKKDKEVDFIALTSKDKSKLGNTTKQFEECLX	QKLTPSPLLVKD*K*FHFSKKIKKWISSLLQARIRAN*ETLPNNLKNV*	KHSSNCLVVFPNLLLSLLVRAMKSTSLSFLKNEITSNP*LVGVMALVFV	QTFFKLFGSVS*FALILACKSDEIHFFIFFEK*NHF*SLTSRGDGVSFCX	SNILQIVW*CFLICSYPCL*ER*NPLLYLF*KMKSLLILD**G*WR*FLX
NC_000915.1	1593724	1594024	denovo11190	1199	+	1590648	1594488	HP1517	-	type IIS restriction enzyme R and M protein	AAAGCATCGCTTAGGGAATTTTGGGTGCGGCTGGGCTTGATTAAAATTTTCCCTTTGTCATTTTGCTCTTCTAACCCTAAAATGTAAAGCAATTCTTCATAAAAATCTTTGTTAAGCGTGTTAGCGTCAGAATATTTTGGAATTTTGAGCAAAAAATTAGGGCTTAGGGCTTGATAGATTAGGGCTAAATTTTCTTTTTTGAGGGGGATATAGTGGTATTTCAAAGAACGATCAAACTCATTAAGGCGCTTTTGGCAAGCATCATAAAACGCTTTTGTGCGTGTATCGTTACCCTTTCTA	KASLREFWVRLGLIKIFPLSFCSSNPKM*SNSS*KSLLSVLASEYFGILSKKLGLRA**IRAKFSFLRGI*WYFKERSNSLRRFWQAS*NAFVRVSLPFL	KHRLGNFGCGWA*LKFSLCHFALLTLKCKAILHKNLC*AC*RQNILEF*AKN*GLGLDRLGLNFLF*GGYSGISKNDQTH*GAFGKHHKTLLCVYRYPFX	SIA*GILGAAGLD*NFPFVILLF*P*NVKQFFIKIFVKRVSVRIFWNFEQKIRA*GLID*G*IFFFEGDIVVFQRTIKLIKALLASIIKRFCACIVTLSX	*KG*RYTHKSVL*CLPKAP**V*SFFEIPLYPPQKRKFSPNLSSPKP*FFAQNSKIF*R*HA*QRFL*RIALHFRVRRAK*QRENFNQAQPHPKFPKRCF	ERVTIHAQKRFMMLAKSALMSLIVL*NTTISPSKKKI*P*SIKP*ALIFCSKFQNILTLTRLTKIFMKNCFTF*G*KSKMTKGKF*SSPAAPKIP*AMLX	RKGNDTRTKAFYDACQKRLNEFDRSLKYHYIPLKKENLALIYQALSPNFLLKIPKYSDANTLNKDFYEELLYILGLEEQNDKGKILIKPSRTQNSLSDAX
NC_000915.1	505492	505644	denovo7082	864	+	505373	505886	HP0482	-	hypothetical protein	ATCTCAAAATATTTTAACTCAAAATGTGGCTAGAGTGTATTTAATTGTAGTGAATGGTGAGATTAAAAAAATCGGTGGCTCTCAAGCAGATGGTGGGATTAAAAGCACGCTCAATATTTATAAAGATGGGGGAGTCAAAGGGAGGCCTAATA	ISKYFNSKCG*SVFNCSEW*D*KNRWLSSRWWD*KHAQYL*RWGSQREA*X	SQNILTQNVARVYLIVVNGEIKKIGGSQADGGIKSTLNIYKDGGVKGRPNX	LKIF*LKMWLECI*L**MVRLKKSVALKQMVGLKARSIFIKMGESKGGLI	LGLPLTPPSL*ILSVLLIPPSA*EPPIFLISPFTTIKYTLATF*VKIF*D	IRPPFDSPIFINIERAFNPTICLRATDFFNLTIHYN*IHSSHILS*NILRX	Y*ASL*LPHLYKY*ACF*SHHLLESHRFF*SHHSLQLNTL*PHFELKYFEX
NC_000915.1	1652077	1652153	denovo15326	817	+	1651703	1652651	HP1571	-	rare lipoprotein A RlpA	CCCTAGCGGCCGCATTAGACAAATCAATGATGCGATCGCTCACAAAAGGCCCTCTATCGTTGATGCGCACAATGGTA	P*RPH*TNQ*CDRSQKALYR*CAQWX	PSGRIRQINDAIAHKRPSIVDAHNGX	LAAALDKSMMRSLTKGPLSLMRTMV	PLCASTIEGLL*AIASLICLMRPLG	TIVRINDRGPFVSDRIIDLSNAAARX	YHCAHQR*RAFCERSHH*FV*CGR*G
NC_000915.1	1031415	1031516	denovo22743	805	-	1031236	1032478	HP0971	-	hypothetical protein	TAGAATCAACGCCAACTCCTACTTAAACCAGCTCAAAACCAAAGAAGCATACATTGAAACCCAAAAAGAAGCCATTGCCAATAAGAAGCGTTTGATGGAAA	*NQRQLLLKPAQNQRSIH*NPKRSHCQ*EAFDGX	RINANSYLNQLKTKEAYIETQKEAIANKKRLMEX	ESTPTPT*TSSKPKKHTLKPKKKPLPIRSV*WK	SIKRFLLAMASFWVSMYASLVLSWFK*ELALIL	FHQTLLIGNGFFLGFNVCFFGFELV*VGVGVDSX	FPSNASYWQWLLFGFQCMLLWF*AGLSRSWR*FX
NC_000915.1	1654392	1654490	denovo5008	757	-	1653856	1654621	HP1573	-	hypothetical protein	TAGAGCAATAGAAATTAGCGAAAAATTTGAAGGCGTGTTTTTTGCCATAGGCGCTCACCCTTATGATGTGGAGAGTTTTGATGAAAGCCTGTTTGAAA	*SNRN*RKI*RRVFCHRRSPL*CGEF**KPV*X	RAIEISEKFEGVFFAIGAHPYDVESFDESLFEX	EQ*KLAKNLKACFLP*ALTLMMWRVLMKACLK	SNRLSSKLSTS*G*APMAKNTPSNFSLISIAL	FKQAFIKTLHIIRVSAYGKKHAFKFFANFYCSX	FQTGFHQNSPHHKGERLWQKTRLQIFR*FLLLX
NC_000915.1	630879	631152	denovo23198	624	+	630839	632819	HP0597	-	penicillin-binding protein 1A	GGGGTGGGGGTGATGGAATTGGGGGTTGAATAGTAGGGGATTTTATCCACGATTTCTTTACGCAAGCCTTTGGGGACATCAAACTTTCTTTTTAAAGAAGGTTCAATCGCTAAAATATTACGCATGAAATACGAATACACAGGTGCACTCACAATACTTCCTGCCGCTCCTTTGCTAATAGGCGTGTTATCGTCCCTCCCAAACCAGATCACGCTTTGCAAGGTGGGAGTAAAGCCAATAAACCAAGCATCAATATTGTTGTTAGAAGTCCCGA	GVGVMELGVE**GILSTISLRKPLGTSNFLFKEGSIAKILRMKYEYTGALTILPAAPLLIGVLSSLPNQITLCKVGVKPINQASILLLEVPX	GWG*WNWGLNSRGFYPRFLYASLWGHQTFFLKKVQSLKYYA*NTNTQVHSQYFLPLLC**ACYRPSQTRSRFARWE*SQ*TKHQYCC*KSR	GGGDGIGG*IVGDFIHDFFTQAFGDIKLSF*RRFNR*NITHEIRIHRCTHNTSCRSFANRRVIVPPKPDHALQGGSKANKPSINIVVRSPX	RDF*QQY*CLVYWLYSHLAKRDLVWEGR*HAY*QRSGRKYCECTCVFVFHA*YFSD*TFFKKKV*CPQRLA*RNRG*NPLLFNPQFHHPHP	SGLLTTILMLGLLALLPPCKA*SGLGGTITRLLAKERQEVL*VHLCIRISCVIF*RLNLL*KESLMSPKACVKKSWIKSPTIQPPIPSPPPX	GTSNNNIDAWFIGFTPTLQSVIWFGRDDNTPISKGAAGSIVSAPVYSYFMRNILAIEPSLKRKFDVPKGLRKEIVDKIPYYSTPNSITPTP
NC_000915.1	1435600	1435733	denovo7330	624	+	1433294	1436201	HP1371	-	type III restriction enzyme R protein	TAAAGAAACTCTAATCAAAAAAATCGCGCAAGGCGAGATCGATCCTTATGATACAGAAAAGCACAAACAAAACAAAACCTTTAAAGTTGGTGGTGCCGAGCTGTTAAAACTCAAAGAGCATTACTACACCCCTA	*RNSNQKNRARRDRSL*YRKAQTKQNL*SWWCRAVKTQRALLHPX	KETLIKKIAQGEIDPYDTEKHKQNKTFKVGGAELLKLKEHYYTPX	KKL*SKKSRKARSILMIQKSTNKTKPLKLVVPSC*NSKSITTPL	GV**CSLSFNSSAPPTLKVLFCLCFSVS*GSISPCAIFLIRVSL	RGVVMLFEF*QLGTTNFKGFVLFVLFCIIRIDLALRDFFD*SFFX	*GCSNAL*VLTARHHQL*RFCFVCAFLYHKDRSRLARFF*LEFLX
NC_000915.1	724166	724497	denovo10547	591	+	723552	724833	HP0673	-	hypothetical protein	CTGCCCAATTACAATTGAGGATTATTTAATTTTAGATAATCTAAAAAGCTGTTTTGTAATCCAAAATAAGCCAAATGTAACATTATTTGATAACGACGAGAACGATAGACCATTCAATTTAAAGCGATACTTGTTAGGATTGAAAGAAAAGTTAGGGTTTGAGCCAACGGGTATTTTCTATTGCGAAAACGCAAACACACACAAAATTGAATTGATTGGTAATGATTCTGATTTCAGAGAGGTATTACTTGAATTTTCAGAGAATATACCAAAAGCCCCTAATGAACTACCACAATTTCTTACAAACTTTAAAAATTCAAAAATCCCCAATA	LPNYN*GLFNFR*SKKLFCNPK*AKCNII**RRER*TIQFKAILVRIERKVRV*ANGYFLLRKRKHTQN*IDW**F*FQRGIT*IFREYTKSP**TTTISYKL*KFKNPQX	CPITIEDYLILDNLKSCFVIQNKPNVTLFDNDENDRPFNLKRYLLGLKEKLGFEPTGIFYCENANTHKIELIGNDSDFREVLLEFSENIPKAPNELPQFLTNFKNSKIPNX	AQLQLRII*F*II*KAVL*SKISQM*HYLITTRTIDHSI*SDTC*D*KKS*GLSQRVFSIAKTQTHTKLN*LVMILISERYYLNFQRIYQKPLMNYHNFLQTLKIQKSPI	LGIFEFLKFVRNCGSSLGAFGIFSENSSNTSLKSESLPINSILCVFAFSQ*KIPVGSNPNFSFNPNKYRFKLNGLSFSSLSNNVTFGLFWITKQLFRLSKIK*SSIVIGQ	IGDF*IFKVCKKLW*FIRGFWYIL*KFK*YLSEIRIITNQFNFVCVCVFAIENTRWLKP*LFFQS*QVSL*IEWSIVLVVIK*CYIWLILDYKTAF*II*N*IILNCNWAX	YWGFLNF*SL*EIVVVH*GLLVYSLKIQVIPL*NQNHYQSIQFCVCLRFRNRKYPLAQTLTFLSILTSIALN*MVYRSRRYQIMLHLAYFGLQNSFLDYLKLNNPQL*LGX
NC_000915.1	975539	975682	denovo1976	544	-	974160	977418	HP0919	carB	carbamoyl phosphate synthase large subunit	TTGTTGCGTGCATGCGAGCCTTGCTTTAAAAGATTTAAACATTAAAAGCGTCATGTTCAATTGCAATCCAGAAACTGTTAGCACGGATTATGATACCAGCGACACGCTCTATTTTGAACCCATTCATTTTGAGTGCGTGAAAA	LLRACEPCFKRFKH*KRHVQLQSRNC*HGL*YQRHALF*THSF*VREX	CCVHASLALKDLNIKSVMFNCNPETVSTDYDTSDTLYFEPIHFECVKX	VACMRALL*KI*TLKASCSIAIQKLLARIMIPATRSILNPFILSA*K	FTHSK*MGSK*SVSLVS*SVLTVSGLQLNMTLLMFKSFKARLACTQQ	FHALKMNGFKIERVAGIIIRANSFWIAIEHDAFNV*IF*SKARMHATX	FSRTQNEWVQNRACRWYHNPC*QFLDCN*T*RF*CLNLLKQGSHARNX
NC_000915.1	93992	94098	denovo21661	541	-	92951	94967	HP0088	-	RNA polymerase sigma factor RpoD	AGATGAAAGAGAAGACGAATTGGTGCGTTCATTGACCCTAGCTTACAAACGCCAAACACTCAAAGACAGACTCTATGATTTAGAACCTACCAGCAAACTGATTAATA	R*KRRRIGAFIDPSLQTPNTQRQTL*FRTYQQTD*X	DEREDELVRSLTLAYKRQTLKDRLYDLEPTSKLINX	MKEKTNWCVH*P*LTNAKHSKTDSMI*NLPAN*LI	LISLLVGSKS*SLSLSVWRL*ARVNERTNSSSLSS	INQFAGRF*IIESVFECLAFVS*GQ*THQFVFSFIX	Y*SVCW*VLNHRVCL*VFGVCKLGSMNAPIRLLFHL
NC_000915.1	1530649	1530765	denovo18177	528	-	1528910	1532546	HP1460	dnaE	DNA polymerase III subunit alpha	TAAAACCTTGACCGTGATTGATGATGCGCTTAAAATCATTAAAACACAACACAAAATTAGCGTGGATTTTTTATCGTTGGATATGGACGATCCGAAAGTGTATAAAACGATCCAAA	*NLDRD**CA*NH*NTTQN*RGFFIVGYGRSESV*NDPX	KTLTVIDDALKIIKTQHKISVDFLSLDMDDPKVYKTIQX	KP*P*LMMRLKSLKHNTKLAWIFYRWIWTIRKCIKRSK	WIVLYTFGSSISNDKKSTLILCCVLMILSASSITVKVL	LDRFIHFRIVHIQR*KIHANFVLCFNDFKRIINHGQGFX	FGSFYTLSDRPYPTIKNPR*FCVVF**F*AHHQSRSRFX
NC_000915.1	591856	591900	denovo3860	509	+	591529	592468	HP0557	-	acetyl-CoA carboxylase carboxyltransferase subunit alpha	AGCCACTGCAATCGCTAGCGCACCACCACTGCCCCCCTCACCGA	SHCNR*RTTTAPLTX	ATAIASAPPLPPSPX	PLQSLAHHHCPPHR	GEGGSGGALAIAVA	R*GGQWWCASDCSGX	SVRGAVVVR*RLQWL
NC_000915.1	692371	692540	denovo21931	506	+	692042	692864	HP0646	-	UDP-glucose pyrophosphorylase GalU	TGCGATTTTAACCGGAGAAGCCCTCATAGGCAATGAGCCTTTTGCGGTGATTTTAGCCGATGACTTGTGTATAAGCCATGATCACCCAAGCGTGTTAAAGCAAATGACTTCATTGTATCAAAAATACCAATGCTCCATTGTAGCCATTGAAGAAGTGGCGTTAGAAGAAA	CDFNRRSPHRQ*AFCGDFSR*LVYKP*SPKRVKANDFIVSKIPMLHCSH*RSGVRRX	AILTGEALIGNEPFAVILADDLCISHDHPSVLKQMTSLYQKYQCSIVAIEEVALEEX	RF*PEKPS*AMSLLR*F*PMTCV*AMITQAC*SK*LHCIKNTNAPL*PLKKWR*KK	SSNATSSMATMEHWYF*YNEVICFNTLG*SWLIHKSSAKITAKGSLPMRASPVKIA	FF*RHFFNGYNGALVFLIQ*SHLL*HAWVIMAYTQVIG*NHRKRLIAYEGFSG*NRX	FLLTPLLQWLQWSIGIFDTMKSFALTRLGDHGLYTSHRLKSPQKAHCL*GLLRLKSX
NC_000915.1	1400147	1400260	denovo16187	476	+	1399887	1400745	HP1341	-	siderophore-mediated iron transport protein TonB	AAAAGAAGAACCCAAAAAGGAGGTTACAAAGCCTAAACCTAAGCCTAAACCCAAGCCAAAGCCAAAACCAAAACCTAAGCCTGAACCCAAACCTGAACCAAAACCCGAGCCTA	KRRTQKGGYKA*T*A*TQAKAKTKT*A*TQT*TKTRAX	KEEPKKEVTKPKPKPKPKPKPKPKPKPEPKPEPKPEPX	KKNPKRRLQSLNLSLNPSQSQNQNLSLNPNLNQNPSL	GSGFGSGLGSGLGFGFGFGLGLGLGLGFVTSFLGSSF	RLGFWFRFGFRLRFWFWLWLGFRLRFRLCNLLFGFFFX	*ARVLVQVWVQA*VLVLALAWV*A*V*AL*PPFWVLLX
NC_000915.1	1173773	1173861	denovo11100	450	+	1173405	1174728	HP1112	-	adenylosuccinate lyase	CCTTAAAAACAGGGCTTTAGAGCATAAAGACACGCTGATGGTGGGCAGAAGCCATGGGGTGTTTGGCGAACCCATTACTTTTGGCTTAA	P*KQGFRA*RHADGGQKPWGVWRTHYFWLX	LKNRALEHKDTLMVGRSHGVFGEPITFGLX	LKTGL*SIKTR*WWAEAMGCLANPLLLA*	KPKVMGSPNTPWLLPTISVSLCSKALFLR	*AKSNGFAKHPMASAHHQRVFML*SPVFKX	LSQK*WVRQTPHGFCPPSACLYALKPCF*G
NC_000915.1	341046	341150	denovo12292	446	+	340831	341545	HP0325	flgH	flagellar basal body L-ring protein	GATCACAATCATTGTTTCTGAAAAAGCGAGCGCGAATTATTCCAGCTCTAAAGATTATAAAAGCGCTTCAGGGGGTAATTCCACGCCCCCAAGACTCACTTATA	DHNHCF*KSERELFQL*RL*KRFRG*FHAPKTHLX	ITIIVSEKASANYSSSKDYKSASGGNSTPPRLTYX	SQSLFLKKRARIIPALKIIKALQGVIPRPQDSLI	*VSLGGVELPPEALL*SLELE*FALAFSETMIVI	ISESWGRGITP*SAFIIFRAGIIRARFFRNNDCDX	YK*VLGAWNYPLKRFYNL*SWNNSRSLFQKQ*L*S
NC_000915.1	908719	908892	denovo22399	440	+	907647	909231	HP0855	-	alginate O-acetylation protein AlgI	TTGGGGGGTTTTGGCATGGGGCTGGTTGGACTTTTATCATTTGGGGGCTATTGCATGGGATTGCTTTGAGCGTTCATAGAGCGTATTCTCATGCCACTAGAAAATTCCATTTCACTATGCCAAAGATTTTAGCATGGCTCATCACTTTTAATTTTATCAATCTCGCATGGGTGA	LGGFGMGLVGLLSFGGYCMGLL*AFIERILMPLENSISLCQRF*HGSSLLILSISHG*	WGVLAWGWLDFYHLGAIAWDCFERS*SVFSCH*KIPFHYAKDFSMAHHF*FYQSRMGX	GGFWHGAGWTFIIWGLLHGIALSVHRAYSHATRKFHFTMPKILAWLITFNFINLAWVX	SPMRD**N*K**AMLKSLA**NGIF*WHENTLYERSKQSHAIAPK**KSNQPHAKTPQ	THARLIKLKVMSHAKIFGIVKWNFLVA*EYAL*TLKAIPCNSPQMIKVQPAPCQNPPX	HPCEIDKIKSDEPC*NLWHSEMEFSSGMRIRSMNAQSNPMQ*PPNDKSPTSPMPKPPX
NC_000915.1	303542	303663	denovo16852	418	+	298023	306705	HP0289	-	toxin-like outer membrane protein	GCTCATTCTCAATCAGGCTAATATCGTAAGCTCGCAAACCGATGGGATCTTTAGCATGCTGGGTCAAGAGGGTATTAATAAGGTTTTCAATCAAGCCGGGCTCGCTAATATTTTGGGCGAAA	AHSQSG*YRKLANRWDL*HAGSRGY**GFQSSRAR*YFGRX	LILNQANIVSSQTDGIFSMLGQEGINKVFNQAGLANILGEX	SFSIRLIS*ARKPMGSLACWVKRVLIRFSIKPGSLIFWAK	SPKILASPA*LKTLLIPS*PSMLKIPSVCELTILA*LRMS	FAQNISEPGLIENLINTLLTQHAKDPIGLRAYDISLIENEX	FRPKY*RARLD*KPY*YPLDPAC*RSHRFASLRY*PD*E*A
NC_000915.1	1058576	1058754	denovo8414	415	-	1058372	1060175	HP0996	-	hypothetical protein	AATTAAACAATTTTCTAAAATTTCTAAGGATATTCTCTATACTTGTAATGAGATCATAGGAGCTAATAGGTTTTTAACCCACTATGACAACCTAAACCTTGAAAAAGTCCTAGAACACGCTAAAGATACTAAGCTAGAGCAAAAAGAAATTCAAGCTATCACAAAAGAGCCTAATAACA	N*TIF*NF*GYSLYL**DHRS**VFNPL*QPKP*KSPRTR*RY*ARAKRNSSYHKRA**X	IKQFSKISKDILYTCNEIIGANRFLTHYDNLNLEKVLEHAKDTKLEQKEIQAITKEPNNX	LNNFLKFLRIFSILVMRS*ELIGF*PTMTT*TLKKS*NTLKILS*SKKKFKLSQKSLIT	LLGSFVIA*ISFCSSLVSLACSRTFSRFRLS*WVKNLLAPMISLQV*RISLEILENCLI	VIRLFCDSLNFFLL*LSIFSVF*DFFKV*VVIVG*KPISSYDLITSIENILRNFRKLFNX	CY*ALL**LEFLFALA*YL*RVLGLFQGLGCHSGLKTY*LL*SHYKYREYP*KF*KIV*X
NC_000915.1	1221988	1222398	denovo12079	415	+	1221338	1225031	HP1157	-	hypothetical protein	GGTGAATGCCTCTAGCAATAATACCGCTTATGTGAGCGCTCTTGTTAACGCTTTAAACACTTTAGGGGTAGGGGTTTTCCCCACCACAACCACAACGCATGTGGTGTTAAACCCACCGGGACAAGTCGTATTCTATCCAACCAATTCCATTTTAGGCTCTACTTCTTCAAACAGCAATAACCAACAACAATACAACAACACCCTTTTAATGAACACCTTACAAGGGACATTAAGCGCTAATACTCAAAATAACCCCAATGGTTGCGCCAATCAAGTCCAGTGTTTGGAGCAATTCATCCAAAATTTAGCCCCTTTAGCCGCAACCCCCACTTCAAACAACCAGGCCAACCAGCAAGTCCAAGCCATCGCTCAAAAGCTTCAAAGCGTTGCTATCAACAC…	GECL*Q*YRLCERSC*RFKHFRGRGFPHHNHNACGVKPTGTSRILSNQFHFRLYFFKQQ*PTTIQQHPFNEHLTRDIKR*YSK*PQWLRQSSPVFGAIHPKFSPFSRNPHFKQPGQPASPSHRSKASKRCYQHFRQX	VNASSNNTAYVSALVNALNTLGVGVFPTTTTTHVVLNPPGQVVFYPTNSILGSTSSNSNNQQQYNNTLLMNTLQGTLSANTQNNPNGCANQVQCLEQFIQNLAPLAATPTSNNQANQQVQAIAQKLQSVAINTLDNX	*MPLAIIPLM*ALLLTL*TL*G*GFSPPQPQRMWC*THRDKSYSIQPIPF*ALLLQTAITNNNTTTPF**TPYKGH*ALILKITPMVAPIKSSVWSNSSKI*PL*PQPPLQTTRPTSKSKPSLKSFKALLSTL*TT	LSKVLIATL*SF*AMAWTCWLAWLFEVGVAAKGAKFWMNCSKHWT*LAQPLGLF*VLALNVPCKVFIKRVLLYCCWLLLFEEVEPKMELVG*NTTCPGGFNTTCVVVVVGKTPTPKVFKALTRALT*AVLLLEAFT	VV*SVDSNALKLLSDGLDLLVGLVV*SGGCG*RG*ILDELLQTLDLIGATIGVILSISA*CPL*GVH*KGVVVLLLVIAV*RSRA*NGIGWIEYDLSRWV*HHMRCGCGGENPYP*SV*SVNKSAHISGIIARGIHX	CCLKC**QRFEAFERWLGLAGWPGCLKWGLRLKGLNFG*IAPNTGLDWRNHWGYFEY*RLMSLVRCSLKGCCCIVVGYCCLKK*SLKWNWLDRIRLVPVGLTPHALWLWWGKPLPLKCLKR*QERSHKRYYC*RHSP
NC_000915.1	7725	7822	denovo14556	404	-	7602	9243	HP0010	groEL	molecular chaperone GroEL	TTTTAACGCTAGCAATGGCAAGTATGTGGATATGTTTAAAGAAGGCATTATTGACCCCTTAAAAGTAGAAAGGATCGCTTTACAAAATGCGGTTTCGA	F*R*QWQVCGYV*RRHY*PLKSRKDRFTKCGFX	FNASNGKYVDMFKEGIIDPLKVERIALQNAVSX	LTLAMASMWICLKKALLTP*K*KGSLYKMRFR	ETAFCKAILSTFKGSIMPSLNISTYLPLLALK	RNRIL*SDPFYF*GVNNAFFKHIHILAIASVKX	SKPHFVKRSFLLLRGQ*CLL*TYPHTCHC*R*X
NC_000915.1	856827	856945	denovo13202	399	-	856620	857199	HP0802	ribA	GTP cyclohydrolase II	TGTGATTTATTTGCGCCAAGAAGGGCGTGGGATAGGGCTATTTAATAAAGTCAATGCCTACGCTTTACAGGATAAAGGCTATGATACCATTCAAGCCAATGAAATGATAGGGTTTAAAA	CDLFAPRRAWDRAI**SQCLRFTG*RL*YHSSQ*NDRV*X	VIYLRQEGRGIGLFNKVNAYALQDKGYDTIQANEMIGFKX	*FICAKKGVG*GYLIKSMPTLYRIKAMIPFKPMK**GLK	LNPIISLA*MVS*PLSCKA*ALTLLNSPIPRPSWRK*IT	FKPYHFIGLNGIIAFIL*SVGIDFIK*PYPTPFLAQINHX	F*TLSFHWLEWYHSLYPVKRRH*LY*IALSHALLGANKSX
NC_000915.1	761537	761617	denovo237	386	+	761271	762198	HP0707	mraW	S-adenosyl-methyltransferase MraW	CCTAGAAACGCATAACAAGGAGATTAAAGGGGTTTTAGTGGATTTAGGGGTGAGCTCTTTGCAGCTTGATGATGATAACA	PRNA*QGD*RGFSGFRGELFAA****X	LETHNKEIKGVLVDLGVSSLQLDDDNX	*KRITRRLKGF*WI*G*ALCSLMMIT	LSSSSCKELTPKSTKTPLISLLCVSR	VIIIKLQRAHP*IH*NPFNLLVMRF*X	CYHHQAAKSSPLNPLKPL*SPCYAFLG
NC_000915.1	54510	54918	denovo372	385	+	53714	56186	HP0054	-	adenine/cytosine DNA methyltransferase	CTATAATCTTTGAATCTTTCATGCGTTTTGCCAAAAGGCGGATTGCCCACAATTAAATCCACTTTGCCGCATTCATAGGCTAGAAAATCTTTGCAAATCAATTCCATCTCAAAATTGTTAGGAATGCAATCTTTATATAAAATCTCTAAAATTTCTAAACTATTTTTATCAATATCTATACACTTTAAATAAACTTTTTTAACAGAAGTGTATTTTTTAAAAAGAGCACTTAAGAAATTCCCACACCCTGCACTTGGCTCTATAATAGTAACACTCTCTTGTTTAAAGCTTGGCAATAACTTCGCTATTTCATTAATAATAAAAGGGTTTGTAAAATACGCGCTTTTTTCTATGCGTTTAGAATTAGACATTTCTGCCAAACTCACTAAACTCGCTCTT…	L*SLNLSCVLPKGGLPTIKSTLPHS*ARKSLQINSISKLLGMQSLYKISKISKLFLSISIHFK*TFLTEVYFLKRALKKFPHPALGSIIVTLSCLKLGNNFAISLIIKGFVKYALFSMRLELDISAKLTKLALAILX	YNL*IFHAFCQKADCPQLNPLCRIHRLENLCKSIPSQNC*ECNLYIKSLKFLNYFYQYLYTLNKLF*QKCIF*KEHLRNSHTLHLAL***HSLV*SLAITSLFH***KGL*NTRFFLCV*N*TFLPNSLNSLLQS*	IIFESFMRFAKRRIAHN*IHFAAFIG*KIFANQFHLKIVRNAIFI*NL*NF*TIFINIYTL*INFFNRSVFFKKST*EIPTPCTWLYNSNTLLFKAWQ*LRYFINNKRVCKIRAFFYAFRIRHFCQTH*TRSCNLX	QDCKSEFSEFGRNV*F*THRKKRVFYKPFYY**NSEVIAKL*TRECYYYRAKCRVWEFLKCSF*KIHFC*KSLFKVYRY**K*FRNFRDFI*RLHS*QF*DGIDLQRFSSL*MRQSGFNCGQSAFWQNA*KIQRL*	SRLQERV**VWQKCLILNA*KKARILQTLLLLMK*RSYCQALNKRVLLL*SQVQGVGIS*VLFLKNTLLLKKFI*SV*ILIKIV*KF*RFYIKIAFLTILRWN*FAKIF*PMNAAKWI*LWAIRLLAKRMKDSKIIX	KIARASLVSLAEMSNSKRIEKSAYFTNPFIINEIAKLLPSFKQESVTIIEPSAGCGNFLSALFKKYTSVKKVYLKCIDIDKNSLEILEILYKDCIPNNFEMELICKDFLAYECGKVDLIVGNPPFGKTHERFKDYX
NC_000915.1	1373656	1373762	denovo21787	369	-	1373542	1373899	HP1303	rplR	50S ribosomal protein L18	GATTGATGATGTTAAACAAAGCACCATAACGCATATTGATGGCAGGAAAATGGGCTTTAAAAACACGCAAGAAGACGCTAAAAAATTAGGTGCTCTCTTTGCTGAAA	D**C*TKHHNAY*WQENGL*KHARRR*KIRCSLC*X	IDDVKQSTITHIDGRKMGFKNTQEDAKKLGALFAEX	LMMLNKAP*RILMAGKWALKTRKKTLKN*VLSLLK	SAKRAPNFLASSCVFLKPIFLPSICVMVLCLTSSI	FSKEST*FFSVFLRVFKAHFPAINMRYGALFNIINX	FQQREHLIF*RLLACF*SPFSCHQYALWCFV*HHQS
NC_000915.1	1471519	1471635	denovo20480	368	+	1471118	1471967	HP1406	-	biotin synthase	CACATGGGAAGAAAGGTTTATCACATGCGAAAACGCTTTAAGGGCGGGGTTAGGCTTGTGCAGTGGGGGGATTTTTGGGCTTAATGAGAGCTGGGAAGATCGGATTGAAATGCTTA	HMGRKVYHMRKRFKGGVRLVQWGDFWA**ELGRSD*NAX	TWEERFITCENALRAGLGLCSGGIFGLNESWEDRIEMLX	HGKKGLSHAKTL*GRG*ACAVGGFLGLMRAGKIGLKCL	SISIRSSQLSLSPKIPPLHKPNPALKAFSHVINLSSHV	KHFNPIFPALIKPKNPPTAQA*PRP*SVFACDKPFFPCX	*AFQSDLPSSH*AQKSPHCTSLTPPLKRFRM**TFLPMX
NC_000915.1	1575230	1575438	denovo14288	367	-	1574846	1577213	HP1503	-	cation-transporting ATPase, P-type CopA	ACCAATGAAAGAGAGCGCTAATATCATGGTAGGCTTTGCGAAAAATGAGACTTTATGCGCGTTATTCATTTTAGAAGAGCGTTTGAAAGCTAACGCTAAAGAAGTCGTTCAGGCTTTACAAAATAAAGGCTTAGAATTAGAGATTTTAAGCGGGGATAATGAAAGCTCGGTTAAGGAGTGCGCGAAAAAATTAGGGATTTCTAATTATA	TNERER*YHGRLCEK*DFMRVIHFRRAFES*R*RSRSGFTK*RLRIRDFKRG**KLG*GVREKIRDF*LX	PMKESANIMVGFAKNETLCALFILEERLKANAKEVVQALQNKGLELEILSGDNESSVKECAKKLGISNYX	Q*KRALISW*ALRKMRLYARYSF*KSV*KLTLKKSFRLYKIKA*N*RF*AGIMKARLRSARKN*GFLII	*LEIPNFFAHSLTELSLSPLKISNSKPLFCKA*TTSLALAFKRSSKMNNAHKVSFFAKPTMILALSFIG	IIRNP*FFRALLNRAFIIPA*NL*F*AFIL*SLNDFFSVSFQTLF*NE*RA*SLIFRKAYHDISALFHWX	YN*KSLIFSRTP*PSFHYPRLKSLILSLYFVKPERLL*R*LSNALLK*ITRIKSHFSQSLP*Y*RSLSLV
NC_000915.1	1500968	1501035	denovo13265	363	+	1499409	1501479	HP1430	-	ATP-binding protein	CCGCATCAATCACGATCGCGCTTTTTGGGGTTTCAATGACCATCATGTTCCCCCCAATCTCACCCAAA	PHQSRSRFLGFQ*PSCSPQSHPX	RINHDRAFWGFNDHHVPPNLTQX	ASITIALFGVSMTIMFPPISPK	WVRLGGT*WSLKPQKARS*LMR	LGEIGGNMMVIETPKSAIVIDAX	FG*DWGEHDGH*NPKKRDRD*CG
NC_000915.1	437711	437772	denovo13293	360	-	436281	438129	HP0422	-	arginine decarboxylase	GGAATCAAAAGCGATTTCCCCATCGCTATCGCAAGTAATATCCCACAAGCTCGCACTCCTGA	GIKSDFPIAIASNIPQARTPX	ESKAISPSLSQVISHKLALLX	NQKRFPHRYRK*YPTSSHS*	RSASLWDITCDSDGEIAFDS	QECELVGYYLR*RWGNRF*FX	SGVRACGILLAIAMGKSLLIP
NC_000915.1	1411794	1411916	denovo12547	360	-	1411345	1412218	HP1351	-	hypothetical protein	TAAAAAAGATAACACCTATTATTTTATAGAACAAAAAATGCGAGACGACCATGACAGCGCCAAAAAGAGAGGGCAAATAGATAACTTTGAAAGGAAATTAGAGGCTTTAATCCATCGTTATG	CV*ILNRTILKRA*LFTFI*KNPLLQ*E*RKKGIFRIRSVG*KR*HLLFYRTKNARRP*QRQKERANR*L*KEIRGFNPSLWRKHSRLFLLYRX	AFEYLIEQYLKEHNFSPLSKKIPYYNKNKEKRESLELDQLAKKDNTYYFIEQKMRDDHDSAKKRGQIDNFERKLEALIHRYGENIQGYFYFIDX	RLNT**NNT*KSITFHLYLKKSLITIRIKKKGNL*N*ISWLKKITPIIL*NKKCETTMTAPKREGK*ITLKGN*RL*SIVMAKTFKAIFTL*I	SIK*K*P*MFSP*RWIKASNFLSKLSICPLFLALSWSSRIFCSIK**VLSFLAN*SNSKDSLFSLFLL**GIFLDKGEKLCSFKYCSIKYSNA	IYKVKIALNVFAITMD*SL*FPFKVIYLPSLFGAVMVVSHFLFYKIIGVIFFSQLI*F*RFPFFFILIVIRDFFR*R*KVMLF*VLFY*VFKRX	YL*SKNSLECFRHNDGLKPLISFQSYLFALSFWRCHGRLAFFVL*NNRCYLF*PTDLILKIPFFLYSYCNKGFF*IKVKSYALLSIVLLSIQTX
NC_000915.1	1554570	1554680	denovo19179	345	-	1554199	1555447	HP1480	-	seryl-tRNA synthetase	GCACACGCCTTGTTTCAGGAGCGAAGCAGGGAGCGCGGGCAAGGACACAAGGGGGATGATAAGACAGCACCAATTTGATAAAGTAGAATTAGTGGCTATCACGCACCCTA	AHALFQERSRERGQGHKGDDKTAPI**SRISGYHAPX	HTPCFRSEAGSAGKDTRGMIRQHQFDKVELVAITHPX	TRLVSGAKQGARARTQGG**DSTNLIK*N*WLSRTL	GCVIATNSTLSNWCCLIIPLVSLPALPASLLKQGVC	RVRDSH*FYFIKLVLSYHPPCVLARAPCFAPETRRVX	*GA**PLILLYQIGAVLSSPLCPCPRSLLRS*NKACA
NC_000915.1	637907	637980	denovo10523	341	+	637281	638814	HP0601	-	flagellin A	AGCAGGCACAGGGATTGGCGTGTTAGCAGAAGTGATTAACAAGAACTCTAACCGAACAGGCGTTAAAGCCTATA	SRHRDWRVSRSD*QEL*PNRR*SLX	AGTGIGVLAEVINKNSNRTGVKAYX	QAQGLAC*QK*LTRTLTEQALKPI	*ALTPVRLEFLLITSANTPIPVPA	IGFNACSVRVLVNHFC*HANPCACX	YRL*RLFG*SSC*SLLLTRQSLCLL
NC_000915.1	523564	523649	denovo17614	340	+	522741	524070	HP0497	-	sodium- and chloride-dependent transporter	TCTCACAAGGCACAGGGTTAATCTTCACTTCTTTACCGGTGGTTTTTGGCCAAATGGGAGCGATAGGCATTCTTGTTTCGATTCTA	SHKAQG*SSLLYRWFLAKWER*AFLFRFX	LTRHRVNLHFFTGGFWPNGSDRHSCFDSX	SQGTGLIFTSLPVVFGQMGAIGILVSIL	ESKQECLSLPFGQKPPVKK*RLTLCLVR	RIETRMPIAPIWPKTTGKEVKINPVPCEX	*NRNKNAYRSHLAKNHR*RSED*PCAL*X
NC_000915.1	316399	316532	denovo15337	339	+	315584	317234	HP0298	-	dipeptide ABC transporter substrate-binding protein DppA	AGCGTTGCGCACCGGCGAAATCATGCTCATGACTGGGCCTAATCTCAATGAAGTGGAGCAATTAGAAAAAGTCCCTAATATCGTGGTGGACAAAAGTGCTGGGTTGTTGGCGAGTTGGCTTTCGTTGAACACGA	SVAHRRNHAHDWA*SQ*SGAIRKSP*YRGGQKCWVVGELAFVEHX	ALRTGEIMLMTGPNLNEVEQLEKVPNIVVDKSAGLLASWLSLNTX	RCAPAKSCS*LGLISMKWSN*KKSLISWWTKVLGCWRVGFR*TR	VFNESQLANNPALLSTTILGTFSNCSTSLRLGPVMSMISPVRNA	RVQRKPTRQQPSTFVHHDIRDFF*LLHFIEIRPSHEHDFAGAQRX	SCSTKANSPTTQHFCPPRY*GLFLIAPLH*D*AQS*A*FRRCATL
NC_000915.1	1055621	1055829	denovo20520	338	+	1055037	1055841	HP0994	-	hypothetical protein	TCAAAATTCTTTGCAAGAGTTAGATAAAAAGCGTTATAGCATAGAAATAGATATGGTAGAACCCATTTCACACTATAAAGACCTTTCTTTAAGTGCTTATGATTTTTTAATAGACAAAATAGACCAAATTAAAACAGCGACTTACTCAAATTCCCATGACAACGCAGATGATTTAGACAATTCCAATGAATACACCCCCACACCTAAGA	SKFFARVR*KAL*HRNRYGRTHFTL*RPFFKCL*FFNRQNRPN*NSDLLKFP*QRR*FRQFQ*IHPHT*X	QNSLQELDKKRYSIEIDMVEPISHYKDLSLSAYDFLIDKIDQIKTATYSNSHDNADDLDNSNEYTPTPKX	KILCKS*IKSVIA*K*IW*NPFHTIKTFL*VLMIF**TK*TKLKQRLTQIPMTTQMI*TIPMNTPPHLR	LGVGVYSLELSKSSALSWEFE*VAVLIWSILSIKKS*ALKERSL*CEMGSTISISML*RFLSNSCKEF*	LRCGGVFIGIV*IICVVMGI*VSRCFNLVYFVY*KIIST*RKVFIV*NGFYHIYFYAITLFI*LLQRILX	S*VWGCIHWNCLNHLRCHGNLSKSLF*FGLFCLLKNHKHLKKGLYSVKWVLPYLFLCYNAFYLTLAKNFX
NC_000915.1	1223095	1223253	denovo20527	333	+	1221338	1225031	HP1157	-	hypothetical protein	CACGGTGATGGGAGCTTTAAACACCGTGTTGCAAAATGTCAGCAATTTCCAACAAAGCATTCAAAACGCTTTTCAAAACCAAGAAAGTAATATCCAAGCTTGGGCGAATGCGATTTATAACACTAATGGGAGTCAGTCGCAAGAGATGACACCTAACA	HGDGSFKHRVAKCQQFPTKHSKRFSKPRK*YPSLGECDL*H*WESVARDDT*X	TVMGALNTVLQNVSNFQQSIQNAFQNQESNIQAWANAIYNTNGSQSQEMTPNX	R*WEL*TPCCKMSAISNKAFKTLFKTKKVISKLGRMRFITLMGVSRKR*HLT	LGVISCD*LPLVL*IAFAQAWILLSWF*KAF*MLCWKLLTFCNTVFKAPITV	VRCHLLRLTPISVINRIRPSLDITFLVLKSVLNALLEIADILQHGV*SSHHRX	C*VSSLATDSH*CYKSHSPKLGYYFLGFEKRFECFVGNC*HFATRCLKLPSPX
NC_000915.1	601417	601565	denovo15916	331	-	601078	602179	HP0569	ychF	GTP-dependent nucleic acid-binding protein EngD	CTATGTCGCTAATGTGGGCGAAGAAGATTTAAACGCGCTCAATGAGCATGCCAAAAAAGTCAAAAACCATGCGAAAGAACAAAATAGCGAGTTTGTTGCCTTGTGTGCTAAATTAGAAGAAGAAATGGTTTCTATGAGTGGAGATGAAA	LCR*CGRRRFKRAQ*ACQKSQKPCERTK*RVCCLVC*IRRRNGFYEWR*X	YVANVGEEDLNALNEHAKKVKNHAKEQNSEFVALCAKLEEEMVSMSGDEX	MSLMWAKKI*TRSMSMPKKSKTMRKNKIASLLPCVLN*KKKWFL*VEMK	SSPLIETISSSNLAHKATNSLFCSFAWFLTFLACSLSAFKSSSPTLAT*	FISTHRNHFFF*FSTQGNKLAILFFRMVFDFFGMLIERV*IFFAHISDIX	FHLHS*KPFLLLI*HTRQQTRYFVLSHGF*LFWHAH*ARLNLLRPH*RHX
NC_000915.1	1211452	1211561	denovo7335	331	-	1211230	1211587	HP1147	rplS	50S ribosomal protein L19	TGAAGACGCTCAATTAAAAGACAAGACCATGCCAGCATTTAAAGCCGGCGATACTTTGAGGCTTGGTATCACCATTAAAGAAGGCGAAAAAACACGAACTCAGTATTTTA	*RRSIKRQDHASI*SRRYFEAWYHH*RRRKNTNSVFX	EDAQLKDKTMPAFKAGDTLRLGITIKEGEKTRTQYFX	KTLN*KTRPCQHLKPAIL*GLVSPLKKAKKHELSIL	KY*VRVFSPSLMVIPSLKVSPALNAGMVLSFN*ASS	KILSSCFFAFFNGDTKPQSIAGFKCWHGLVF*LSVFX	*NTEFVFFRLL*W*YQASKYRRL*MLAWSCLLIERLX
NC_000915.1	276640	276732	denovo16368	330	+	275981	277118	HP0266	-	dihydroorotase PyrC	TGAGAGCGTGTATGAAGATTATGAGCCACGATTTAAAATCGCTCCTCCTTTAAGGGATAAAGAAAGCCAAAACGCCCTAAAAGAAGCCCTAA	*ERV*RL*ATI*NRSSFKG*RKPKRPKRSPX	ESVYEDYEPRFKIAPPLRDKESQNALKEALX	RACMKIMSHDLKSLLL*GIKKAKTP*KKP*	RASFRAFWLSLSLKGGAILNRGS*SSYTLS	*GFF*GVLAFFIP*RRSDFKSWLIIFIHALX	LGLLLGRFGFLYPLKEERF*IVAHNLHTRSX
NC_000915.1	980864	981028	denovo18008	330	+	979431	987021	HP0922	-	toxin-like outer membrane protein	CAAGAATAAAAACGCCACTATCAAAAAAGACGCTCAAGGTTTAGAAAACACCAACCAACAAATCGCTCAAGATGAACAAGCGTTACAAGGAGATTTAGACAAGCTCAAACAATTAGCCAACTCCCCAACAGGCTTTAGTGAACAAGCTTTCAATCAAGCTCAAA	QE*KRHYQKRRSRFRKHQPTNRSR*TSVTRRFRQAQTISQLPNRL**TSFQSSSX	KNKNATIKKDAQGLENTNQQIAQDEQALQGDLDKLKQLANSPTGFSEQAFNQAQX	RIKTPLSKKTLKV*KTPTNKSLKMNKRYKEI*TSSNN*PTPQQALVNKLSIKLK	*A*LKACSLKPVGELANCLSLSKSPCNACSS*AICWLVFSKP*ASFLIVAFLFL	LSLIESLFTKACWGVG*LFELV*ISL*RLFILSDLLVGVF*TLSVFFDSGVFILX	FELD*KLVH*SLLGSWLIV*ACLNLLVTLVHLERFVGWCFLNLERLF**WRFYSX
NC_000915.1	356923	357098	denovo22773	329	-	356449	358066	HP0349	pyrG	CTP synthetase	AGTCAATATTGAATGGCTGGATAGCGAGAATTTTAATGAAAAGACGGATTTAGAGGGCGTTGATGCGATTTTAGTGCCTGGGGGCTTTGGAGAAAGGGGGATTGAGGGCAAAATTTGCGCCATTCAAAGGGCTAGGTTAGAAAAACTCCCCTTTTTAGGGATTTGTTTGGGCATGA	SQY*MAG*REF**KDGFRGR*CDFSAWGLWRKGD*GQNLRHSKG*VRKTPLFRDLFGHX	VNIEWLDSENFNEKTDLEGVDAILVPGGFGERGIEGKICAIQRARLEKLPFLGICLGMX	SILNGWIARILMKRRI*RALMRF*CLGALEKGGLRAKFAPFKGLG*KNSPF*GFVWA*	MPKQIPKKGSFSNLAL*MAQILPSIPLSPKPPGTKIASTPSKSVFSLKFSLSSHSILT	HAQTNP*KGEFF*PSPLNGANFALNPPFSKAPRH*NRINAL*IRLFIKILAIQPFNIDX	SCPNKSLKRGVFLT*PFEWRKFCPQSPFLQSPQALKSHQRPLNPSFH*NSRYPAIQY*L
NC_000915.1	178408	178550	denovo14438	325	-	177559	178651	HP0171	prfB	peptide chain release factor 2	ACGCATTGAAAAAGAGCAAGAAGATCCTAATTTTTGGCAAGATGTCTTAAAGGCTAGAGACACCAATAAAGAAAAAGTGCGCTTGAACCGCTTGCTAGAAACCTATCAAAAAACCAAAAATTCTTTAGATGAAAGCGTAGAAA	TH*KRARRS*FLARCLKG*RHQ*RKSALEPLARNLSKNQKFFR*KRRX	RIEKEQEDPNFWQDVLKARDTNKEKVRLNRLLETYQKTKNSLDESVEX	ALKKSKKILIFGKMS*RLETPIKKKCA*TAC*KPIKKPKIL*MKA*K	STLSSKEFLVF**VSSKRFKRTFSLLVSLAFKTSCQKLGSSCSFSMR	FYAFI*RIFGFLIGF*QAVQAHFFFIGVSSL*DILPKIRIFLLFFNAX	FLRFHLKNFWFFDRFLASGSSALFLYWCL*PLRHLAKN*DLLALFQCV
NC_000915.1	1189704	1189874	denovo16299	322	-	1189153	1190149	HP1124	-	hypothetical protein	AAAAGCTTCGCAAGAAGTGCAGGCTAACACGCTTAAGCAGCAATCGCAAACTTTAGAGGATTTGAGGAATGAGATTCACGCTAACCAGCAAGCTATCCAGCAGTTAGACAAGCAAAATAAAGAGATGAGTGAATTATTGACCAAGTTAAGCCAGGATTTGGTTTCACAAA	KSFARSAG*HA*AAIANFRGFEE*DSR*PASYPAVRQAK*RDE*IIDQVKPGFGFTX	KASQEVQANTLKQQSQTLEDLRNEIHANQQAIQQLDKQNKEMSELLTKLSQDLVSQX	KLRKKCRLTRLSSNRKL*RI*GMRFTLTSKLSSS*TSKIKR*VNY*PS*ARIWFHK	CETKSWLNLVNNSLISLFCLSNCWIACWLA*ISFLKSSKVCDCCLSVLACTSCEAF	L*NQILA*LGQ*FTHLFILLV*LLDSLLVSVNLIPQIL*SLRLLLKRVSLHFLRSFX	FVKPNPGLTWSIIHSSLYFACLTAG*LAG*RESHSSNPLKFAIAA*AC*PALLAKLX
NC_000915.1	1578154	1578318	denovo2976	321	-	1577936	1578971	HP1505	-	riboflavin biosynthesis protein RibG	GAAAACCATAAGAACGGACAACCCCTTATTGGACGCTCGCTTTTGCGACAGCTTTTATCAAAATAAAAACCCCAATATCGCTATTTTATCCAAGCGCTCAATTGACCCTAATTCAAAAGTTTTTTCTGCGCCTAATCGTTTAGTTAACACTTTCCATGACCCCA	ENHKNGQPLIGRSLLRQLLSK*KPQYRYFIQALN*P*FKSFFCA*SFS*HFP*PX	KTIRTDNPLLDARFCDSFYQNKNPNIAILSKRSIDPNSKVFSAPNRLVNTFHDPX	KP*ERTTPYWTLAFATAFIKIKTPISLFYPSAQLTLIQKFFLRLIV*LTLSMTP	GSWKVLTKRLGAEKTFELGSIERLDKIAILGFLF**KLSQKRASNKGLSVLMVF	GVMESVN*TIRRRKNF*IRVN*ALG*NSDIGVFILIKAVAKASVQ*GVVRSYGFX	WGHGKC*LND*AQKKLLN*GQLSAWIK*RYWGFYFDKSCRKSERPIRGCPFLWFS
NC_000915.1	793222	793304	denovo13638	316	-	792977	794021	HP0738	ddl	D-alanyl-alanine synthetase A	TAACAAGCTCGCTAATTTCCCATCTTCGCCATCGCCCCCATGCACGAGATTGATCACTAAAGGCAATTCTATAATCTTAGCAA	*QAR*FPIFAIAPMHEIDH*RQFYNLSX	NKLANFPSSPSPPCTRLITKGNSIILAX	TSSLISHLRHRPHARD*SLKAIL*S*Q	AKIIELPLVINLVHGGDGEDGKLASLL	C*DYRIAFSDQSRAWGRWRRWEISELVX	LLRL*NCL**SISCMGAMAKMGN*RACX
NC_000915.1	1231711	1231787	denovo22943	315	+	1230659	1232297	HP1166	pgi	glucose-6-phosphate isomerase	AAGCAATGGCAAACGCATCAGCAAAAAAGGCGAAATTATCCCCTATGACACATGCCCTGTTGTTTGGGGCGATATGA	KQWQTHQQKRRNYPL*HMPCCLGRYX	SNGKRISKKGEIIPYDTCPVVWGDMX	AMANASAKKAKLSPMTHALLFGAI*	ISPQTTGHVS*GIISPFLLMRLPLL	HIAPNNRACVIGDNFAFFADAFAIAX	SYRPKQQGMCHRG*FRLFC*CVCHCX
NC_000915.1	382361	382479	denovo8953	310	+	380964	383067	HP0373	-	hypothetical protein	AGTCCCTGCTGGGCTTATAGGGGTTACCACCGCTGTCTGGCAACAGCTCATCAATCAAAACGCTCTGCCCATTAATTTCGCTAATCTAAATAGCCCAACCAACCACTTAAACGCCGGGA	SPCWAYRGYHRCLATAHQSKRSAH*FR*SK*PNQPLKRRX	VPAGLIGVTTAVWQQLINQNALPINFANLNSPTNHLNAGX	SLLGL*GLPPLSGNSSSIKTLCPLISLI*IAQPTT*TPG	PAFKWLVGLFRLAKLMGRAF*LMSCCQTAVVTPISPAGT	PGV*VVGWAI*ISEINGQSVLIDELLPDSGGNPYKPSRDX	SRRLSGWLGYLD*RN*WAERFD**AVARQRW*PL*AQQGL
NC_000915.1	712134	712255	denovo16780	310	+	711826	712342	HP0664	-	hypothetical protein	AGACGTGCGCGAAGTTTCCTTGCAACTATTGGAAAATTTACGCCAAAAAGATGGGAATTTGCCTAATATCAACACCTTAAACTTTGTCAAACAAATCAAAAAAGAACACCCTAATTTATTCA	RRARSFLATIGKFTPKRWEFA*YQHLKLCQTNQKRTP*FIX	DVREVSLQLLENLRQKDGNLPNINTLNFVKQIKKEHPNLFX	TCAKFPCNYWKIYAKKMGICLISTP*TLSNKSKKNTLIYS	NKLGCSFLICLTKFKVLILGKFPSFWRKFSNSCKETSRTS	E*IRVFFFDLFDKV*GVDIRQIPIFLA*IFQ*LQGNFAHVX	*IN*GVLF*FV*QSLRC*Y*ANSHLFGVNFPIVARKLRARL
NC_000915.1	1575121	1575288	denovo7303	310	-	1574846	1577213	HP1503	-	cation-transporting ATPase, P-type CopA	CGGGGATAATGAAAGCTCGGTTAAGGAGTGCGCGAAAAAATTAGGGATTTCTAATTATCATGCCCATTTGACCCCTGAAGATAAGGCTCAAACCATCAGCTCTTATAAGGGCGTTTGCGCGATGGTAGGCGATGGCAATAATGATGCGTTAGCCTTAAAACAAGCGA	RG**KLG*GVREKIRDF*LSCPFDP*R*GSNHQLL*GRLRDGRRWQ**CVSLKTSX	GDNESSVKECAKKLGISNYHAHLTPEDKAQTISSYKGVCAMVGDGNNDALALKQAX	GIMKARLRSARKN*GFLIIMPI*PLKIRLKPSALIRAFARW*AMAIMMR*P*NKR	ACFKANASLLPSPTIAQTPL*ELMV*ALSSGVKWA**LEIPNFFAHSLTELSLSP	RLF*G*RIIIAIAYHRANALIRADGLSLIFRGQMGMIIRNP*FFRALLNRAFIIPX	SLVLRLTHHYCHRLPSRKRPYKS*WFEPYLQGSNGHDN*KSLIFSRTP*PSFHYPR
NC_000915.1	259349	259443	denovo6697	308	-	258800	260351	HP0250	-	oligopeptide ABC transporter ATP-binding protein OppD	CATTGGCGAAAGCGGGAGCGGGAAAAGCTCTTTAGCGTTGGGGCTTTTAAAACTCGCTTTAAACAGTGGGGAAGAAAAGATTTTAGGCCAAAGCA	HWRKREREKLFSVGAFKTRFKQWGRKDFRPKX	IGESGSGKSSLALGLLKLALNSGEEKILGQSX	LAKAGAGKAL*RWGF*NSL*TVGKKRF*AKA	LWPKIFSSPLFKASFKSPNAKELFPLPLSPM	ALA*NLFFPTV*SEF*KPQR*RAFPAPAFANX	CFGLKSFLPHCLKRVLKAPTLKSFSRSRFRQX
NC_000915.1	641534	641625	denovo4292	305	+	641298	642732	HP0605	-	hypothetical protein	AAGCGATAAAGCCGCTTTGGGGCTTTATGAATTGCTAAAAGGGGCTACCACTAATCTTAGTTTGCAAGCGCAAGAACTCAGTGTCAAGCAAA	KR*SRFGAL*IAKRGYH*S*FASARTQCQAX	SDKAALGLYELLKGATTNLSLQAQELSVKQX	AIKPLWGFMNC*KGLPLILVCKRKNSVSSK	CLTLSSCACKLRLVVAPFSNS*SPKAALSL	LLDTEFLRLQTKISGSPF*QFIKPQSGFIAX	FA*H*VLALAN*D*W*PLLAIHKAPKRLYRX
NC_000915.1	867146	867232	denovo14602	305	+	866979	867597	HP0813	-	hypothetical protein	TCATGTATGGGATGGTGCTCAATTGTCAAAACTCCTTAAAAACACCCCCATTTACGCCCCCAAAGACGATGTGTTCATGCTAGAAA	SCMGWCSIVKTP*KHPHLRPQRRCVHARX	HVWDGAQLSKLLKNTPIYAPKDDVFMLEX	MYGMVLNCQNSLKTPPFTPPKTMCSC*K	SSMNTSSLGA*MGVFLRSFDN*APSHT*	F*HEHIVFGGVNGGVFKEF*QLSTIPYMX	FLA*THRLWGRKWGCF*GVLTIEHHPIHX
NC_000915.1	548467	548595	denovo16396	304	+	548133	549579	HP0522	-	cag pathogenicity island protein cag3	TGGATTACAACAACTATTTATCCATAGAAAACCCCATTATCAAAACAAGAGCAATGGGAACTTATGCGGATTTGATTATCATCACAGGCTCATTAGAGCAAGTCAATGGGTATTACAACATTCTAAAA	WITTTIYP*KTPLSKQEQWELMRI*LSSQAH*SKSMGITTF*X	GLQQLFIHRKPHYQNKSNGNLCGFDYHHRLIRASQWVLQHSKX	DYNNYLSIENPIIKTRAMGTYADLIIITGSLEQVNGYYNILK	LECCNTH*LALMSL***SNPHKFPLLLF**WGFLWINSCCNP	FRML*YPLTCSNEPVMIIKSA*VPIALVLIMGFSMDK*LL*SX	F*NVVIPIDLL**ACDDNQIRISSHCSCFDNGVFYG*IVVVIX
NC_000915.1	819561	819692	denovo5199	304	-	819388	820213	HP0766	-	hypothetical protein	AAAAGAGGCTAAATTGGCGCGCCAAAGGCGTATAGAGATTGAAAAAGAATGCCGTGAAAGTATTAGGCTGTTAGAGATCTATCGCAATCAATTTAAGGAAGTGTTTGAGCGGTATTTTCATGGGAATGTAA	KRG*IGAPKAYRD*KRMP*KY*AVRDLSQSI*GSV*AVFSWECX	KEAKLARQRRIEIEKECRESIRLLEIYRNQFKEVFERYFHGNVX	KRLNWRAKGV*RLKKNAVKVLGC*RSIAINLRKCLSGIFMGM*	TFP*KYRSNTSLN*LR*ISNSLILSRHSFSISIRLWRANLASF	YIPMKIPLKHFLKLIAIDL*QPNTFTAFFFNLYTPLARQFSLFX	LHSHENTAQTLP*IDCDRSLTA*YFHGILFQSLYAFGAPI*PLX
NC_000915.1	71662	71939	denovo22678	302	+	69467	71963	HP0066	-	ATP-binding protein	AGAGTTGCACGACAAAATAGGGGTGGAAAAATTAAGATCGTTTTTAGAAAAAGCCACAGACAACGAGCAGTATTGCATCATCTTTGCGCACGACCTCAAACAGATTCAAGCTAATTACGATCTTAGCAAGTTAAAAGAATTGTTAAACAACCACTTCAAACAACGCCTGGCCTTTAGGTGTAATGGTGAGAACTTGAGCGCTATCAAAAAAGATTTACCTCTATTAACAAACGAACTCAACGCGCTATTTGTAGAGCTTTCTAAAGACAGCCATACTA	RVARQNRGGKIKIVFRKSHRQRAVLHHLCARPQTDSS*LRS*QVKRIVKQPLQTTPGL*V*W*ELERYQKRFTSINKRTQRAICRAF*RQPYX	ELHDKIGVEKLRSFLEKATDNEQYCIIFAHDLKQIQANYDLSKLKELLNNHFKQRLAFRCNGENLSAIKKDLPLLTNELNALFVELSKDSHTX	SCTTK*GWKN*DRF*KKPQTTSSIASSLRTTSNRFKLITILAS*KNC*TTTSNNAWPLGVMVRT*ALSKKIYLY*QTNSTRYL*SFLKTAIL	VWLSLESSTNSALSSFVNRGKSFLIALKFSPLHLKARRCLKWLFNNSFNLLRS*LA*ICLRSCAKMMQYCSLSVAFSKNDLNFSTPILSCNS	SMAVFRKLYK*RVEFVC**R*IFFDSAQVLTITPKGQALFEVVV*QFF*LAKIVISLNLFEVVRKDDAILLVVCGFF*KRS*FFHPYFVVQLX	*YGCL*KALQIAR*VRLLIEVNLF**RSSSHHYT*RPGVV*SGCLTILLTC*DRN*LESV*GRAQR*CNTARCLWLFLKTILIFPPLFCRATL
NC_000915.1	1003794	1003903	denovo8814	301	-	1003674	1004907	HP0943	-	D-amino acid dehydrogenase DadA	AATGAAAGACGCCATAGAGTGGTGCGGTTTCAGACCCTTAACCCCTAATGATATTCCTTATTTGGGCTATGACAAACGCTATAAAAACTTAATCCATGCGACAGGGCTAA	NERRHRVVRFQTLNP**YSLFGL*QTL*KLNPCDRAX	MKDAIEWCGFRPLTPNDIPYLGYDKRYKNLIHATGLX	*KTP*SGAVSDP*PLMIFLIWAMTNAIKT*SMRQG*	SPVAWIKFL*RLS*PK*GISLGVKGLKPHHSMASFI	*PCRMD*VFIAFVIAQIRNIIRG*GSETAPLYGVFHX	LALSHGLSFYSVCHSPNKEYH*GLRV*NRTTLWRLSX
NC_000915.1	94418	94515	denovo10202	297	-	92951	94967	HP0088	-	RNA polymerase sigma factor RpoD	AGAGTGGAGCAGAAGCGATAGCCCAGTGCGCATGTATTTGCGCGAAATGGGGGATATAAAACTTTTAAGCAAAGATGAAGAGATTGAATTGAGCAAGA	RVEQKR*PSAHVFARNGGYKTFKQR*RD*IEQX	EWSRSDSPVRMYLREMGDIKLLSKDEEIELSKX	SGAEAIAQCACICAKWGI*NF*AKMKRLN*AR	LLNSISSSLLKSFISPISRKYMRTGLSLLLHS	LAQFNLFIFA*KFYIPHFAQIHAHWAIASAPLX	SCSIQSLHLCLKVLYPPFRANTCALGYRFCSTL
NC_000915.1	1316614	1316714	denovo7079	296	-	1314187	1316731	HP1241	alaS	alanyl-tRNA synthetase	ATTTTTACAATTTTTTCAAAATAAAGGGCATGCCGTTTATCCTAGCATGCCTTTAGTGCCTAATGACGCTACCTTGCTTTTTACCAATGCCGGCATGGTGA	IFTIFSK*RACRLS*HAFSA**RYLAFYQCRHGX	FLQFFQNKGHAVYPSMPLVPNDATLLFTNAGMVX	FYNFFKIKGMPFILACL*CLMTLPCFLPMPAW*	TMPALVKSKVASLGTKGMLG*TACPLF*KNCKN	HHAGIGKKQGSVIRH*RHARINGMPFILKKL*KX	SPCRHW*KAR*RH*ALKAC*DKRHALYFEKIVKX
NC_000915.1	751746	751871	denovo13572	295	+	751084	752113	HP0699	-	hypothetical protein	TTCTATCCAAGCGCACCATCTTAAAAACCTTTTGGAAGCCTTTTATCACCAAAATAAAGAGAGTTTGGGCTTTTTTTCCCCTTATTTTAGTTTGCGATCTCAAACCCCTAGCGTCTCTTATGAAA	FYPSAPS*KPFGSLLSPK*REFGLFFPLF*FAISNP*RLL*X	SIQAHHLKNLLEAFYHQNKESLGFFSPYFSLRSQTPSVSYEX	LSKRTILKTFWKPFITKIKRVWAFFPLILVCDLKPLASLMK	S*ETLGV*DRKLK*GEKKPKLSLFW**KASKRFLRWCAWIE	FIRDARGLRSQTKIRGKKAQTLFILVIKGFQKVFKMVRLDRX	FHKRR*GFEIAN*NKGKKSPNSLYFGDKRLPKGF*DGALG*X
NC_000915.1	1277362	1277480	denovo9859	295	+	1277272	1277650	HP1199	rplL	50S ribosomal protein L7/L12	AGGGGTTTTTTCGGTAGCGTCTTTAGCTTCTTTCAGGCCAAGTCCGGTGATTTCACGAACCACTTTAATCACCTTGATTTTTTCAGCACCGCTATCAGCCAAAATCACATTAAATTCGA	RGFFGSVFSFFQAKSGDFTNHFNHLDFFSTAISQNHIKFX	GVFSVASLASFRPSPVISRTTLITLIFSAPLSAKITLNSX	GFFR*RL*LLSGQVR*FHEPL*SP*FFQHRYQPKSH*IR	EFNVILADSGAEKIKVIKVVREITGLGLKEAKDATEKTP	RI*CDFG**RC*KNQGD*SGS*NHRTWPERS*RRYRKNPX	SNLM*FWLIAVLKKSR*LKWFVKSPDLA*KKLKTLPKKPL
NC_000915.1	126892	126986	denovo259	289	+	126860	127787	HP0117	-	hypothetical protein	GCCTGTTTTATCCAGGCGTTTTGGGAAGTCTTTGGGCGTGGATCTATCGCCCTCTAAAAAACAATGCAATTACAATTGCATTTATTGCGAGTTGA	ACFIQAFWEVFGRGSIAL*KTMQLQLHLLRVX	PVLSRRFGKSLGVDLSPSKKQCNYNCIYCELX	LFYPGVLGSLWAWIYRPLKNNAITIAFIAS*	NSQ*MQL*LHCFLEGDRSTPKDFPKRLDKTG	QLAINAIVIALFFRGR*IHAQRLPKTPG*NRX	STRNKCNCNCIVF*RAIDPRPKTSQNAWIKQA
NC_000915.1	238752	238906	denovo15645	285	-	238707	240159	HP0229	-	hypothetical protein	CGCCTACAGCGCTAAGATCAACAACACCAATTTCCAATTCTTATTCAATACTGGTTTAAGGCTTCAAGGGATTCACCATGGCGTTGAATTAGGCGTGAAAATCCCCACCATCAACACGAATTACTATTCTTTCATGGGCGCTAAATTAGCATACA	RLQR*DQQHQFPILIQYWFKASRDSPWR*IRRENPHHQHELLFFHGR*ISIX	AYSAKINNTNFQFLFNTGLRLQGIHHGVELGVKIPTINTNYYSFMGAKLAYX	PTALRSTTPISNSYSILV*GFKGFTMALN*A*KSPPSTRITILSWALN*HT	YANLAPMKE**FVLMVGIFTPNSTPW*IP*SLKPVLNKNWKLVLLILAL*A	VC*FSAHERIVIRVDGGDFHA*FNAMVNPLKP*TSIE*ELEIGVVDLSAVGX	CMLI*RP*KNSNSC*WWGFSRLIQRHGESLEALNQY*IRIGNWCC*S*RCRR
NC_000915.1	603029	603177	denovo14515	285	-	602180	603671	HP0570	-	leucyl aminopeptidase	ATACGCTGAAATCATGACAGAAAGCTTGAATATCGTTAAAGATCTAGTCAATACCCCCCCTATGATTGGCACTCCGGTTTATATGGCTGAAGTGGCGCAAAAAGTGGCTAAAGAAAACCATTTAGAAATCCATGTTCATGATGAAAAAA	IR*NHDRKLEYR*RSSQYPPYDWHSGLYG*SGAKSG*RKPFRNPCS**KX	YAEIMTESLNIVKDLVNTPPMIGTPVYMAEVAQKVAKENHLEIHVHDEKX	TLKS*QKA*ISLKI*SIPPL*LALRFIWLKWRKKWLKKTI*KSMFMMKK	FSS*TWISKWFSLATFCATSAI*TGVPIIGGVLTRSLTIFKLSVMISAY	FFIMNMDF*MVFFSHFLRHFSHINRSANHRGGID*IFNDIQAFCHDFSVX	FFHHEHGFLNGFL*PLFAPLQPYKPECQS*GGY*LDL*RYSSFLS*FQRX
NC_000915.1	680476	680579	denovo3278	285	+	679121	680858	HP0632	-	quinone-reactive Ni/Fe hydrogenase, large subunit HydB	AGTGGAAAATCTAAAAAGCGATCAAAGCACTTGTGCTCCTTATCACATTGATAAAAATCAAGAATATAAAGGGCGCTACATTGGTCAAGTGCCAAGGGGCATGA	SGKSKKRSKHLCSLSH**KSRI*RALHWSSAKGHX	VENLKSDQSTCAPYHIDKNQEYKGRYIGQVPRGMX	WKI*KAIKALVLLITLIKIKNIKGATLVKCQGA*	MPLGT*PM*RPLYS*FLSM**GAQVL*SLFRFST	HAPWHLTNVAPFIFLIFINVIRSTSALIAF*IFHX	SCPLALDQCSALYILDFYQCDKEHKCFDRFLDFPL
NC_000915.1	1114822	1114941	denovo121	285	-	1114448	1115336	HP1052	lpxC	UDP-3-O-[3-hydroxymyristoyl] N-acetylglucosamine deacetylase	TGAGATTAGAGAGAGCGATAAGTTTGTTAAAATTGAGCCAGACAGCCAGCTTTCTTTGAATTTCACGATTGATTTTAACCATCCGGTTATCGCTAAGCAAGCCCATCATTTTGTCTTTA	*D*RER*VC*N*ARQPAFFEFHD*F*PSGYR*ASPSFCLX	EIRESDKFVKIEPDSQLSLNFTIDFNHPVIAKQAHHFVFX	RLERAISLLKLSQTASFL*ISRLILTIRLSLSKPIILSL	KTK*WACLAITGWLKSIVKFKESWLSGSILTNLSLSLIS	KDKMMGLLSDNRMVKINREIQRKLAVWLNFNKLIALSNLX	*RQNDGLA*R*PDG*NQS*NSKKAGCLAQF*QTYRSL*SX
NC_000915.1	584609	584724	denovo20440	284	-	584582	585350	HP0549	-	glutamate racemase	TTCTGGCGATGCTATTGTGGAATATTTGCAACAAAATTACGCCCTTAAGAAAAACGCATGCGCGTTCCCTAAAGTGGAATTTCATGCGAGCGGCGATGTGGTTTGGCTAGAAAAAA	FWRCYCGIFATKLRP*EKRMRVP*SGISCERRCGLARKX	SGDAIVEYLQQNYALKKNACAFPKVEFHASGDVVWLEKX	LAMLLWNICNKITPLRKTHARSLKWNFMRAAMWFG*KK	FSSQTTSPLA*NSTLGNAHAFFLRA*FCCKYSTIASPE	FF*PNHIAARMKFHFRERACVFLKGVILLQIFHNSIARX	FFLAKPHRRSHEIPL*GTRMRFS*GRNFVANIPQ*HRQX
NC_000915.1	688116	688208	denovo18358	284	+	687927	688581	HP0642	-	NAD(P)H-flavin oxidoreductase	AAACCGATGGCCTGGGGGGCGCTTTTTGGTTTGGAGGGAGCGAGCCATTTTGTCATTTATCTTGCGCGAAAAGGCGTTACTTATGACAGCGA	KPMAWGALFGLEGASHFVIYLARKGVTYDSX	NRWPGGRFLVWRERAILSFILREKALLMTAX	TDGLGGAFWFGGSEPFCHLSCAKRRYL*QR	AVISNAFSRKINDKMARSLQTKKRPPGHRF	RCHK*RLFAQDK*QNGSLPPNQKAPPRPSVX	SLS*VTPFRAR*MTKWLAPSKPKSAPQAIGX
NC_000915.1	148750	148890	denovo13084	283	-	147908	149354	HP0138	-	iron-sulfur protein	CGTGCCAGCTATCCATAAAAACCGCAAGCAAATCGGTAAGATTTTTGAAGAAAAACTCAACGCCGCTTATGAAGAAGAGCCTGAAAAGCTTAATGCGATCGCCAGAAAACACATGCGCAAAGAATTTGAAAGCTTTAAAA	RASYP*KPQANR*DF*RKTQRRL*RRA*KA*CDRQKTHAQRI*KL*X	VPAIHKNRKQIGKIFEEKLNAAYEEEPEKLNAIARKHMRKEFESFKX	CQLSIKTASKSVRFLKKNSTPLMKKSLKSLMRSPENTCAKNLKALK	LKLSNSLRMCFLAIALSFSGSSS*AALSFSSKILPICLRFLWIAGT	FKAFKFFAHVFSGDRIKLFRLFFISGVEFFFKNLTDLLAVFMDSWHX	F*SFQILCACVFWRSH*AFQALLHKRR*VFLQKSYRFACGFYG*LAR
NC_000915.1	1423790	1423998	denovo16312	282	-	1422914	1424381	HP1362	-	replicative DNA helicase	CAGCGATATTTTAGGCGCTGTGGAGCGAGAAGTCTATGCGTTATTGAATGGCAGCACCATAGAAGGCTTTAGGAATATTAAAGAAGTGCTTGAAAGCGCAATGGATCTCATTACAGAAAACCAAAGAAAGGGGAGTTTGGAAGTTACTGGCATACCGACTGGCTTTGTCCAATTGGATAACTATACGAGCGGTTTCAATAAGGGGAGTA	QRYFRRCGARSLCVIEWQHHRRL*EY*RSA*KRNGSHYRKPKKGEFGSYWHTDWLCPIG*LYERFQ*GEX	SDILGAVEREVYALLNGSTIEGFRNIKEVLESAMDLITENQRKGSLEVTGIPTGFVQLDNYTSGFNKGSX	AIF*ALWSEKSMRY*MAAP*KALGILKKCLKAQWISLQKTKERGVWKLLAYRLALSNWITIRAVSIRGV	LPLLKPLV*LSNWTKPVGMPVTSKLPFLWFSVMRSIALSSTSLIFLKPSMVLPFNNA*TSRSTAPKISL	TPLIETARIVIQLDKASRYASNFQTPLSLVFCNEIHCAFKHFFNIPKAFYGAAIQ*RIDFSLHSA*NIAX	YSPY*NRSYSYPIGQSQSVCQ*LPNSPFFGFL**DPLRFQALL*YS*SLLWCCHSITHRLLAPQRLKYRX
NC_000915.1	374070	374231	denovo16713	281	-	373603	374629	HP0364	nrdF	ribonucleotide-diphosphate reductase subunit beta	CATAAGTGCGAATACTGAAGAGATTTATGACATGTGGCGTAACGATATGCAATTAAAAAGCAAGAACGACTATATCGCGCAAGTGTATATGGAATTAGCCAAAAACCCCACAGAAGAAAACATTCTCAAAGCGCTTTTTGCTAACCAGATTTTAGAGGGGA	HKCEY*RDL*HVA*RYAIKKQERLYRASVYGISQKPHRRKHSQSAFC*PDFRGX	ISANTEEIYDMWRNDMQLKSKNDYIAQVYMELAKNPTEENILKALFANQILEGX	*VRILKRFMTCGVTICN*KARTTISRKCIWN*PKTPQKKTFSKRFLLTRF*RG	PSKIWLAKSALRMFSSVGFLANSIYTCAI*SFLLFNCISLRHMS*ISSVFALM	PL*NLVSKKRFENVFFCGVFG*FHIHLRDIVVLAF*LHIVTPHVINLFSIRTYX	SPLKSG*QKAL*ECFLLWGFWLIPYTLARYSRSCFLIAYRYATCHKSLQYSHLX
NC_000915.1	1388979	1389116	denovo6213	281	+	1388416	1391524	HP1329	-	cation efflux system protein CzCA	TCAAAACGATTCTCTGATCCGCTATAACTTGAGTTTAGAGCAAGTCGCTAACGCGATTAAAAATTCCAATAACGATACCGGTGGGGGCGTTATTTTAGAAAACGGGTTTGAAAAAATTATAAGATCGCATGGCTATA	SKRFSDPL*LEFRASR*RD*KFQ*RYRWGRYFRKRV*KNYKIAWLX	QNDSLIRYNLSLEQVANAIKNSNNDTGGGVILENGFEKIIRSHGYX	KTIL*SAIT*V*SKSLTRLKIPITIPVGALF*KTGLKKL*DRMAI	*PCDLIIFSNPFSKITPPPVSLLEFLIALATCSKLKL*RIRESF*	IAMRSYNFFKPVF*NNAPTGIVIGIFNRVSDLL*TQVIADQRIVLX	YSHAIL*FFQTRFLK*RPHRYRYWNF*SR*RLALNSSYSGSENRFX
NC_000915.1	345022	345222	denovo21503	280	-	344522	345305	HP0329	-	NAD synthetase	CGTTTACGGGCTGAGCGGGGGGCTAGATAGCGCGGTCGTTGGGGTGCTGTGTCAAAAAGTTTTTAAAGAAAACGCTCATGCCCTTTTAATGCCCTCTTCAGTCTCTATGCCAGAAAATAAAACAGACGCCCTAAATTTGTGCGAAAAATTTTCTATCCCTTATACAGAATATTCTATCGCTCCCTATGACGCCATCTTTA	RLRAERGAR*RGRWGAVSKSF*RKRSCPFNALFSLYARK*NRRPKFVRKIFYPLYRIFYRSL*RHLX	VYGLSGGLDSAVVGVLCQKVFKENAHALLMPSSVSMPENKTDALNLCEKFSIPYTEYSIAPYDAIFX	FTG*AGG*IARSLGCCVKKFLKKTLMPF*CPLQSLCQKIKQTP*ICAKNFLSLIQNILSLPMTPSL	KMAS*GAIEYSV*GIENFSHKFRASVLFSGIETEEGIKRA*AFSLKTF*HSTPTTALSSPPLSP*T	KDGVIGSDRIFCIRDRKFFAQI*GVCFIFWHRD*RGH*KGMSVFFKNFLTQHPNDRAI*PPAQPVNX	*RWRHRER*NILYKG*KIFRTNLGRLFYFLA*RLKRALKGHERFL*KLFDTAPQRPRYLAPRSARKR
NC_000915.1	1620021	1620121	denovo12417	279	-	1618608	1621608	HP1541	-	transcription-repair coupling factor TrcF	TTCAAAGGATTTAAGCTCTCACAGGGTGATGGATAGATTATTGAGTGGGGATGTGGGTTTTGGGAAAACAGAAGTGGCGATGCATGCGATTTTTTGCGCGA	FKGFKLSQGDG*IIEWGCGFWENRSGDACDFLRX	SKDLSSHRVMDRLLSGDVGFGKTEVAMHAIFCAX	QRI*ALTG*WIDY*VGMWVLGKQKWRCMRFFAR	AQKIACIATSVFPKPTSPLNNLSITL*ELKSFE	RAKNRMHRHFCFPKTHIPTQ*SIHHPVRA*IL*X	SRKKSHASPLLFSQNPHPHSIIYPSPCESLNPLX
NC_000915.1	60062	60141	denovo19424	278	-	57740	61298	HP0056	-	delta-1-pyrroline-5-carboxylate dehydrogenase	CAAGCTCATTCTTTATGCGCCGGTGTGCGATGAAGCGCATTTTAACAATGCGATCGCTTACTTGGTGAGGAGGTTAGACA	QAHSLCAGVR*SAF*QCDRLLGEEVRX	KLILYAPVCDEAHFNNAIAYLVRRLDX	SSFFMRRCAMKRILTMRSLTW*GG*T	SNLLTK*AIALLKCASSHTGA*RMSL	V*PPHQVSDRIVKMRFIAHRRIKNELX	CLTSSPSKRSHC*NALHRTPAHKE*AX
NC_000915.1	65472	65597	denovo16213	274	+	64015	66457	HP0060	-	hypothetical protein	CAACTATGACAGGATCGATACGCAACGCTTTGGATCTTTTATGCAAAACTCCAGAGAAGCACGCTTGAATTTGCAAACGATTGCTTCTAACTTGCGCCCTTTTTTAGAAAAATTAGACGCTAATA	QL*QDRYATLWIFYAKLQRSTLEFANDCF*LAPFFRKIRR*X	NYDRIDTQRFGSFMQNSREARLNLQTIASNLRPFLEKLDANX	TMTGSIRNALDLLCKTPEKHA*ICKRLLLTCALF*KN*TLI	LASNFSKKGRKLEAIVCKFKRASLEFCIKDPKRCVSILS*L	ISV*FF*KRAQVRSNRLQIQACFSGVLHKRSKALRIDPVIVX	Y*RLIFLKKGAS*KQSFANSSVLLWSFA*KIQSVAYRSCHSX
NC_000915.1	1532935	1533017	denovo7278	274	+	1532693	1533746	HP1461	-	cytochrome c551 peroxidase	CACTTCCTACCTCGTGTCTTGCAACACATGCCATAATCTGGGCTTAGGCGGGGTGGATTTAGTCCCAAGCGCCATAGGCTCTA	HFLPRVLQHMP*SGLRRGGFSPKRHRLX	TSYLVSCNTCHNLGLGGVDLVPSAIGSX	LPTSCLATHAIIWA*AGWI*SQAP*AL	EPMALGTKSTPPKPRLWHVLQDTR*EV	RAYGAWD*IHPA*AQIMACVARHEVGSX	*SLWRLGLNPPRLSPDYGMCCKTRGRKX
NC_000915.1	1572432	1572547	denovo7341	273	+	1571851	1572670	HP1499	-	hypothetical protein	AGAAAAGATTAAAGAGATTGAAAAACAAGAAAAATTGCTTCCTGGAACTATCCCCTCTATTAAGGCAATGATAGTGGAATTCATTTTTGCCTGTGAGAAAAAAGGCGTTAAACAAA	RKD*RD*KTRKIASWNYPLY*GNDSGIHFCL*EKRR*TX	EKIKEIEKQEKLLPGTIPSIKAMIVEFIFACEKKGVKQX	KRLKRLKNKKNCFLELSPLLRQ**WNSFLPVRKKALNK	CLTPFFSQAKMNSTIIALIEGIVPGSNFSCFSISLIFS	LFNAFFLTGKNEFHYHCLNRGDSSRKQFFLFFNLFNLFX	FV*RLFSHRQK*IPLSLP**RG*FQEAIFLVFQSL*SFL
NC_000915.1	849552	849619	denovo268	268	-	848961	850482	HP0792	-	Fis family transcriptional regulator	AGGCTCAAGCTCTCTAAGAGAGCCAAAACCTGGCGAAATCGCGCTAGCGCATAACGGCATGCTTTTTA	RLKLSKRAKTWRNRASA*RHAFX	GSSSLREPKPGEIALAHNGMLFX	AQAL*ESQNLAKSR*RITACFL	KSMPLCASAISPGFGSLRELEP	KKHAVMR*RDFARFWLS*RA*AX	*KACRYALARFRQVLALLESLSL
NC_000915.1	1303588	1303666	denovo3122	268	+	1303588	1304806	HP1229	-	aspartate kinase	TAGGGTGTTAATCGTTCAAAAATACGGCGGCACGAGCATGGGCAGCATAGAAAGGATCCACAATGTCGCTCAAAGGGTTTTAA	*GVNRSKIRRHEHGQHRKDPQCRSKGFX	RVLIVQKYGGTSMGSIERIHNVAQRVLX	GC*SFKNTAARAWAA*KGSTMSLKGF*	KTL*ATLWILSMLPMLVPPYF*TINTL	*NPLSDIVDPFYAAHARAAVFLND*HPX	LKPFERHCGSFLCCPCSCRRIFERLTPX
NC_000915.1	24195	24308	denovo4514	267	-	23323	25459	HP0025	-	hypothetical protein	AGACTCTTTAGGAGTATGCCATGAAAAGGGTAGCGACGGCAATCTCCGTGGCACGCCATCTGGCACGGTTACTTCTAACACTTGGGGAGCCGGCTGCGCGTATGTGGGAGAAA	RLFRSMP*KG*RRQSPWHAIWHGYF*HLGSRLRVCGRX	DSLGVCHEKGSDGNLRGTPSGTVTSNTWGAGCAYVGEX	TL*EYAMKRVATAISVARHLARLLLTLGEPAARMWEK	SPTYAQPAPQVLEVTVPDGVPRRLPSLPFSWHTPKES	FSHIRAAGSPSVRSNRARWRATEIAVATLFMAYS*RVX	FLPHTRSRLPKC*K*PCQMACHGDCRRYPFHGILLKSL
NC_000915.1	1168476	1168592	denovo18387	266	+	1167871	1169179	HP1106	-	hypothetical protein	TTTGGGGGGGCAGCTTGTCGTTTTTCATAACGCCAGCCATCATAGCATGGGAGATAATTACCCTTACGGCGGTAATTCTTACTTAAAACCAGGCGATGTAACCCCGCAATGGCCTA	FGGAACRFS*RQPS*HGR*LPLRR*FLLKTRRCNPAMAX	LGGQLVVFHNASHHSMGDNYPYGGNSYLKPGDVTPQWPX	WGGSLSFFITPAIIAWEIITLTAVILT*NQAM*PRNGL	GHCGVTSPGFK*ELPP*G*LSPML*WLAL*KTTSCPPK	RPLRGYIAWF*VRITAVRVIISHAMMAGVMKNDKLPPQX	*AIAGLHRLVLSKNYRRKGNYLPCYDGWRYEKRQAAPPX
NC_000915.1	942361	942470	denovo5156	264	+	942346	943114	HP0888	-	iron(III dicitrate ABC transporter ATP-binding protein FecE	CACAAGCTTGTTATCATGCCAGATCGCTTCTAAAGGCGTGTCATAGAGCGCGCTTAAATTGTGTGAAGTCATAGCGATTGGCGTGGAAGCTTGCAAAAAAAGTTTTTTAA	HKLVIMPDRF*RRVIERA*IV*SHSDWRGSLQKKFFX	TSLLSCQIASKGVS*SALKLCEVIAIGVEACKKSFLX	QACYHARSLLKACHRARLNCVKS*RLAWKLAKKVF*	KKLFLQASTPIAMTSHNLSALYDTPLEAIWHDNKLV	*KTFFASFHANRYDFTQFKRAL*HAFRSDLA**QACX	LKNFFCKLPRQSL*LHTI*ARSMTRL*KRSGMITSLX
NC_000915.1	126051	126154	denovo3676	263	+	124657	126868	HP0116	-	DNA topoisomerase I	TTTAGGCATAGGCAGGCCCAGCACCTACGCCCCAACGATTTCCCTTTTACAAAACAGAGACTACATCAAGGTAGAAAAAAAGCAAATCAGTGCTTTAGAGAGCA	FRHRQAQHLRPNDFPFTKQRLHQGRKKANQCFREX	LGIGRPSTYAPTISLLQNRDYIKVEKKQISALESX	*A*AGPAPTPQRFPFYKTETTSR*KKSKSVL*RA	LSKALICFFSTLM*SLFCKREIVGA*VLGLPMPK	AL*STDLLFFYLDVVSVL*KGNRWGVGAGPAYA*X	CSLKH*FAFFLP*CSLCFVKGKSLGRRCWACLCLX
NC_000915.1	233074	233249	denovo12615	263	+	232466	233546	HP0224	-	bifunctional methionine sulfoxide reductase A/B	ACCTAGCGATGAAGTTTTAAAGAAAAAACTCACCAAACTCCAGTATGAGGTTACGCAAAACAAACACACTGAGAAACCCTTTGAAAACGAGTATTACAACAAAGAAGAAGAGGGCATTTATGTGGATATTACCACAGGCGAGCCGTTATTTTCTTCAGCGGATAAATACGACTCCA	T*R*SFKEKTHQTPV*GYAKQTH*ETL*KRVLQQRRRGHLCGYYHRRAVIFFSG*IRLX	PSDEVLKKKLTKLQYEVTQNKHTEKPFENEYYNKEEEGIYVDITTGEPLFSSADKYDSX	LAMKF*RKNSPNSSMRLRKTNTLRNPLKTSITTKKKRAFMWILPQASRYFLQRINTTP	ESYLSAEENNGSPVVIST*MPSSSLL*YSFSKGFSVCLFCVTSYWSLVSFFFKTSSLG	GVVFIR*RK*RLACGNIHINALFFFVVILVFKGFLSVFVLRNLILEFGEFFL*NFIARX	WSRIYPLKKITARLW*YPHKCPLLLCCNTRFQRVSQCVCFA*PHTGVW*VFSLKLHR*V
NC_000915.1	470920	471233	denovo7087	263	+	470339	473405	HP0453	-	hypothetical protein	TGATAAGCACTACAAACGCATTTTTAAAGCCCATGATTGGCTTTATGATGGTGTGGGGTCATTGATGAATTTGGATCAAATTTTCTATTTGGAGTGTTTATACCAAGCCCAATTTTATACTTCTAAAAACATTGAACCCACGCTAATTAGAAATGAACAAGATTTATACGCGCTAATTAAAAATAGTTTTCCAATAAAAGATTTATCGTTTGAAAAGATGCGTTTAAAAGCGAAAGAGTTTTTTGAAAATGAATTAAGACAGCCTATAAATTTAGATCAAGAAATTCCGCAATTGGAATTGTGTAAGGGAGTTA	**ALQTHF*SP*LAL*WCGVIDEFGSNFLFGVFIPSPILYF*KH*THAN*K*TRFIRAN*K*FSNKRFIV*KDAFKSERVF*K*IKTAYKFRSRNSAIGIV*GSX	DKHYKRIFKAHDWLYDGVGSLMNLDQIFYLECLYQAQFYTSKNIEPTLIRNEQDLYALIKNSFPIKDLSFEKMRLKAKEFFENELRQPINLDQEIPQLELCKGVX	ISTTNAFLKPMIGFMMVWGH**IWIKFSIWSVYTKPNFILLKTLNPR*LEMNKIYTR*LKIVFQ*KIYRLKRCV*KRKSFLKMN*DSL*I*IKKFRNWNCVREL	TPLHNSNCGIS*SKFIGCLNSFSKNSFAFKRIFSNDKSFIGKLFLISAYKSCSFLISVGSMFLEV*NWAWYKHSK*KI*SKFINDPTPS*SQSWALKMRL*CLS	NSLTQFQLRNFLI*IYRLS*FIFKKLFRF*THLFKR*IFYWKTIFN*RV*ILFISN*RGFNVFRSIKLGLV*TLQIENLIQIHQ*PHTIIKPIMGFKNAFVVLIX	*LPYTIPIAEFLDLNL*AVLIHFQKTLSLLNASFQTINLLLENYF*LARINLVHF*LAWVQCF*KYKIGLGINTPNRKFDPNSSMTPHHHKANHGL*KCVCSAYX
NC_000915.1	692575	692694	denovo19500	262	+	692042	692864	HP0646	-	UDP-glucose pyrophosphorylase GalU	AGAAGAGGGGGTGTATGAGATTAAAGACATGGTAGAAAAACCAAATCAAGAAGACGCCCCAAGCAACCTAGCCGTGATAGGGCGCTACATTTTGACTCCGGATATTTTTGAAATTTTAA	RRGGV*D*RHGRKTKSRRRPKQPSRDRALHFDSGYF*NFX	EEGVYEIKDMVEKPNQEDAPSNLAVIGRYILTPDIFEILX	KRGCMRLKTW*KNQIKKTPQAT*P**GATF*LRIFLKF*	KISKISGVKM*RPITARLLGASS*FGFSTMSLISYTPSS	*NFKNIRSQNVAPYHG*VAWGVFLIWFFYHVFNLIHPLFX	LKFQKYPESKCSALSRLGCLGRLLDLVFLPCL*SHTPPLL
NC_000915.1	183409	183540	denovo623	261	+	182780	183704	HP0176	-	fructose-bisphosphate aldolase	TGGAGCGAGCGCGATACCAGATAATGTGAGAAAATCTTATTTGGACGCTGGAGGCGATTTGAAAGGCTCTAAGGGCGTGCCTTTTGAATTTTTACAAGAATCCGTGAAAGGGGGGATCAATAAGGTCAATA	WSERDTR*CEKILFGRWRRFERL*GRAF*IFTRIRERGDQ*GQX	GASAIPDNVRKSYLDAGGDLKGSKGVPFEFLQESVKGGINKVNX	ERARYQIM*ENLIWTLEAI*KALRACLLNFYKNP*KGGSIRSI	LTLLIPPFTDSCKNSKGTPLEPFKSPPASK*DFLTLSGIALAP	IDLIDPPFHGFL*KFKRHALRAFQIASSVQIRFSHIIWYRARSX	Y*PY*SPLSRILVKIQKARP*SLSNRLQRPNKIFSHYLVSRSLX
NC_000915.1	458975	459139	denovo20992	261	-	457296	459330	HP0440	-	DNA topoisomerase I TopA	TTGTAGGGACAAAAAAGTCTATATCGCTACTGACCCTGATAGAGAGGGCTATGGTATTGGCTATCAATTTTATGAAAAAATTAAAAATGTAGCTAGTGAAATTTATCGTGCAGAATTTCATGAGATCACACCAAGCGGTATTGAAAGCGGCTTAAAAAATGCGG	CL*GQKSLYRY*P**RGLWYWLSIL*KN*KCS**NLSCRIS*DHTKRY*KRLKKCGVIFSF*H*FIPIILX	ACRDKKVYIATDPDREGYGIGYQFYEKIKNVASEIYRAEFHEITPSGIESGLKNAVLFSRSNTNLYQSFLX	LVGTKKSISLLTLIERAMVLAINFMKKLKM*LVKFIVQNFMRSHQAVLKAA*KMRCYFLVLTLIYTNHS*	KNDWYKLVLERENNTAFFKPLSIPLGVIS*NSAR*ISLATFLIFS*N**PIP*PSLSGSVAI*TFLSLQA	*E*LV*ISVRTRK*HRIF*AAFNTAWCDLMKFCTINFTSYIFNFFIKLIANTIALSIRVSSDIDFFVPTSX	LRMIGIN*C*NEKITPHFLSRFQYRLV*SHEILHDKFH*LHF*FFHKIDSQYHSPLYQGQ*RYRLFCPYKX
NC_000915.1	476822	477118	denovo16749	261	-	476336	478913	HP0459	-	protein VirB4	AAATGCACATTAGATGCAATATAGCTATCGCTTAATCGCTTTAATTTAGGATTAAAGGCGATGTATTTGCCATTGATGTATTCTGCGTAGAAATTTAATACTTCTTTAGAATTTAGTAAAGTGGGTTTAAATTCTTTAAGAGCGTTTTTTACTCTTTCTATGGTTTGAATGAGTAAGGCTCTTTTACTTTTGGTGCTAAAGGTTATCTTTTTTTTGAACTTGTTTTTCTTGTCTTTTTTAGAGCTTGTGTTTGAATGAGTTTCATTGGAGCTATTTTCATTCTCTTGTTTATCTTCA	KCTLDAI*LSLNRFNLGLKAMYLPLMYSA*KFNTSLEFSKVGLNSLRAFFTLSMV*MSKALLLLVLKVIFFLNLFFLSFLELVFE*VSLELFSFSCLSS	NAH*MQYSYRLIALI*D*RRCICH*CILRRNLILL*NLVKWV*IL*ERFLLFLWFE*VRLFYFWC*RLSFF*TCFSCLF*SLCLNEFHWSYFHSLVYLX	MHIRCNIAIA*SL*FRIKGDVFAIDVFCVEI*YFFRI**SGFKFFKSVFYSFYGLNE*GSFTFGAKGYLFFELVFLVFFRACV*MSFIGAIFILLFIFX	*R*TRE*K*LQ*NSFKHKL*KRQEKQVQKKDNL*HQK*KSLTHSNHRKSKKRS*RI*THFTKF*RSIKFLRRIHQWQIHRL*S*IKAIKR*LYCI*CAF	KINKRMKIAPMKLIQTQALKKTRKTSSKKR*PLAPKVKEPYSFKP*KE*KTLLKNLNPLY*ILKKY*ISTQNTSMANTSPLILN*SD*AIAILHLMCIX	EDKQENENSSNETHSNTSSKKDKKNKFKKKITFSTKSKRALLIQTIERVKNALKEFKPTLLNSKEVLNFYAEYINGKYIAFNPKLKRLSDSYIASNVHX
NC_000915.1	1599675	1599782	denovo18087	261	-	1597195	1600099	HP1521	-	type III restriction enzyme R protein	ATTCATCGTTTTAACGCCAAGCAACGCCATTAAATTAGGGGTTTTAAAGAGCGTTGAAATCACCAGAGAATTTTTTAAAAGCGAGTATTCTAACACGCATTTAGAAA	IHRFNAKQRH*IRGFKER*NHQRIF*KRVF*HAFRX	FIVLTPSNAIKLGVLKSVEITREFFKSEYSNTHLEX	SSF*RQATPLN*GF*RALKSPENFLKASILTRI*K	SKCVLEYSLLKNSLVISTLFKTPNLMALLGVKTMN	F*MRVRILAFKKFSGDFNAL*NP*FNGVAWR*NDEX	FLNAC*NTRF*KILW*FQRSLKPLI*WRCLALKR*X
NC_000915.1	557645	557761	denovo21660	260	-	554205	559989	HP0527	-	cag pathogenicity island protein cag7	GAAAAAAGAATGCGAGAAATTGCTCACCCCTGAAGCGAAAAAAAAGTTAGAAGAAGCTAAAAAAAGCGTTAAAGCTTACTTGGATTGCGTATCAAGAGCTAGGAATGAAAAAGAGA	EKRMREIAHP*SEKKVRRS*KKR*SLLGLRIKS*E*KRX	KKECEKLLTPEAKKKLEEAKKSVKAYLDCVSRARNEKEX	KKNARNCSPLKRKKS*KKLKKALKLTWIAYQELGMKKR	SFSFLALDTQSK*ALTLFLASSNFFFASGVSNFSHSFF	LFFIPSS*YAIQVSFNAFFSFF*LFFRFRGEQFLAFFFX	SLFHS*LLIRNPSKL*RFF*LLLTFFSLQG*AISRILFS
NC_000915.1	733017	733063	denovo17198	260	+	732666	733968	HP0683	glmU	bifunctional N-acetylglucosamine-1-phosphate uridyltransferase/glucosamine-1-phosphate acetyltransferase	ACAAATCACGCTTTTAGGGCGCGCATGGGCAAACGGCCCCACACTGA	TNHAFRARMGKRPHTX	QITLLGRAWANGPTLX	KSRF*GAHGQTAPH*	SVGPFAHARPKSVIC	QCGAVCPCAP*KRDLX	SVWGRLPMRALKA*FV
NC_000915.1	315694	315797	denovo22696	259	+	315584	317234	HP0298	-	dipeptide ABC transporter substrate-binding protein DppA	TTCTGTTGAAGAGCAAAAGCGTTTTGGAGGCGTTTTAGTTTTTGCAAGAGGCGCTGATGGCTCGAGCATGGATCCTGCTTTAGTGACTGATGGCGAAAGCTATA	FC*RAKAFWRRFSFCKRR*WLEHGSCFSD*WRKLX	SVEEQKRFGGVLVFARGADGSSMDPALVTDGESYX	LLKSKSVLEAF*FLQEALMARAWILL**LMAKAI	*LSPSVTKAGSMLEPSAPLAKTKTPPKRFCSSTE	IAFAISH*SRIHARAISASCKN*NASKTLLLFNRX	YSFRHQSLKQDPCSSHQRLLQKLKRLQNAFALQQX
NC_000915.1	520811	520936	denovo11786	259	+	520596	521865	HP0494	murD	UDP-N-acetylmuramoyl-L-alanyl-D-glutamate synthetase	CATAAAAGCCAAGCATTTAGTGAGCGAATACGATTATATTAATAGCTTGTTTGATTTGGTTTTCACGCCTACTATAATCAGTATTAGCGGCACTAACGGGAAAACCACCACGACAGAAATGCTCA	HKSQAFSERIRLY**LV*FGFHAYYNQY*RH*RENHHDRNAX	IKAKHLVSEYDYINSLFDLVFTPTIISISGTNGKTTTTEMLX	*KPSI**ANTIILIACLIWFSRLL*SVLAALTGKPPRQKCS	SISVVVVFPLVPLILIIVGVKTKSNKLLI*SYSLTKCLAFM	EHFCRGGFPVSAANTDYSRRENQIKQAINIIVFAH*MLGFYX	*AFLSWWFSR*CR*Y*L**A*KPNQTSY*YNRIRSLNAWLLX
NC_000915.1	1338193	1338296	denovo20536	259	+	1337933	1340468	HP1266	-	NADH dehydrogenase subunit G	TTATGATGTCAACCACCCCCTAGAGTGTGGCGTGTGCGATAAGAGTGGGGAGTGCGAATTGCAAGACATGACGCATTTAACCGGCGTAGAGCACCAACCCTATA	L*CQPPPRVWRVR*EWGVRIARHDAFNRRRAPTLX	YDVNHPLECGVCDKSGECELQDMTHLTGVEHQPYX	MMSTTP*SVACAIRVGSANCKT*RI*PA*STNPI	*GWCSTPVKCVMSCNSHSPLLSHTPHSRGWLTS*	IGLVLYAG*MRHVLQFALPTLIAHATL*GVVDIIX	YRVGALRRLNASCLAIRTPHSYRTRHTLGGG*HHX
NC_000915.1	310688	310761	denovo10692	257	-	309150	310830	HP0293	-	para-aminobenzoate synthetase PabB	ATCTTGCAATTTCAAAGGTGCATGCCCAACAAGACCCTTTTTTAACAACCCCACAACACCCGTCCCGTTTAACA	ILQFQRCMPNKTLF*QPHNTRPV*X	SCNFKGACPTRPFFNNPTTPVPFNX	LAISKVHAQQDPFLTTPQHPSRLT	LNGTGVVGLLKKGLVGHAPLKLQD	VKRDGCCGVVKKGSCWACTFEIARX	C*TGRVLWGC*KRVLLGMHL*NCKX
NC_000915.1	326358	326491	denovo20739	257	+	325789	326668	HP0309	-	hypothetical protein	TGGCAAAGCTAGGGCTTATAATTGGGATTTATTGAGTAGGGCTAGAGCGTTAGAGAATGGCTGTTTTGTGTGCGCATGCAATCATAATGGGGAAGAAACTAACGCTCAATTGAAACAAACGCTAGAATTTGCCA	WQS*GL*LGFIE*G*SVREWLFCVRMQS*WGRN*RSIETNARICX	GKARAYNWDLLSRARALENGCFVCACNHNGEETNAQLKQTLEFAX	AKLGLIIGIY*VGLER*RMAVLCAHAIIMGKKLTLN*NKR*NLP	ANSSVCFN*ALVSSPL*LHAHTKQPFSNALALLNKSQL*ALALP	GKF*RLFQLSVSFFPIMIACAHKTAIL*RSSPTQ*IPIISPSFAX	WQILAFVSIER*FLPHYDCMRTQNSHSLTL*PYSINPNYKP*LCX
NC_000915.1	1553557	1553684	denovo16372	257	-	1551655	1554190	HP1479	-	hypothetical protein	CGCTTCTTTTTCGCAAGGGATTGCGAGCCATAATTTAGGGGTGATTAAGTTTAAGGAAAAGGATTTTAATGGGGCGTTGGATTTGTTTGATTCTAGCATCGCTTCTAAAGAAAATGCGAGCGTGAGCA	RFFFARDCEP*FRGD*V*GKGF*WGVGFV*F*HRF*RKCEREX	ASFSQGIASHNLGVIKFKEKDFNGALDLFDSSIASKENASVSX	LLFRKGLRAII*G*LSLRKRILMGRWICLILASLLKKMRA*A	LTLAFSLEAMLESNKSNAPLKSFSLNLITPKLWLAIPCEKEA	AHARIFFRSDARIKQIQRPIKILFLKLNHP*IMARNPLRKRSX	CSRSHFL*KRC*NQTNPTPH*NPFP*T*SPLNYGSQSLAKKKR
NC_000915.1	1091219	1091334	denovo3967	254	-	1091177	1091714	HP1029	-	hypothetical protein	TTTTTTGCGTTTGCATGCGGGCATGCTGGCTATTTTTTTTGAAAACGATGCGCATGCGTTGAGGTTTTATGGAGAGTCTTTTGAAAAATATAGGGAAGAGCCGATTTTTAAAGCGA	FFAFACGHAGYFF*KRCACVEVLWRVF*KI*GRADF*SX	FLRLHAGMLAIFFENDAHALRFYGESFEKYREEPIFKAX	FCVCMRACWLFFLKTMRMR*GFMESLLKNIGKSRFLKR	ALKIGSSLYFSKDSP*NLNACASFSKKIASMPACKRKK	RFKNRLFPIFFKRLSIKPQRMRIVFKKNSQHARMQTQKX	SL*KSALPYIFQKTLHKTSTHAHRFQKK*PACPHANAKX
NC_000915.1	1360142	1360264	denovo17755	254	-	1358991	1360449	HP1283	-	hypothetical protein	AAACCAACTAGACAGATTGCTCACCCTTACAAAGCCTGCTCCTCCACCCATTCGTAAAAAAACCTTATGTTTTATCCGCTTGGACATCATTGGAGATTATATACTCTATCGCAATTTTTTAC	LLSKRQPYSHPKPTRQIAHPYKACSSTHS*KNLMFYPLGHHWRLYTLSQFFTSFX	SFQKDSLIRIQNQLDRLLTLTKPAPPPIRKKTLCFIRLDIIGDYILYRNFLPLFX	PFKKTALFASKTN*TDCSPLQSLLLHPFVKKPYVLSAWTSLEIIYSIAIFYLFL	KRGKKLR*SI*SPMMSKRIKHKVFLRMGGGAGFVRVSNLSSWFWMRIRLSF*KE	KKR*KIAIEYIISNDVQADKT*GFFTNGWRSRLCKGEQSV*LVLDANKAVFLKGX	*KEVKNCDRVYNLQ*CPSG*NIRFFYEWVEEQAL*G*AICLVGFGCE*GCLFERX
NC_000915.1	230167	230342	denovo12770	253	+	229523	230504	HP0221	-	nifU-like protein	TCTTAAAGAAGTGCGCGAAGAAATGGAAGCTGAAAAACTTAAAGCGACCGCTAATAAATCCCAAAGCGGAGAATTGGCTTTCAGGGAAATGACTATGGTTCAAAAGATTAAAGCGGTGGATAAAGTCATTGATGAAAATATCCGCCCGATGCTTATGATGGATGGAGGGGATTTAA	S*RSARRNGS*KT*SDR**IPKRRIGFQGNDYGSKD*SGG*SH**KYPPDAYDGWRGFX	LKEVREEMEAEKLKATANKSQSGELAFREMTMVQKIKAVDKVIDENIRPMLMMDGGDLX	LKKCAKKWKLKNLKRPLINPKAENWLSGK*LWFKRLKRWIKSLMKISARCL*WMEGI*	KSPPSIISIGRIFSSMTLSTALIF*TIVISLKANSPLWDLLAVALSFSASISSRTSLR	*IPSIHHKHRADIFINDFIHRFNLLNHSHFPESQFSALGFISGRFKFFSFHFFAHFFKX	LNPLHPS*ASGGYFHQ*LYPPL*SFEP*SFP*KPILRFGIY*RSL*VFQLPFLRALL*X
NC_000915.1	764283	764428	denovo5007	253	+	763981	765964	HP0710	-	hypothetical protein	CTTACCTTATAATCTAAGCAATGTTAAGCTTAGTTTTACAGACGCTCAAGGCAATGTAATCGATCTAGGCGTGATAGAGACTATCCCCAAACACTCTAAGATTGTTTTACCCGGAGAGGCGTTTGATAGTCTAAAAATTGACCCTA	LTL*SKQC*A*FYRRSRQCNRSRRDRDYPQTL*DCFTRRGV**SKN*PX	LPYNLSNVKLSFTDAQGNVIDLGVIETIPKHSKIVLPGEAFDSLKIDPX	YLII*AMLSLVLQTLKAM*SI*A**RLSPNTLRLFYPERRLIV*KLTL	GSIFRLSNASPGKTILECLGIVSITPRSITLP*ASVKLSLTLLRL*GK	RVNF*TIKRLSG*NNLRVFGDSLYHA*IDYIALSVCKTKLNIA*IIR*X	*GQFLDYQTPLRVKQS*SVWG*SLSRLDRLHCLERL*N*A*HCLDYKVX
NC_000915.1	239475	239644	denovo12234	252	-	238707	240159	HP0229	-	hypothetical protein	AGGCATAGACGGAGGCAATGGCAAACCATGGGGCATTAATGCAAGCGGGAACGCATGCAATATTTTTGGCAACACCTTTAACGCCATCACTAGCATGATAGATAGCGCTAAAAAAGCCGCCGCAGATGCCCGAAGAACTGCCCCAGAAAGTCCAAACCAACCAAGTGCGA	RHRRRQWQTMGH*CKRERMQYFWQHL*RHH*HDR*R*KSRRRCPKNCPRKSKPTKCX	GIDGGNGKPWGINASGNACNIFGNTFNAITSMIDSAKKAAADARRTAPESPNQPSAX	A*TEAMANHGALMQAGTHAIFLATPLTPSLA**IALKKPPQMPEELPQKVQTNQVR	ALGWFGLSGAVLRASAAAFLALSIMLVMALKVLPKILHAFPLALMPHGLPLPPSMP	RTWLVWTFWGSSSGICGGFFSAIYHASDGVKGVAKNIACVPACINAPWFAIASVYAX	SHLVGLDFLGQFFGHLRRLF*RYLSC**WR*RCCQKYCMRSRLH*CPMVCHCLRLCL
NC_000915.1	6938	7113	denovo13379	251	-	5240	7145	HP0009	omp1	hypothetical protein	TTCAGACACTTATGAGAATTTGAGCAACCTTTTAACCAATTTTAACAACCTCAATCAAGCGGTAACGAACGCGAGCAGCCCTTCAGAAATCAATGCCACGATCGATAATTTAAAAGCAAACACGCAAGGGCTGATTGGCGAAAAAACCAATTCCCCGGCGTATCAAGCGGTGTATA	FRHL*EFEQPFNQF*QPQSSGNEREQPFRNQCHDR*FKSKHARADWRKNQFPGVSSGVX	SDTYENLSNLLTNFNNLNQAVTNASSPSEINATIDNLKANTQGLIGEKTNSPAYQAVYX	QTLMRI*ATF*PILTTSIKR*RTRAALQKSMPRSII*KQTRKG*LAKKPIPRRIKRCI	YTA*YAGELVFSPISPCVFAFKLSIVALISEGLLAFVTA*LRLLKLVKRLLKFS*VSE	IHRLIRRGIGFFANQPLRVCF*IIDRGIDF*RAARVRYRLIEVVKIG*KVAQILISV*X	YTPLDTPGNWFFRQSALACLLLNYRSWH*FLKGCSRSLPLD*GC*NWLKGCSNSHKCLX
NC_000915.1	283451	283537	denovo10851	251	+	283137	284430	HP0275	-	ATP-dependent nuclease AddB	TGGCTATGCGCAAATGGGGCAGATTGATAAGGCGATTGAATTGCTGCACAAAATCCGTAAAGAAGAAAAGACCATAGCCACAGACA	WLCANGAD**GD*IAAQNP*RRKDHSHRX	GYAQMGQIDKAIELLHKIRKEEKTIATDX	AMRKWGRLIRRLNCCTKSVKKKRP*PQT	SVAMVFSSLRILCSNSIALSICPICA*P	VCGYGLFFFTDFVQQFNRLINLPHLRIAX	CLWLWSFLLYGFCAAIQSPYQSAPFAHSX
NC_000915.1	386679	386794	denovo20106	251	+	386014	388825	HP0378	-	cytochrome c biogenesis protein	TGGATCCGCTTACATTGAATTGCCCTTTCAAATCAAACTGAAGCGTTTTGAATTAGAGCGCTACGCCGGCTCTATGAGCCCTTCATCTTACGCTTCAGAAGTGGAAGTGTTGAAAA	WIRLH*IALSNQTEAF*IRALRRLYEPFILRFRSGSVEX	GSAYIELPFQIKLKRFELERYAGSMSPSSYASEVEVLKX	DPLTLNCPFKSN*SVLN*SATPAL*ALHLTLQKWKC*K	FNTSTSEA*DEGLIEPA*RSNSKRFSLI*KGNSM*ADP	FQHFHF*SVR*RAHRAGVAL*FKTLQFDLKGQFNVSGSX	FSTLPLLKRKMKGS*SRRSALIQNASV*FERAIQCKRIX
NC_000915.1	612631	612939	denovo17422	247	-	611996	613016	HP0581	-	dihydroorotase	ATATTCTAGCGAGCCTTTTAGTGCTGCAGTGATCATGCCTAATCTCAGTAAGCCCTTGATTGACACTCCAACCACCCTTGAATACGAAGAAGAAATTTTAAACCATTCTTCAAACTTCAAGCCTCTAATGAGTTTGTATTTCAATGATGGCTTGACTTTAGAAGAATTGCAATGCGCAAAAGAAAAAGGCGTCAGGTTTTTAAAGCTCTACCCCAAAGGCATGACCACAAACGCGCAAAACGGCACTTCGGATTTGTTGGGTGAAAAAACTTTAGAGGTTTTAGAAAACGCCCAAAAATTAGGCTTTA	IF*RAF*CCSDHA*SQ*ALD*HSNHP*IRRRNFKPFFKLQASNEFVFQ*WLDFRRIAMRKRKRRQVFKALPQRHDHKRAKRHFGFVG*KNFRGFRKRPKIRLX	YSSEPFSAAVIMPNLSKPLIDTPTTLEYEEEILNHSSNFKPLMSLYFNDGLTLEELQCAKEKGVRFLKLYPKGMTTNAQNGTSDLLGEKTLEVLENAQKLGFX	ILASLLVLQ*SCLISVSP*LTLQPPLNTKKKF*TILQTSSL**VCISMMA*L*KNCNAQKKKASGF*SSTPKA*PQTRKTALRICWVKKL*RF*KTPKN*AL	KPNFWAFSKTSKVFSPNKSEVPFCAFVVMPLG*SFKNLTPFSFAHCNSSKVKPSLKYKLIRGLKFEEWFKISSSYSRVVGVSIKGLLRLGMITAALKGSLEY	KA*FLGVF*NL*SFFTQQIRSAVLRVCGHAFGVEL*KPDAFFFCALQFF*SQAIIEIQTH*RLEV*RMV*NFFFVFKGGWSVNQGLTEIRHDHCSTKRLARIX	*SLIFGRFLKPLKFFHPTNPKCRFARLWSCLWGRALKT*RLFLLRIAILLKSSHH*NTNSLEA*SLKNGLKFLLRIQGWLECQSRAY*D*A*SLQH*KAR*NX
NC_000915.1	591835	591998	denovo8981	246	-	591529	592468	HP0557	-	acetyl-CoA carboxylase carboxyltransferase subunit alpha	TCCGGGGATTGGTGCAGAAGAAAGGGGGCAAAGTGAAGCGATCGCTAAAAATCTCCAAGAGTTCGCCTCTTTAAAAGTCCCTACTATTTCTGTAATTATCGGTGAGGGGGGCAGTGGTGGTGCGCTAGCGATTGCAGTGGCTGACAAATTGGCTATGATGGAAA	SGDWCRRKGAK*SDR*KSPRVRLFKSPYYFCNYR*GGQWWCASDCSG*QIGYDGX	PGIGAEERGQSEAIAKNLQEFASLKVPTISVIIGEGGSGGALAIAVADKLAMMEX	RGLVQKKGGKVKRSLKISKSSPL*KSLLFL*LSVRGAVVVR*RLQWLTNWL*WK	SIIANLSATAIASAPPLPPSPIITEIVGTFKEANSWRFLAIASLCPLSSAPIPG	FHHSQFVSHCNR*RTTTAPLTDNYRNSRDF*RGELLEIFSDRFTLPPFFCTNPRX	FPS*PICQPLQSLAHHHCPPHR*LQK**GLLKRRTLGDF*RSLHFAPFLLHQSPX
NC_000915.1	216448	216591	denovo10948	245	+	216200	218066	HP0210	-	heat shock protein 90	CATGGATAAAAACGATCTCATTGAGCATCTAGGCACGATCGCTAAATCAGGCACGAAGAATTTTTTAAGCGCTTTGAGTGGGGATAAGAAAAAAGATAGCGCTTTAATTGGCCAGTTTGGCGTGGGCTTTTATTCAGCGTTTA	HG*KRSH*ASRHDR*IRHEEFFKRFEWG*EKR*RFNWPVWRGLLFSVX	MDKNDLIEHLGTIAKSGTKNFLSALSGDKKKDSALIGQFGVGFYSAFX	WIKTISLSI*ARSLNQARRIF*AL*VGIRKKIAL*LASLAWAFIQRL	NAE*KPTPNWPIKALSFFLSPLKALKKFFVPDLAIVPRCSMRSFLSM	KR*IKAHAKLAN*SAIFFLIPTQSA*KILRA*FSDRA*MLNEIVFIHX	*TLNKSPRQTGQLKRYLFSYPHSKRLKNSSCLI*RSCLDAQ*DRFYPX
NC_000915.1	1024464	1024567	denovo18794	244	-	1023249	1024581	HP0965	-	hypothetical protein	ACTCATTCAAAAAAGCGCTTTAATTGAAAAAACGCTACAAGAACAAGGCTTGCAAGAAAGAGCTGGGCCCTTTATCAGCGAAAATGCTGTGATCAAAACCGAAA	THSKKRFN*KNATRTRLARKSWALYQRKCCDQNRX	LIQKSALIEKTLQEQGLQERAGPFISENAVIKTEX	SFKKAL*LKKRYKNKACKKELGPLSAKML*SKPK	SVLITAFSLIKGPALSCKPCSCSVFSIKALF*MS	FGFDHSIFADKGPSSFLQALFL*RFFN*SAFLNEX	FRF*SQHFR**RAQLFLASLVLVAFFQLKRFFE*V
NC_000915.1	128567	128696	denovo5332	243	-	127930	129118	HP0118	-	hypothetical protein	TAACAATCAAATAAAAGTAGAACAAGAAAAACAAAAGACAAGCAATATAGAGACTAATAATCAAATAAAAGTAGAACAAGAACAACAAAAGACAAGCAATACACAGAAAGATTTGGTTAAAAAACAGAATAAAGAATTGTTTAAGAAATCTATAAGAAATA	*QSNKSRTRKTKDKQYRD**SNKSRTRTTKDKQYTERFG*KTE*RIV*EIYKKX	NNQIKVEQEKQKTSNIETNNQIKVEQEQQKTSNTQKDLVKKQNKELFKKSIRNX	TIK*K*NKKNKRQAI*RLIIK*K*NKNNKRQAIHRKIWLKNRIKNCLRNL*EI	FLIDFLNNSLFCFLTKSFCVLLVFCCSCSTFI*LLVSILLVFCFSCSTFI*LL	ISYRFLKQFFILFFNQIFLCIACLLLFLFYFYLIISLYIACLLFFLFYFYLIVX	YFL*IS*TILYSVF*PNLSVYCLSFVVLVLLLFDY*SLYCLSFVFLVLLLFDCX
NC_000915.1	1040383	1040549	denovo14891	242	+	1039148	1040612	HP0977	-	hypothetical protein	TAAGTTTATCAACGCTCTTTTTAACCGCCAGGAAAAAAAGGGGTTTATCGCTATTAATAATAAAGTGGTGCTCTATCAAATCACAGAACAAAATTTCAACCACTCATTTAGTGCAGAAGAAAGCCAGTATATGCAGCGTTTAGTCAATAACACTAAAACGGATTTTA	*VYQRSF*PPGKKGVYRY***SGALSNHRTKFQPLI*CRRKPVYAAFSQ*H*NGFX	KFINALFNRQEKKGFIAINNKVVLYQITEQNFNHSFSAEESQYMQRLVNNTKTDFX	SLSTLFLTARKKRGLSLLIIKWCSIKSQNKISTTHLVQKKASICSV*SITLKRIL	KSVLVLLTKRCIYWLSSALNEWLKFCSVI**STTLLLIAINPFFSWRLKRALINL	KIRFSVID*TLHILAFFCTK*VVEILFCDLIEHHFIINSDKPLFFLAVKKSVDKLX	*NPF*CY*LNAAYTGFLLH*MSG*NFVL*FDRAPLYY**R*TPFFPGG*KER**TX
NC_000915.1	390166	390362	denovo20918	241	-	390124	391471	HP0380	-	glutamate dehydrogenase	CAAGGCGGCTAATGCTGGGGGGGTGAGCGTGAGCGGCTTGGAAATGGCACAAAACGCAAGCATGCACCCTTGGAGTTTTGAAGTGGTGGATGCGAAATTGCACCATATTATGAAAGAGATTTATAAGAATGTCTCTCAAACCGCTAAAGAGTTTAAAGACCCTACTAATTTTGTATTAGGGGCCAATATCGCTGGTA	QGG*CWGGERERLGNGTKRKHAPLEF*SGGCEIAPYYERDL*ECLSNR*RV*RPY*FCIRGQYRWX	KAANAGGVSVSGLEMAQNASMHPWSFEVVDAKLHHIMKEIYKNVSQTAKEFKDPTNFVLGANIAGX	RRLMLGG*A*AAWKWHKTQACTLGVLKWWMRNCTIL*KRFIRMSLKPLKSLKTLLILY*GPISLV	PAILAPNTKLVGSLNSLAV*ETFL*ISFIIWCNFASTTSKLQGCMLAFCAISKPLTLTPPALAAL	TSDIGP*YKISRVFKLFSGLRDILINLFHNMVQFRIHHFKTPRVHACVLCHFQAAHAHPPSISRLX	YQRYWPLIQN**GL*TL*RFERHSYKSLS*YGAISHPPLQNSKGACLRFVPFPSRSRSPPQH*PPX
NC_000915.1	1465273	1465397	denovo3625	241	-	1464754	1467736	HP1402	-	type I restriction enzyme R protein HsdR	ACAAAAAGTGGTTAGCTTAAGCAGTGGGGATAGCGTGGATTTAAAAAGCTATAGCGAAGAGATGCGCCGGATCTTAGACGCTTACATTAAAGCCACGGACAGCAAGACGCTAATCAAAATAGAAA	TKSG*LKQWG*RGFKKL*RRDAPDLRRLH*SHGQQDANQNRX	QKVVSLSSGDSVDLKSYSEEMRRILDAYIKATDSKTLIKIEX	KKWLA*AVGIAWI*KAIAKRCAGS*TLTLKPRTARR*SK*K	SILISVLLSVALM*ASKIRRISSL*LFKSTLSPLLKLTTFC	FYFD*RLAVRGFNVSV*DPAHLFAIAF*IHAIPTA*ANHFLX	FLF*LASCCPWL*CKRLRSGASLRYSFLNPRYPHCLS*PLFV
NC_000915.1	1648565	1648656	denovo22155	241	-	1647267	1649034	HP1565	-	penicillin-binding protein 2	TATGCCACCATGCAACCTCTTTATGCCAAACTCATCCAAACTCAAGGCATTTTTGCGCTTCCCTTAGACAAGCGTTACTACCCTAATAACGA	YATMQPLYAKLIQTQGIFALPLDKRYYPNNX	MPPCNLFMPNSSKLKAFLRFP*TSVTTLITX	CHHATSLCQTHPNSRHFCASLRQALLP**R	VIRVVTLV*GKRKNALSLDEFGIKRLHGGI	RY*GSNACLREAQKCLEFG*VWHKEVAWWHX	SLLG**RLSKGSAKMP*VWMSLA*RGCMVAX
NC_000915.1	246637	246740	denovo7357	240	-	246628	247549	HP0237	hemC	porphobilinogen deaminase	TAAAGAAAAACAAGGGGATAAAACTAAAGCGTTTGATTTAGTTCAAGAGCTTTTAGAAGAATTTTTGCAAAGCGGGGCTAAAGAGATTTTAGAAAAGGCGCAGA	*RKTRG*N*SV*FSSRAFRRIFAKRG*RDFRKGAX	KEKQGDKTKAFDLVQELLEEFLQSGAKEILEKAQX	KKNKGIKLKRLI*FKSF*KNFCKAGLKRF*KRRR	CAFSKISLAPLCKNSSKSS*TKSNALVLSPCFSL	LRLF*NLFSPALQKFF*KLLN*IKRFSFIPLFFFX	SAPFLKSL*PRFAKILLKALELNQTL*FYPLVFLX
NC_000915.1	398635	398732	denovo958	240	-	398431	399073	HP0389	-	iron-dependent superoxide dismutase	CACTTTGTTTGGCTCTGGTTGGAATTGGGTAGCGTATAATTTAGACACTCAAAAAATTGAAATCATTCAAACGAGCAACGCTCAAACCCCAGTTACGA	HFVWLWLELGSV*FRHSKN*NHSNEQRSNPSYX	TLFGSGWNWVAYNLDTQKIEIIQTSNAQTPVTX	LCLALVGIG*RII*TLKKLKSFKRATLKPQLR	VTGV*ALLV*MISIF*VSKLYATQFQPEPNKV	RNWGLSVARLNDFNFLSV*IIRYPIPTRAKQSX	S*LGFERCSFE*FQFFECLNYTLPNSNQSQTKX
NC_000915.1	458760	458866	denovo3323	238	-	457296	459330	HP0440	-	DNA topoisomerase I TopA	TCTTAGTGAATTGAGCGCTGGTAGAGTGCAAACTCCAGCTCTAGCTTTAATCTGCCAAAGAGATCAAGAAATAAGGGATTTTGATAAGTTGGATGCTGAAGAAAAAA	S**IERW*SANSSSSFNLPKRSRNKGF**VGC*RKX	LSELSAGRVQTPALALICQRDQEIRDFDKLDAEEKX	LVN*ALVECKLQL*L*SAKEIKK*GILISWMLKKK	FSSASNLSKSLIS*SLWQIKARAGVCTLPALNSLR	FFFSIQLIKIPYFLISLAD*S*SWSLHSTSAQFTKX	FFLQHPTYQNPLFLDLFGRLKLELEFALYQRSIH*X
NC_000915.1	1492171	1492320	denovo8963	238	-	1491920	1494683	HP1422	ileS	isoleucyl-tRNA synthetase	TCGCATTTTTTTACAAGCCAAAGATGTGTTTGATTTAAAAGACATTAGCGTTTCAGAAAAACTCCACCTCAAAGAGTTTAAAAAACCAGAAAATTTTGAAGCCGTTTTAGCCTTGCGTTCTGCCTTTAATGAAGAGTTAGACCGATTGA	SHFFTSQRCV*FKRH*RFRKTPPQRV*KTRKF*SRFSLAFCL**RVRPIX	RIFLQAKDVFDLKDISVSEKLHLKEFKKPENFEAVLALRSAFNEELDRLX	AFFYKPKMCLI*KTLAFQKNSTSKSLKNQKILKPF*PCVLPLMKS*TD*	NRSNSSLKAERKAKTASKFSGFLNSLRWSFSETLMSFKSNTSLACKKMR	QSV*LFIKGRTQG*NGFKIFWFFKLFEVEFF*NANVF*IKHIFGL*KNAX	SIGLTLH*RQNARLKRLQNFLVF*TL*GGVFLKR*CLLNQTHLWLVKKCX
NC_000915.1	1278817	1278899	denovo6020	237	-	1278298	1279003	HP1201	rplA	50S ribosomal protein L1	TTCAGCCAAATTTGATGAAACCGTGGAAGTAGCGTTAAGGCTAGGGGTTGATCCAAGGCATGCGGATCAAATGGTACGCGGTA	FSQI**NRGSSVKARG*SKACGSNGTRX	SAKFDETVEVALRLGVDPRHADQMVRGX	QPNLMKPWK*R*G*GLIQGMRIKWYAV	PRTI*SACLGSTPSLNATSTVSSNLAE	TAYHLIRMPWINP*P*RYFHGFIKFG*X	YRVPFDPHALDQPLALTLLPRFHQIWLX
NC_000915.1	1603	1718	denovo5658	236	-	1114	1945	HP0003	-	2-dehydro-3-deoxyphosphooctonate aldolase	CAAAGAGGAATTTGGTTATAAAATCTTAACCGATGTGCATGAGAGTTATCAAGCAAGCGTGGCAGCCAAAGTGGCGGATATTTTACAAATCCCGGCGTTTTTGTGCCGCCAAACGA	QRGIWL*NLNRCA*ELSSKRGSQSGGYFTNPGVFVPPNX	KEEFGYKILTDVHESYQASVAAKVADILQIPAFLCRQTX	KRNLVIKS*PMCMRVIKQAWQPKWRIFYKSRRFCAAKR	VWRHKNAGICKISATLAATLA**LSCTSVKIL*PNSSL	RLAAQKRRDL*NIRHFGCHACLITLMHIG*DFITKFLFX	SFGGTKTPGFVKYPPLWLPRLLDNSHAHRLRFYNQIPLX
NC_000915.1	72533	72633	denovo19788	236	-	72020	72818	HP0067	-	urease accessory protein UreH	GCAAGATGTGCAATTAAACATCGGTCCAAATTGCAAGTTAAGGATCACTTCGCAATCCTTTGAAAAAATCCATAACACTGAAGATGGGTTTGCCAGCAGAA	ARCAIKHRSKLQVKDHFAIL*KNP*H*RWVCQQX	QDVQLNIGPNCKLRITSQSFEKIHNTEDGFASRX	KMCN*TSVQIAS*GSLRNPLKKSITLKMGLPAE	LLANPSSVLWIFSKDCEVILNLQFGPMFNCTSC	SAGKPIFSVMDFFKGLRSDP*LAIWTDV*LHILX	FCWQTHLQCYGFFQRIAK*SLTCNLDRCLIAHLA
NC_000915.1	271190	271291	denovo3083	236	+	271080	271683	HP0262	-	hypothetical protein	TTTTTACGCGCAAGAAAAAGAACGCTTCTTAAACCATAAAATGAGCGATTATATCAAGCAAAATAAAAGCAAGGAAGAGGCCAGTATTTTGGCCAGACAAG	FLRARKRTLLKP*NERLYQAK*KQGRGQYFGQTRLCQRGWKSVRX	FYAQEKERFLNHKMSDYIKQNKSKEEASILARQGFVSAVGRALEX	FTRKKKNAS*TIK*AIISSKIKARKRPVFWPDKALSARLEER*K	SNALPTALTKPCLAKILASSLLLFCLI*SLILWFKKRSFSCA*K	F*RSSNRADKALSGQNTGLFLAFILLDIIAHFMV*EAFFFLRVKX	FLTLFQPR*QSLVWPKYWPLPCFYFA*YNRSFYGLRSVLFLARKX
NC_000915.1	952495	952595	denovo1482	235	-	952090	952819	HP0900	-	hydrogenase expression/formation protein HypB	CGTGGTAGAGGGCGATTTGCAAACCAACAGAGATGCGGACAGATTGCGTAAAAAAGGCGTGAGTGCGCACCAGATCACCACCGGCGAAGCATGCCATTTGA	RGRGRFANQQRCGQIA*KRRECAPDHHRRSMPFX	VVEGDLQTNRDADRLRKKGVSAHQITTGEACHLX	W*RAICKPTEMRTDCVKKA*VRTRSPPAKHAI*	KWHASPVVIWCALTPFLRNLSASLLVCKSPSTT	QMACFAGGDLVRTHAFFTQSVRISVGLQIALYHX	SNGMLRRW*SGAHSRLFYAICPHLCWFANRPLPR
NC_000915.1	327162	327247	denovo11893	234	+	326680	327562	HP0310	-	hypothetical protein	GGGGGATAGTTGGAGCAAGATTGATTATAGTTTGGAAGCTAAGGATTGGATGAAGCCTTTAATCCGTGGGGTGGAAACCGATCTGA	GG*LEQD*L*FGS*GLDEAFNPWGGNRSX	GDSWSKIDYSLEAKDWMKPLIRGVETDLX	GIVGARLIIVWKLRIG*SL*SVGWKPI*	RSVSTPRIKGFIQSLASKL*SILLQLSP	QIGFHPTD*RLHPILSFQTIINLAPTIPX	SDRFPPHGLKASSNP*LPNYNQSCSNYPP
NC_000915.1	961029	961315	denovo731	234	+	960889	961495	HP0909	-	hypothetical protein	TATCCAACTGCCAAAAGCCAGAGAGTGGTGGGATTTTAGTTTTAAAAAAAACGATATTTTTTATCCTGTTAATATCACCACCACAAAAACCGCTGACAATCTTAATGGTAAATTAGGGATTTATTATGCGTTGTGTGGCTTATTGCCGACTTTCAATAACGAAATTGCATGGGAAAAATATTTTCAAAAACTGCATAAAGACTTAGGCAAAAACACCAATAGGGACTATTATTTTTTGATTATCAGCAAAAACGATCCTAAAGACGTTTTTATCAATTCCTTAAAAA	YPTAKSQRVVGF*F*KKRYFLSC*YHHHKNR*QS*W*IRDLLCVVWLIADFQ*RNCMGKIFSKTA*RLRQKHQ*GLLFFDYQQKRS*RRFYQFLKX	IQLPKAREWWDFSFKKNDIFYPVNITTTKTADNLNGKLGIYYALCGLLPTFNNEIAWEKYFQKLHKDLGKNTNRDYYFLIISKNDPKDVFINSLKX	SNCQKPESGGILVLKKTIFFILLISPPQKPLTILMVN*GFIMRCVAYCRLSITKLHGKNIFKNCIKT*AKTPIGTIIF*LSAKTILKTFLSIP*K	FKELIKTSLGSFLLIIKK**SLLVFLPKSLCSF*KYFSHAISLLKVGNKPHNA**IPNLPLRLSAVFVVVILTG*KISFFLKLKSHHSLAFGSWI	F*GIDKNVFRIVFADNQKIIVPIGVFA*VFMQFLKIFFPCNFVIESRQ*ATQRIINP*FTIKIVSGFCGGDINRIKNIVFFKTKIPPLSGFWQLDX	FLRN**KRL*DRFC**SKNNSPYWCFCLSLYAVFENIFPMQFRY*KSAISHTTHNKSLIYH*DCQRFLWW*Y*QDKKYRFF*N*NPTTLWLLAVGX
NC_000915.1	361829	361968	denovo14821	233	+	361776	362553	HP0353	fliH	flagellar assembly protein H	TGACATTCAAAAATACGAATTTAAAAACATGGCAAACTTACCCCCTAAAACTAATCCTAATAGCGCGTCTTTAGAAACGCCTAACCTAGAAGAGCCTTTGGAAAAAAAAGCGATAGAAAACGATTTGATTGATTGCTTGA	*HSKIRI*KHGKLTP*N*S**RVFRNA*PRRAFGKKSDRKRFD*LLX	DIQKYEFKNMANLPPKTNPNSASLETPNLEEPLEKKAIENDLIDCLX	TFKNTNLKTWQTYPLKLILIARL*KRLT*KSLWKKKR*KTI*LIA*	KQSIKSFSIAFFSKGSSRLGVSKDALLGLVLGGKFAMFLNSYF*MS	QAINQIVFYRFFFQRLF*VRRF*RRAIRISFRG*VCHVFKFVFLNVX	SSNQSNRFLSLFFPKALLG*AFLKTRY*D*F*GVSLPCF*IRIFECX
NC_000915.1	1204010	1204413	denovo6962	233	-	1203005	1205285	HP1142	-	hypothetical protein	TACCGAAGAATTTAAAAAACAACTAGAATCTTATTTTGATACAAGTTATCAAGAATCTATTGAAACGATCAAGGAAAAGATGGAAGACTACGCAAGCAGAACCGCTGGAGCACTGGAGCGACTTGATAAGATTGTTGAAACAGAACAGAAGAATCAACAAACTAAATTGGACACAGAAAATTTGAAAATAATTATTGAAACTTTGAGAAGTAAAATCAATGGGAATCAGCAAAAGATGCTTGATAAAAGTAAAGAAATGAGCAGAAATTTTAAGCTTGATAGCACTAAAAACGAGATAGACGCAATTAAAGATTTGATTAAAAAGGCTAATGAGCAAATAGCCAATTATAATGAGATGATAAAGGATATTGAAAAACAGAAAAAGAGTTGTAAGGAACA…	YRRI*KTTRILF*YKLSRIY*NDQGKDGRLRKQNRWSTGAT**DC*NRTEESTN*IGHRKFENNY*NFEK*NQWESAKDA**K*RNEQKF*A**H*KRDRRN*RFD*KG**ANSQL**DDKGY*KTEKEL*GTNX	TEEFKKQLESYFDTSYQESIETIKEKMEDYASRTAGALERLDKIVETEQKNQQTKLDTENLKIIIETLRSKINGNQQKMLDKSKEMSRNFKLDSTKNEIDAIKDLIKKANEQIANYNEMIKDIEKQKKSCKEQTX	PKNLKNN*NLILIQVIKNLLKRSRKRWKTTQAEPLEHWSDLIRLLKQNRRINKLNWTQKI*K*LLKL*EVKSMGISKRCLIKVKK*AEILSLIALKTR*TQLKI*LKRLMSK*PIIMR**RILKNRKRVVRNKL	VCSLQLFFCFSISFIISL*LAICSLAFLIKSLIASISFLVLSSLKFLLISLLLSSIFC*FPLILLLKVSIIIFKFSVSNLVC*FFCSVSTILSSRSSAPAVLLA*SSIFSLIVSIDS**LVSK*DSSCFLNSSV	SLFLTTLFLFFNILYHLIIIGYLLISLFNQIFNCVYLVFSAIKLKISAHFFTFIKHLLLIPIDFTSQSFNNYFQIFCVQFSLLILLFCFNNLIKSLQCSSGSACVVFHLFLDRFNRFLITCIKIRF*LFFKFFGX	*FVPYNSFSVFQYPLSSHYNWLFAH*PF*SNL*LRLSRF*CYQA*NFCSFLYFYQASFADSH*FYFSKFQ*LFSNFLCPI*FVDSSVLFQQSYQVAPVLQRFCLRSLPSFP*SFQ*ILDNLYQNKILVVF*ILRX
NC_000915.1	135188	135294	denovo17768	231	+	135141	136980	HP0123	thrS	threonyl-tRNA synthetase	TTTAGAGAGCGCGAAAGTCTTAGGGCTGAGCGATGGGATTAAAGCGTTAAACGGGACAGAGCCGATATATTTTGATGATTCGCCTTTGGCTTTAGAGGTGATTAGGA	FRERESLRAERWD*SVKRDRADIF**FAFGFRGD*X	LESAKVLGLSDGIKALNGTEPIYFDDSPLALEVIRX	*RARKS*G*AMGLKR*TGQSRYILMIRLWL*R*LG	LITSKAKGESSKYIGSVPFNALIPSLSPKTFALSK	PNHL*SQRRIIKIYRLCPV*RFNPIAQP*DFRAL*X	S*SPLKPKANHQNISALSRLTL*SHRSALRLSRSLX
NC_000915.1	503850	504128	denovo746	230	+	502627	504427	HP0480	-	GTP-binding protein	TTTTAGTGGGGCTATCATTGAGAGATTGGGCAAAAGAAAAGCTGAGATGAAAGCGATGAATCCCATGAGTGATGGCTATACAAGATTAGAATTTGAAATTCCTGCAAGAGGGCTTATCGGTTATAGGAGCGAGTTTTTAACCGACACCAAGGGCGAAGGCGTGATGAATCATAGCTTTTTAGAATTCCGCCCTTTCAGCGGGAGCGTGGAATCGCGCAAAAATGGGGCGCTAATCAGCATGGAAAATGGCGAAGCGACCGCTTTTTCCCTTTTCAATA	F*WGYH*EIGQKKS*DESDESHE*WLYKIRI*NSCKRAYRL*ERVFNRHQGRRRDES*LFRIPPFQRERGIAQKWGANQHGKWRSDRFFPFQX	FSGAIIERLGKRKAEMKAMNPMSDGYTRLEFEIPARGLIGYRSEFLTDTKGEGVMNHSFLEFRPFSGSVESRKNGALISMENGEATAFSLFNX	LVGLSLRDWAKEKLR*KR*IP*VMAIQD*NLKFLQEGLSVIGASF*PTPRAKA**IIAF*NSALSAGAWNRAKMGR*SAWKMAKRPLFPFSI	LKREKAVASPFSMLISAPFLRDSTLPLKGRNSKKL*FITPSPLVSVKNSLL*PISPLAGISNSNLV*PSLMGFIAFISAFLLPNLSMIAPLK	IEKGKSGRFAIFHAD*RPIFARFHAPAERAEF*KAMIHHAFALGVG*KLAPITDKPSCRNFKF*SCIAITHGIHRFHLSFSFAQSLNDSPTKX	Y*KGKKRSLRHFPC*LAPHFCAIPRSR*KGGILKSYDSSRLRPWCRLKTRSYNR*ALLQEFQILILYSHHSWDSSLSSQLFFCPISQ**PH*X
NC_000915.1	27166	27302	denovo18587	229	-	26077	27358	HP0026	gltA	type II citrate synthase	TGAAAGCACTCGTGGGCCTAAAGCGGTGGATTTTTCCAAGCTTTTTGAAACGACCGGGTTTTTTTCTTACGATCCAGGGTATTCTTCTACCGCTGGATGCCAATCTAAGATCAGCTATGTCAATGGCAAAAAAGGCA	*KHSWA*SGGFFQAF*NDRVFFLRSRVFFYRWMPI*DQLCQWQKRX	ESTRGPKAVDFSKLFETTGFFSYDPGYSSTAGCQSKISYVNGKKGX	KALVGLKRWIFPSFLKRPGFFLTIQGILLPLDANLRSAMSMAKKA	PFLPLT*LILDWHPAVEEYPGS*EKNPVVSKSLEKSTALGPRVLS	AFFAIDIADLRLASSGRRIPWIVRKKPGRFKKLGKIHRFRPTSAFX	CLFCH*HS*S*IGIQR*KNTLDRKKKTRSFQKAWKNPPL*AHECFX
NC_000915.1	1020161	1020276	denovo20515	229	-	1019384	1020323	HP0961	gpsA	NAD(P)H-dependent glycerol-3-phosphate dehydrogenase	CTTTGCTTTTGGAGAAAAGAATGAAGTCAAAATCATTTCAAGGCGGGATTTAAACGAGCCGTTAAAAAAGCTCAATGACGCTTTGATTTCTAAAGGTTCTGCCCCCATAGAGCAAA	LCFWRKE*SQNHFKAGFKRAVKKAQ*RFDF*RFCPHRAX	FAFGEKNEVKIISRRDLNEPLKKLNDALISKGSAPIEQX	LLLEKRMKSKSFQGGI*TSR*KSSMTL*FLKVLPP*SK	CSMGAEPLEIKASLSFFNGSFKSRLEMILTSFFSPKAK	LLYGGRTFRNQSVIELF*RLV*IPP*NDFDFILFSKSKX	FALWGQNL*KSKRH*AFLTARLNPALK*F*LHSFLQKQX
NC_000915.1	1494254	1494420	denovo11918	229	-	1491920	1494683	HP1422	ileS	isoleucyl-tRNA synthetase	AATCTATTACACGCCCGGTTGGGATTGCCATGGTTTGCCCATTGAGCAGCAAATTTTAGAGCGATTAGAAAAAGAAAAAACAAGCCTAGAAAACCCCACGCTGTTTAGAGAAAAGTGCCGAGATCATGCGAAGAAATTTTTAGAAATCCAAAAGAATGAATTTTTGA	NLLHARLGLPWFAH*AANFRAIRKRKNKPRKPHAV*RKVPRSCEEIFRNPKE*IFX	IYYTPGWDCHGLPIEQQILERLEKEKTSLENPTLFREKCRDHAKKFLEIQKNEFLX	SITRPVGIAMVCPLSSKF*SD*KKKKQA*KTPRCLEKSAEIMRRNF*KSKRMNF*	KNSFFWISKNFFA*SRHFSLNSVGFSRLVFSFSNRSKICCSMGKPWQSQPGV**I	QKFILLDF*KFLRMISALFSKQRGVF*ACFFFF*SL*NLLLNGQTMAIPTGRVIDX	SKIHSFGFLKISSHDLGTFL*TAWGFLGLFFLFLIALKFAAQWANHGNPNRACNRX
NC_000915.1	339078	339190	denovo22330	228	-	337755	339273	HP0322	-	poly E-rich protein	AAATTTTAACCATTATCAAGAGCTGTCCGCACGCCTTAAAGAAAATCAGGAATGGCTTTTGATAGCCGATGATGAATGTTTGGAAAAACTAGACCAAGTGGATTGGCTAGAAA	KF*PLSRAVRTP*RKSGMAFDSR**MFGKTRPSGLARX	NFNHYQELSARLKENQEWLLIADDECLEKLDQVDWLEX	ILTIIKSCPHALKKIRNGF**PMMNVWKN*TKWIG*K	SSQSTWSSFSKHSSSAIKSHS*FSLRRADSS**WLKF	F*PIHLV*FFQTFIIGYQKPFLIFFKACGQLLIMVKIX	FLANPLGLVFPNIHHRLSKAIPDFL*GVRTALDNG*NX
NC_000915.1	933394	933506	denovo10258	227	-	933394	935239	HP0884	-	hypothetical protein	TTACCCCAAAGTGAGCAATTCAACCGCCATGTTAAGCCATAATGAAAGCGTGAATGTGATCTATGAAGATCATAAAATCAAAAAAGTCCCTAAAAGCGCGATAAAAGGCTAGAACA	LPQSEQFNRHVKP**KRECDL*RS*NQKSP*KRDKRLEX	YPKVSNSTAMLSHNESVNVIYEDHKIKKVPKSAIKG*NX	TPK*AIQPPC*AIMKA*M*SMKIIKSKKSLKAR*KART	F*PFIALLGTFLIL*SS*ITFTLSLWLNMAVELLTLG*	VLAFYRAFRDFFDFMIFIDHIHAFIMA*HGG*IAHFGVX	CSSLLSRF*GLF*FYDLHRSHSRFHYGLTWRLNCSLWGX
NC_000915.1	1303794	1303856	denovo11660	227	+	1303588	1304806	HP1229	-	aspartate kinase	AAGCGTGGGGGAATTGGTTTCAAGTGCGGCTTTGAGCATGGCGTTAGAAAGGTATGGGCATA	KRGGIGFKCGFEHGVRKVWAX	SVGELVSSAALSMALERYGHX	AWGNWFQVRL*AWR*KGMGI	CPYLSNAMLKAALETNSPTL	MPIPF*RHAQSRT*NQFPHAX	YAHTFLTPCSKPHLKPIPPRX
NC_000915.1	1592073	1592275	denovo954	227	-	1590648	1594488	HP1517	-	type IIS restriction enzyme R and M protein	AGAATTAAAATTTAAAAAATTTTTAAAAGAGCATTTAGAACTCTATGGCAAGAGTATCTTAGAAGAGGCAAACTACAACGGCTTAGAATTGGAAGCCCTAGCATTAGAAAAGCAAATGGCGAATCTTTTTTTTGATTATAGACCCTACCCCAAACTAGACAAATCGGATAAAGTAGTAGGACTAGAACATTTTAACCGCTATA	RIKI*KIFKRAFRTLWQEYLRRGKLQRLRIGSPSIRKANGESFF*L*TLPQTRQIG*SSRTRTF*PLX	ELKFKKFLKEHLELYGKSILEEANYNGLELEALALEKQMANLFFDYRPYPKLDKSDKVVGLEHFNRYX	N*NLKNF*KSI*NSMARVS*KRQTTTA*NWKP*H*KSKWRIFFLIIDPTPN*TNRIK**D*NILTAI	*RLKCSSPTTLSDLSSLG*GL*SKKRFAICFSNARASNSKPL*FASSKILLP*SSKCSFKNFLNFNS	IAVKMF*SYYFIRFV*FGVGSIIKKKIRHLLF*C*GFQF*AVVVCLF*DTLAIEF*MLF*KFFKF*FX	YSG*NVLVLLLYPICLVWGRVYNQKKDSPFAFLMLGLPILSRCSLPLLRYSCHRVLNALLKIF*ILIL
NC_000915.1	252294	252407	denovo2956	226	-	252271	252706	HP0243	-	neutrophil activating protein NapA	ATATCTAGAAAAAGAATTTAAAGAGCTCTCTAACACCGCTGAAAAAGAAGGCGATAAAGTTACCGTAACTTATGCGGATGATCAATTAGCCAAGTTGCAAAAATCCATTTGGA	ISRKRI*RAL*HR*KRRR*SYRNLCG*SISQVAKIHLDAAX	YLEKEFKELSNTAEKEGDKVTVTYADDQLAKLQKSIWMLQX	I*KKNLKSSLTPLKKKAIKLP*LMRMIN*PSCKNPFGCCK	CSIQMDFCNLAN*SSA*VTVTLSPSFSAVLESSLNSFSRY	LQHPNGFLQLG*LIIRISYGNFIAFFFSGVRELFKFFF*IX	FAASKWIFATWLIDHPHKLR*LYRLLFQRC*RAL*ILFLDX
NC_000915.1	1301555	1301667	denovo3901	226	-	1301546	1302605	HP1226	-	coproporphyrinogen III oxidase	TTTCTTAGATGAAAATAAAGTAAAGTTTTTGATTGAAGAGAACAAGGCTTTCATTAAAAATAACCGCTTGATAGCGAGCGATTTTTTCATGGCCGATGAAATGGCTTTGTGGA	FLR*K*SKVFD*REQGFH*K*PLDSERFFHGR*NGFVX	FLDENKVKFLIEENKAFIKNNRLIASDFFMADEMALWX	S*MKIK*SF*LKRTRLSLKITA**RAIFSWPMKWLCG	HKAISSAMKKSLAIKRLFLMKALFSSIKNFTLFSSKK	PQSHFIGHEKIARYQAVIFNESLVLFNQKLYFIFI*EX	STKPFHRP*KNRSLSSGYF**KPCSLQSKTLLYFHLRX
NC_000915.1	1318866	1318936	denovo7899	226	-	1317837	1320039	HP1243	-	hypothetical protein	TAACGCTAGCGCGCAAGCTAAAATGCTCAATTTAGCCCATCAGGTGGGGCAAGCCATTAACCCAGAGAATA	*R*RAS*NAQFSPSGGASH*PREX	NASAQAKMLNLAHQVGQAINPENX	TLARKLKCSI*PIRWGKPLTQRI	FSGLMACPT*WAKLSILACALAL	ILWVNGLPHLMG*IEHFSLRASVX	YSLG*WLAPPDGLN*AF*LAR*RX
NC_000915.1	1618340	1618425	denovo1528	225	-	1617980	1618484	HP1540	-	ubiquinol cytochrome c oxidoreductase, Rieske 2Fe-2S subunit FbcF	AGGGGCTATAGCGAGTCTGGTAGCGATGAAAAAGACTTGGGATCCGCTTCCAAGCGTTGTTTCAGCCGGTTTTACGACCATAGATA	RGYSESGSDEKDLGSASKRCFSRFYDHRX	GAIASLVAMKKTWDPLPSVVSAGFTTIDX	GL*RVW*R*KRLGIRFQALFQPVLRP*I	SMVVKPAETTLGSGSQVFFIATRLAIAP	IYGRKTG*NNAWKRIPSLFHRYQTRYSPX	YLWS*NRLKQRLEADPKSFSSLPDSL*PL
NC_000915.1	1341326	1341430	denovo13495	224	+	1340464	1341454	HP1267	-	NADH dehydrogenase subunit H	TATCCATGTGGGTTAGAGCGACTTATCCGCATGTGCGCCCAGACCAACTGATGGATATGTGCTGGAAAATCATGCTGCCTTTAGCGTTATTGAACATTGTGCTA	YPCGLERLIRMCAQTN*WICAGKSCCL*RY*TLCX	IHVG*SDLSACAPRPTDGYVLENHAAFSVIEHCAX	SMWVRATYPHVRPDQLMDMCWKIMLPLALLNIVL	AQCSITLKAA*FSSTYPSVGLGAHADKSL*PTWI	STMFNNAKGSMIFQHISISWSGRTCG*VALTHMDX	*HNVQ*R*RQHDFPAHIHQLVWAHMRISRSNPHGX
NC_000915.1	14300	14409	denovo15191	223	+	14247	16611	HP0017	-	protein VirB4	AGGGGTTTTGCCTAAAAGCTATTCTATGAGCGAAGAAAACAACATTTTAGGCTTGTATGATGAGCATTTCTTGCTCACTAAAAACGAAAACTTAGTGGGCATCCTCCGTA	RGFA*KLFYERRKQHFRLV**AFLAH*KRKLSGHPPX	GVLPKSYSMSEENNILGLYDEHFLLTKNENLVGILRX	GFCLKAIL*AKKTTF*ACMMSISCSLKTKT*WASSV	RRMPTKFSFLVSKKCSSYKPKMLFSSLIE*LLGKTP	TEDAH*VFVFSEQEMLIIQA*NVVFFAHRIAFRQNPX	YGGCPLSFRF**ARNAHHTSLKCCFLRS*NSF*AKPL
NC_000915.1	1400181	1400279	denovo6144	223	+	1399887	1400745	HP1341	-	siderophore-mediated iron transport protein TonB	AAACCTAAGCCTAAACCCAAGCCAAAGCCAAAACCAAAACCTAAGCCTGAACCCAAACCTGAACCAAAACCCGAGCCTAAGCCTGAGCCTAAAGTTGA	KPKPKPKPKPKPKPKPEPKPEPKPEPKPEPKVX	NLSLNPSQSQNQNLSLNPNLNQNPSLSLSLKLX	T*A*TQAKAKTKT*A*TQT*TKTRA*A*A*S*	NFRLRLRLGFWFRFGFRLRFWFWLWLGFRLRF	QL*AQA*ARVLVQVWVQA*VLVLALAWV*A*VX	STLGSGLGSGFGSGLGSGLGFGFGFGLGLGLGX
NC_000915.1	1195306	1195395	denovo7225	222	-	1194272	1195682	HP1132	-	ATP synthase F0F1 subunit beta	TGTGGGCGAGAGCATTGACAATTTAGAGCCGCTTAAGCCGTCCTTAACTTGGCCCATTCACAGAAAAGCCCCTAGTTTTGAGCAGCAAA	CGREH*QFRAA*AVLNLAHSQKSP*F*AAX	VGESIDNLEPLKPSLTWPIHRKAPSFEQQX	WARALTI*SRLSRP*LGPFTEKPLVLSSK	CCSKLGAFL*MGQVKDGLSGSKLSMLSPT	LLLKTRGFSVNGPS*GRLKRL*IVNALAHX	FAAQN*GLFCEWAKLRTA*AALNCQCSRPX
NC_000915.1	1466722	1466846	denovo21121	222	-	1464754	1467736	HP1402	-	type I restriction enzyme R protein HsdR	TAGGAGGGAATTAGACGCTCAAATTAAAGGCGTGTTTCAAGGAATAGGCGAGGATCTTTATCGCGCAGACAGCAAGAAGGATTTGTTGAGTGCGCTGTTTGAAAATAAGGAATTTTTGGTCGGAA	*EGIRRSN*RRVSRNRRGSLSRRQQEGFVECAV*K*GIFGRX	RRELDAQIKGVFQGIGEDLYRADSKKDLLSALFENKEFLVGX	GGN*TLKLKACFKE*ARIFIAQTARRIC*VRCLKIRNFWSE	PTKNSLFSNSALNKSFLLSAR*RSSPIP*NTPLI*ASNSLL	SDQKFLIFKQRTQQILLAVCAIKILAYSLKHAFNLSV*FPPX	FRPKIPYFQTAHSTNPSCCLRDKDPRLFLETRL*FERLIPSX
NC_000915.1	948748	948912	denovo7149	221	+	947579	949706	HP0896	-	hypothetical protein	TTTTGCTTTGCGCGACAGCTTCTTGAGCGTTAGCGATCATGCCTTGGATCGCGCTGATTTCATTCTTAAACATCCCGCACATTGTCCCATTGCCGCTTATCCCTTGCCAATAACTTCTACCACCATTTTGGAAGTTTGGGCATGCCTCATTTAGGGTAGTGATA	FCFARQLLER*RSCLGSR*FHS*TSRTLSHCRLSLANNFYHHFGSLGMPHLG**X	FALRDSFLSVSDHALDRADFILKHPAHCPIAAYPLPITSTTILEVWACLI*GSDX	LLCATAS*ALAIMPWIALISFLNIPHIVPLPLIPCQ*LLPPFWKFGHASFRVVI	SLP*MRHAQTSKMVVEVIGKG*AAMGQCAGCLRMKSARSKA*SLTLKKLSRKAK	ITTLNEACPNFQNGGRSYWQGISGNGTMCGMFKNEISAIQGMIANAQEAVAQSKX	YHYPK*GMPKLPKWW*KLLARDKRQWDNVRDV*E*NQRDPRHDR*RSRSCRAKQX
NC_000915.1	1098212	1098312	denovo22340	221	-	1097474	1098548	HP1037	-	hypothetical protein	AAGTTCGGTTAAAAAACTCTTTTTTGACCCCAATCAAGTGAATTTACAAACCTACAAGCGTTTAAATTCAGCGCTTGGGGATAAGGTTGCTTTAGAGGGCA	KFG*KTLF*PQSSEFTNLQAFKFSAWG*GCFRGX	SSVKKLFFDPNQVNLQTYKRLNSALGDKVALEGX	VRLKNSFLTPIK*IYKPTSV*IQRLGIRLL*RA	PSKATLSPSAEFKRL*VCKFT*LGSKKSFLTEL	AL*SNLIPKR*I*TLVGL*IHLIGVKKEFFNRTX	CPLKQPYPQALNLNACRFVNSLDWGQKRVF*PNX
NC_000915.1	206124	206191	denovo20847	220	+	205873	206890	HP0201	-	glycerol-3-phosphate acyltransferase PlsX	GGATATTTTAAAAAATGGGGCTGACGCTTTGATTTCAGCGGGGCATAGCGGAGCGACTATGGGTTTAA	GYFKKWG*RFDFSGA*RSDYGFX	DILKNGADALISAGHSGATMGLX	IF*KMGLTL*FQRGIAERLWV*	KPIVAPLCPAEIKASAPFFKIS	*THSRSAMPR*NQSVSPIF*NIX	LNP*SLRYAPLKSKRQPHFLKYP
NC_000915.1	1124881	1124990	denovo16049	220	+	1124834	1125242	HP1065	-	hypothetical protein	CATTAAAAACACCGATGCTATTCATTCCAACACCAATAACGATATAGTGTGTTTTGAAGCGCACCCAAAAAATTTGGAATTAGCTAAGTATTGCTGTGAAAATAGCGTCA	H*KHRCYSFQHQ*RYSVF*SAPKKFGIS*VLL*K*RX	IKNTDAIHSNTNNDIVCFEAHPKNLELAKYCCENSVX	LKTPMLFIPTPITI*CVLKRTQKIWN*LSIAVKIAS	TLFSQQYLANSKFFGCASKHTISLLVLE*IASVFLM	DAIFTAILS*FQIFWVRFKTHYIVIGVGMNSIGVFNX	*RYFHSNT*LIPNFLGALQNTLYRYWCWNE*HRCF*X
NC_000915.1	1158973	1159079	denovo8647	220	+	1158718	1159591	HP1098	-	hypothetical protein	TGGGCTGTCTTTTAAGTCGCAAGCTTTATCATACGAAGCGAGCGCCTTTTTCAAATCTTTAGGCGTACCTCTGCCTGCATCATACAAGCTCCCTAATATCGTGCAAA	WAVF*VASFIIRSERLFQIFRRTSACIIQAP*YRAX	GLSFKSQALSYEASAFFKSLGVPLPASYKLPNIVQX	GCLLSRKLYHTKRAPFSNL*AYLCLHHTSSLISCK	CTILGSLYDAGRGTPKDLKKALASYDKACDLKDSP	LHDIRELV*CRQRYA*RFEKGARFV**SLRLKRQPX	FARY*GACMMQAEVRLKI*KRRSLRMIKLAT*KTAX
NC_000915.1	634319	634416	denovo9957	219	+	633963	635265	HP0599	-	hemolysin secretion protein precursor HylB	CATGATCAAGTTTGGCCAAACCGCAAAACACCCGGTTATTGATATTGTAGATGGTGTATTTTGCCGCTTGCGCAACAATCATGTTATTTTTTACGGTA	HDQVWPNRKTPGY*YCRWCILPLAQQSCYFLRX	MIKFGQTAKHPVIDIVDGVFCRLRNNHVIFYGX	*SSLAKPQNTRLLIL*MVYFAACATIMLFFTV	P*KIT*LLRKRQNTPSTISITGCFAVWPNLIM	TVKNNMIVAQAAKYTIYNINNRVFCGLAKLDHX	YRKK*HDCCASGKIHHLQYQ*PGVLRFGQT*SX
NC_000915.1	891718	891818	denovo584	218	-	891481	892483	HP0840	-	flaA1 protein	TGCTCGCTCCCATAATGTTAGTTTTAATGCATTCTAGGGGGTTGTATTCAGCGATAGGGACATGCTTGAGCGCGGCCGCATGGATACAAATATCCACGCCA	CSLP*C*F*CILGGCIQR*GHA*ARPHGYKYPRX	ARSHNVSFNAF*GVVFSDRDMLERGRMDTNIHAX	LAPIMLVLMHSRGLYSAIGTCLSAAAWIQISTP	AWIFVSMRPRSSMSLSLNTTP*NALKLTLWERA	GVDICIHAAALKHVPIAEYNPLECIKTNIMGASX	WRGYLYPCGRAQACPYR*IQPPRMH*N*HYGSEX
NC_000915.1	575667	575830	denovo10009	217	-	575154	578106	HP0544	-	cag pathogenicity island protein cag23	GCGATTAGCACCTTTTTGCAAATCAACCAATGGTGAATTTCAATGGCTTTTTGATAATAAAGCAACGGATCGCTTAGATTTTTCAAAAACGATTATTGGCGTTGATGGGTCAAGTTTCTTAGACAATAATGATGTTTCGCCCTTTATTTGTTTTTACCTTTTCA	AISTFLQINQW*ISMAF***SNGSLRFFKNDYWR*WVKFLRQ**CFALYLFLPFX	RLAPFCKSTNGEFQWLFDNKATDRLDFSKTIIGVDGSSFLDNNDVSPFICFYLFX	D*HLFANQPMVNFNGFLIIKQRIA*IFQKRLLALMGQVS*TIMMFRPLFVFTFS	KR*KQIKGETSLLSKKLDPSTPIIVFEKSKRSVALLSKSH*NSPLVDLQKGANR	EKVKTNKGRNIIIV*ET*PINANNRF*KI*AIRCFIIKKPLKFTIG*FAKRC*SX	*KGKNK*RAKHHYCLRNLTHQRQ*SFLKNLSDPLLYYQKAIEIHHWLICKKVLIA
NC_000915.1	667753	667862	denovo14374	217	-	666409	668698	HP0621	-	recombination and DNA strand exchange inhibitor protein	CTTGCAAGCCCGGCTTAATTTCGCTAAAGCCTACAATTTAGAATTTGTCATGCCAAGCTTTACACAAAAAAAAATGATTTTAGAAAACTTTTCACACCCCATTTTAAAAA	LASPA*FR*SLQFRICHAKLYTKKNDFRKLFTPHFKX	LQARLNFAKAYNLEFVMPSFTQKKMILENFSHPILKX	CKPGLISLKPTI*NLSCQALHKKK*F*KTFHTPF*K	FKMGCEKFSKIIFFCVKLGMTNSKL*ALAKLSRACK	F*NGV*KVF*NHFFLCKAWHDKF*IVGFSEIKPGLQX	FLKWGVKSFLKSFFFV*SLA*QILNCRL*RN*AGLAX
NC_000915.1	1022475	1022666	denovo18761	217	-	1022248	1023340	HP0964	-	hypothetical protein	CTACGCTAAAGTCTTTTCTCAATTGCGCGAAATCATCTCTGATGATTTGATTGATGAGGTGGCTTTCCAAAAAAGCGTGATGGCTGTTTTAGATTCCATTGAATTTAAAGAGTTTGATTACACTGATAAGCTTCCTAGCGAGATAAGGGGGAAAACGGGCTTTTTAAAAGGCGATGAAGCCGATGCTTTTA	LR*SLFSIARNHL**FD**GGFPKKRDGCFRFH*I*RV*LH**AS*RDKGENGLFKRR*SRCFX	YAKVFSQLREIISDDLIDEVAFQKSVMAVLDSIEFKEFDYTDKLPSEIRGKTGFLKGDEADAFX	TLKSFLNCAKSSLMI*LMRWLSKKA*WLF*IPLNLKSLITLISFLAR*GGKRAF*KAMKPMLL	KASASSPFKKPVFPLISLGSLSV*SNSLNSMESKTAITLFWKATSSIKSSEMISRN*EKTLA*	KSIGFIAF*KARFPPYLARKLISVIKLFKFNGI*NSHHAFLESHLINQIIRDDFAQLRKDFSVX	*KHRLHRLLKSPFSPLSR*EAYQCNQTL*IQWNLKQPSRFFGKPPHQSNHQR*FRAIEKRL*RX
NC_000915.1	1298202	1298317	denovo16617	217	-	1297128	1299975	HP1222	-	D-lactate dehydrogenase	TTGTGAAAGGATTTGCCCTAGCAAAGATTTATCTTTAACGCCACGACAACGAATCGTTATCCACAGAGAGGTAGAGCACTTAAAAGAAAGGGTAAGTCATGGTCATCATGAAGATA	L*KDLP*QRFIFNATTTNRYPQRGRALKRKGKSWSS*RX	CERICPSKDLSLTPRQRIVIHREVEHLKERVSHGHHEDX	VKGFALAKIYL*RHDNESLSTER*ST*KKG*VMVIMKI	SS**P*LTLSFKCSTSLWITIRCRGVKDKSLLGQILSQ	IFMMTMTYPFF*VLYLSVDNDSLSWR*R*IFARANPFTX	YLHDDHDLPFLLSALPLCG*RFVVVALKINLC*GKSFHX
NC_000915.1	1547370	1547554	denovo18474	217	-	1547334	1547910	HP1474	tmk	thymidylate kinase	CATAGACAAAGAGGGCTTAAAACAGCGCTTAAGCCTTAAAAGTTTAGATAAAATAGAAAACCAAGGCATAGAAAAATTACTTCATATCCAGCAAAAGCTCAAAACCCACGCTTATGCGTTACAAGAAAAATTTGGGTGCGAAGTTTTGGAATTAGACGCTAAAGAAAGCGTTAAAAACTTGCACA	HRQRGLKTALKP*KFR*NRKPRHRKITSYPAKAQNPRLCVTRKIWVRSFGIRR*RKR*KLAX	IDKEGLKQRLSLKSLDKIENQGIEKLLHIQQKLKTHAYALQEKFGCEVLELDAKESVKNLHX	*TKRA*NSA*ALKV*IK*KTKA*KNYFISSKSSKPTLMRYKKNLGAKFWN*TLKKALKTCT	CKFLTLSLASNSKTSHPNFSCNA*AWVLSFCWI*SNFSMPWFSILSKLLRLKRCFKPSLSM	VQVFNAFFSV*FQNFAPKFFL*RISVGFELLLDMK*FFYALVFYFI*TFKA*ALF*ALFVYX	CASF*RFL*RLIPKLRTQIFLVTHKRGF*AFAGYEVIFLCLGFLFYLNF*GLSAVLSPLCLX
NC_000915.1	342017	342111	denovo18233	216	+	341562	343116	HP0326	-	CMP-N-acetylneuraminic acid synthetase	AATGGCTTTTAAAGAGCATTCAAACACGCGCACGCAAGATTTAAAAACGCTCTATCATGACGCGGGGTTGCTTTATATGGGGAAGGCTCAAGCCA	NGF*RAFKHAHARFKNALS*RGVALYGEGSSX	MAFKEHSNTRTQDLKTLYHDAGLLYMGKAQAX	WLLKSIQTRARKI*KRSIMTRGCFIWGRLKP	A*AFPI*SNPAS**SVFKSCVRVFECSLKAI	GLSLPHIKQPRVMIERF*ILRARV*MLFKSHX	WLEPSPYKATPRHDRAFLNLACACLNAL*KPX
NC_000915.1	465334	465468	denovo620	216	+	465044	466127	HP0447	-	hypothetical protein	AGTGGGCGATGACAGACAATTGCCGCATTATTTAGACGATGAGATAGGAAAAAAACTTGAAGATGAGAGTCAAGATGCGCAAGATGAGATAGAAAAAGCTCTAAAGGACAGCATGTTTAAGAAACTCAAAGAAA	FSGR*QTIAALFRR*DRKKT*R*ESRCAR*DRKSSKGQHV*ETQRKX	LVGDDRQLPHYLDDEIGKKLEDESQDAQDEIEKALKDSMFKKLKERX	*WAMTDNCRII*TMR*EKNLKMRVKMRKMR*KKL*RTACLRNSKKE	LSLSFLNMLSFRAFSISSCAS*LSSSSFFPISSSK*CGNCLSSPTK	SFFEFLKHAVL*SFFYLILRILTLIFKFFSYLIV*IMRQLSVIAH*X	FFL*VS*TCCPLELFLSHLAHLDSHLQVFFLSHRLNNAAIVCHRPLX
NC_000915.1	765291	765406	denovo3926	216	+	763981	765964	HP0710	-	hypothetical protein	CATCAATCAAAACGCTTTACCCATCAATTACGCTAATTTGAGCACTCAAACAAACTACAACTTAAACGCTAGTTTGAACACGCAAGATTTAGCCAATTCCATGCTCAGCACCATTA	HQSKRFTHQLR*FEHSNKLQLKR*FEHARFSQFHAQHHX	INQNALPINYANLSTQTNYNLNASLNTQDLANSMLSTIX	SIKTLYPSITLI*ALKQTTT*TLV*TRKI*PIPCSAPL	MVLSMELAKSCVFKLAFKL*FV*VLKLA*LMGKAF*LM	NGAEHGIG*ILRVQTSV*VVVCLSAQISVIDG*SVLIDX	*WC*AWNWLNLACSN*RLSCSLFECSN*RN*WVKRFD*X
NC_000915.1	825903	825965	denovo20779	216	+	825361	826453	HP0773	-	hypothetical protein	CCTGATGCCCCCCACTCAAAGGCCCTTCCACAATGAACGCGTCCGGGATTCTTTTATAGCGA	PDAPHSKALPQ*TRPGFFYSX	LMPPTQRPFHNERVRDSFIAX	*CPPLKGPSTMNASGILL*R	AIKESRTRSLWKGL*VGGIR	RYKRIPDAFIVEGPLSGGHQX	SL*KNPGRVHCGRAFEWGASG
NC_000915.1	1238852	1238970	denovo23119	216	+	1238694	1239528	HP1172	-	glutamine ABC transporter substrate-binding protein GlnH	TCCTTTTGGCTCTGTGGATTCTAAAGGGAAATATCAAGGCTATGATGTAGTTATTGCTAAACGCATGGCTCTTGATTTATTGGGCGATGAAAATAAGATTGAGTTTATTCCTGTAGAAA	SFWLCGF*REISRL*CSYC*THGS*FIGR*K*D*VYSCRX	PFGSVDSKGKYQGYDVVIAKRMALDLLGDENKIEFIPVEX	LLALWILKGNIKAMM*LLLNAWLLIYWAMKIRLSLFL*K	STGINSILFSSPNKSRAMRLAITTS*P*YFPLESTEPKG	FYRNKLNLIFIAQ*IKSHAFSNNYIIALIFPFRIHRAKRX	FLQE*TQSYFHRPINQEPCV*Q*LHHSLDISL*NPQSQKX
NC_000915.1	1293295	1293443	denovo7520	216	-	1291603	1293586	HP1216	-	hypothetical protein	AACCGCATCAGGGAATGCGATCTTATTGAATTATGATGTGTATATTCTAGCGGACAAGGTGCGTTATGACACTAAAACCAAAGAAGCGTTATTAGAGGGGAATATCAAGGTTTATAGGGGCGAGGGTTTGCTCGTTAAAACCGATTACA	NRIRECDLIEL*CVYSSGQGAL*H*NQRSVIRGEYQGL*GRGFAR*NRLX	TASGNAILLNYDVYILADKVRYDTKTKEALLEGNIKVYRGEGLLVKTDYX	PHQGMRSY*IMMCIF*RTRCVMTLKPKKRY*RGISRFIGARVCSLKPIT	*SVLTSKPSPL*TLIFPSNNASLVLVS*RTLSARIYTS*FNKIAFPDAV	VIGFNEQTLAPINLDIPL**RFFGFSVITHLVR*NIHIIIQ*DRIP*CGX	CNRF*RANPRPYKP*YSPLITLLWF*CHNAPCPLEYTHHNSIRSHSLMRX
NC_000915.1	560479	560637	denovo11652	215	-	560003	561572	HP0528	-	cag pathogenicity island protein cag8	ATACCCACAAAGACACGAAGTCTCTAGCGTTATTGAAGAGGAGTTAAAAAAGAGAGAAGAAGCAAAGAGGCAGAAAGAATTGATTAAGCAAGAAAATCTTAACACCACAGCCTACATCAATAGAGTGATGATGGCGAGCAATGAACAGATTATCAACA	IPTKTRSL*RY*RGVKKERRSKEAERID*ARKS*HHSLHQ*SDDGEQ*TDYQX	YPQRHEVSSVIEEELKKREEAKRQKELIKQENLNTTAYINRVMMASNEQIINX	THKDTKSLALLKRS*KREKKQRGRKN*LSKKILTPQPTSIE**WRAMNRLST	LIICSLLAIITLLM*AVVLRFSCLINSFCLFASSLFFNSSSITLETSCLCGY	VDNLFIARHHHSIDVGCGVKIFLLNQFFLPLCFFSLF*LLFNNARDFVSLWVX	C**SVHCSPSSLY*CRLWC*DFLA*SILSASLLLLSFLTPLQ*R*RLRVFVGX
NC_000915.1	858233	858360	denovo5101	215	+	858215	859250	HP0804	-	bifunctional 3,4-dihydroxy-2-butanone 4-phosphate synthase/GTP cyclohydrolase II	TACAAGCTTAAGCCCAAACCCGCTCAAAGCCTTATACTGCCTGTCTTCACAAGAGCTTAAGAGCCTGAAATCCTTTATCCCCAAATTTTTTAACACCAACGCCCCGATCCCAAAATCTTTAACGACAA	YKLKPKPAQSLILPVFTRA*EPEILYPQIF*HQRPDPKIFNDX	TSLSPNPLKALYCLSSQELKSLKSFIPKFFNTNAPIPKSLTTX	QA*AQTRSKPYTACLHKSLRA*NPLSPNFLTPTPRSQNL*RQ	VVKDFGIGALVLKNLGIKDFRLLSSCEDRQYKALSGFGLKLV	CR*RFWDRGVGVKKFGDKGFQALKLL*RQAV*GFERVWA*ACX	LSLKILGSGRWC*KIWG*RISGS*ALVKTGSIRL*AGLGLSLX
NC_000915.1	1453555	1453628	denovo1584	215	-	1453375	1454950	HP1393	-	DNA repair protein RecN	AGAGAGTTTGGCGGTCTCTAAAGCCCTTGAAACCTTAAGCAGCCATTCGCAAATCTTTGCCATTTCGCACCAAA	REFGGL*SP*NLKQPFANLCHFAPX	ESLAVSKALETLSSHSQIFAISHQX	RVWRSLKPLKP*AAIRKSLPFRTK	WCEMAKICEWLLKVSRALETAKLS	LVRNGKDLRMAA*GFKGFRDRQTLX	FGAKWQRFANGCLRFQGL*RPPNSL
NC_000915.1	1634492	1634646	denovo6104	215	-	1632599	1635437	HP1553	-	recombination protein RecB	AAGTGAAATCCCCACTTTAGAGAGCGAATGCGAAGAGATTGAAAACGATTTAAAACGCTATTATGAAGCCAAAGAAACCGCAATATTTAAAAAATTCCCTAAATTCATCCAACTTTATGATAACGCCACTTCTAAAATCCAAGCCTTAGATTTTA	K*NPHFRERMRRD*KRFKTLL*SQRNRNI*KIP*IHPTL**RHF*NPSLRFX	SEIPTLESECEEIENDLKRYYEAKETAIFKKFPKFIQLYDNATSKIQALDFX	VKSPL*RANAKRLKTI*NAIMKPKKPQYLKNSLNSSNFMITPLLKSKP*IL	KSKAWILEVALS*SWMNLGNFLNIAVSLAS**RFKSFSISSHSLSKVGISL	KI*GLDFRSGVIIKLDEFREFFKYCGFFGFIIAF*IVFNLFAFAL*SGDFTX	*NLRLGF*KWRYHKVG*I*GIF*ILRFLWLHNSVLNRFQSLRIRSLKWGFHX
NC_000915.1	1505740	1505871	denovo1099	214	-	1503437	1506008	HP1433	-	hypothetical protein	CACACCACCTTATTTGTGCGCTTTTAACGCTTTTAAAATGGAATTTATCGCCTTTGATGACACGATCACAAGCTTTTTTTATAAAAGCGATATAGATTTTTCTATCACCCCAAGCAACCACAACACAGAAG	LYPPHTTLFVRF*RF*NGIYRL**HDHKLFL*KRYRFFYHPKQPQHRRFX	YTHHTPPYLCAFNAFKMEFIAFDDTITSFFYKSDIDFSITPSNHNTEGFX	IPTTHHLICALLTLLKWNLSPLMTRSQAFFIKAI*IFLSPQATTTQKVL	KPSVLWLLGVIEKSISLL*KKLVIVSSKAINSILKALKAHK*GGVWWV*	KTFCVVVAWGDRKIYIAFIKKACDRVIKGDKFHFKSVKSAQIRWCVVGIX	*NLLCCGCLG**KNLYRFYKKSL*SCHQRR*IPF*KR*KRTNKVVCGGYX
NC_000915.1	525791	525897	denovo16783	213	+	525423	526491	HP0499	-	phospholipase A1	TTGGACTAAAGGCACGCTGTATTTAGCTTATACCCAAACTGACTGGTTTCAAATTTACAATGACCCCCAATCCGCTCCCATGCGAATGATGAATTTCATGCCTGAAA	LD*RHAVFSLYPN*LVSNLQ*PPIRSHANDEFHA*X	WTKGTLYLAYTQTDWFQIYNDPQSAPMRMMNFMPEX	GLKARCI*LIPKLTGFKFTMTPNPLPCE**ISCLK	SGMKFIIRMGADWGSL*I*NQSVWV*AKYSVPLVQ	FRHEIHHSHGSGLGVIVNLKPVSLGIS*IQRAFSPX	FQA*NSSFAWERIGGHCKFETSQFGYKLNTACL*SX
NC_000915.1	1336428	1336501	denovo14226	213	-	1335491	1336721	HP1263	-	NADH dehydrogenase subunit D	GGACGCATGCCCTGAGCCACTAAAACAAAATGCTGCATCAAGGCGTAGTTTTGCGTCATTATATCTTCTTTAGA	GRMP*ATKTKCCIKA*FCVIISSLX	DACPEPLKQNAASRRSFASLYLL*X	THALSH*NKMLHQGVVLRHYIFFR	*RRYNDAKLRLDAAFCFSGSGHAS	LKKI**RKTTP*CSILF*WLRACVX	SKEDIMTQNYALMQHFVLVAQGMRP
NC_000915.1	422564	422637	denovo13330	212	-	422131	423658	HP0409	guaA	GMP synthase	CTTTGAACGACTTCTGGGTGGAATTGCAAGCCAAAAATCTTGCCGTTTTCAATCGCGCAATGGGGGGAATTAGA	L*TTSGWNCKPKILPFSIAQWGELX	FERLLGGIASQKSCRFQSRNGGN*X	LNDFWVELQAKNLAVFNRAMGGIR	*FPPLRD*KRQDFWLAIPPRSRSK	LIPPIARLKTARFLACNSTQKSFKX	SNSPHCAIENGKIFGLQFHPEVVQX
NC_000915.1	517095	517192	denovo20733	212	-	516999	518136	HP0490	-	potassium channel protein	AGAGATCGCTAAAGCGTTTGTGATTGGTATCACTCAAAAAGATGGCAAATACATCCCCATGCCCGATGGAGAAACAATCATTGCAAGCGAATCCAAGA	RDR*SVCDWYHSKRWQIHPHARWRNNHCKRIQX	EIAKAFVIGITQKDGKYIPMPDGETIIASESKX	RSLKRL*LVSLKKMANTSPCPMEKQSLQANPR	LDSLAMIVSPSGMGMYLPSF*VIPITNALAIS	LGFACNDCFSIGHGDVFAIFLSDTNHKRFSDLX	SWIRLQ*LFLHRAWGCICHLFE*YQSQTL*RSL
NC_000915.1	1389237	1389304	denovo212	212	+	1388416	1391524	HP1329	-	cation efflux system protein CzCA	TAATGGCGATAAGGAAGTGGTGGGCGGGATTGTTATGGTGCGCTATCACGCTGACACTTATAAGGTGA	*WR*GSGGRDCYGALSR*HL*GX	NGDKEVVGGIVMVRYHADTYKVX	MAIRKWWAGLLWCAITLTLIR*	TL*VSA**RTITIPPTTSLSPL	HLISVSVIAHHNNPAHHFLIAIX	SPYKCQRDSAP*QSRPPLPYRHX
NC_000915.1	145833	145915	denovo3611	211	+	145015	146365	HP0134	-	3-deoxy-D-arabinoheptulosonate-7-phosphate synthase	GGGTGCGCATGTGGAGTTTTTAAGGGGGGTTTGTAACCCTATTGGCGTGAAAATCGGGCCTAATGCGAGCGTGAGCGAAGTGA	GCACGVFKGGL*PYWRENRA*CERERSX	GAHVEFLRGVCNPIGVKIGPNASVSEVX	VRMWSF*GGFVTLLA*KSGLMRA*AK*	TSLTLALGPIFTPIGLQTPLKNSTCAP	HFAHARIRPDFHANRVTNPP*KLHMRTX	SLRSRSH*ARFSRQ*GYKPPLKTPHAHP
NC_000915.1	356490	356555	denovo17898	211	-	356449	358066	HP0349	pyrG	CTP synthetase	CCCGTTCTTTGTGGGGGTGCAATTCCACCCAGAATTCACCTCCAGGTTGCAAAGCCCTAACCCTA	PVLCGGAIPPRIHLQVAKP*PX	PFFVGVQFHPEFTSRLQSPNPX	RSLWGCNSTQNSPPGCKALTL	GLGLCNLEVNSGWNCTPTKNG	RVRALQPGGEFWVELHPHKERX	*G*GFATWR*ILGGIAPPQRTG
NC_000915.1	1134741	1134832	denovo1442	211	-	1133934	1135251	HP1075	-	hypothetical protein	TGCGATGCTCAATCCTAAGCGCTGGGGGAATTGCTTTATTATTGATCAAGATGAGGTTAAAGGGGCGAAATTCCCTAATTTGCTTGCTTTTA	CDAQS*ALGELLYY*SR*G*RGEIP*FACFX	AMLNPKRWGNCFIIDQDEVKGAKFPNLLAFX	RCSILSAGGIALLLIKMRLKGRNSLICLLL	KASKLGNFAPLTSS*SIIKQFPQRLGLSIA	KSKQIREFRPFNLILINNKAIPPALRIEHRX	*KQAN*GISPL*PHLDQ**SNSPSA*D*ASX
NC_000915.1	1311630	1311734	denovo6107	211	+	1310862	1311990	HP1237	-	carbamoyl phosphate synthase small subunit	CTCATTAACGCTAAAATCCCCATGCTTGGCATTTGCTTAGGGCATCAATTGCTCTCTATCGCTCAAGGCTACCCTACTTACAAGCTCAAATTTGGTCATCATGG	TTH*R*NPHAWHLLRASIALYRSRLPYLQAQIWSSWEQPPR*KPKNKRRRNX	QLINAKIPMLGICLGHQLLSIAQGYPTYKLKFGHHGSNHPVKNLKTNAVEIX	NSLTLKSPCLAFA*GINCSLSLKATLLTSSNLVIMGATTPLKT*KQTP*KS	ISTAFVFRFLTGWLLP**PNLSL*VG*P*AIESN*CPKQMPSMGILALMSC	DFYGVCF*VFNGVVAPMMTKFELVSRVALSDREQLMP*ANAKHGDFSVNELX	*FLRRLFLGF*RGGCSHDDQI*ACK*GSLER*RAIDALSKCQAWGF*R**VV
NC_000915.1	82555	82631	denovo18138	210	+	82325	84113	HP0079	-	hypothetical protein	AGCGACAACACTTGAAAACACCGCTTCTACTGACAACACAACCGCCACAACTGATGAAACTTATACAAAAAGCACTA	SDNT*KHRFY*QHNRHN**NLYKKHX	ATTLENTASTDNTTATTDETYTKSTX	RQHLKTPLLLTTQPPQLMKLIQKAL	VLFV*VSSVVAVVLSVEAVFSSVVA	SAFCISFISCGGCVVSRSGVFKCCRX	*CFLYKFHQLWRLCCQ*KRCFQVLSL
NC_000915.1	188036	188121	denovo14003	209	-	187996	188671	HP0181	-	hypothetical protein	AAATTTCCAACAGCCACAGAATAGCGAGACGCTAAATACACGCCAAGCACAATCCCTAAAGTCCCCGCCACTTCACTCACGAAGCA	KFPTATE*RDAKYTPSTIPKVPATSLTKX	NFQQPQNSETLNTRQAQSLKSPPLHSRSX	ISNSHRIARR*IHAKHNP*SPRHFTHEA	LRE*SGGDFRDCAWRVFSVSLFCGCWKF	AS*VKWRGL*GLCLACI*RLAILWLLEIX	CFVSEVAGTLGIVLGVYLASRYSVAVGNX
NC_000915.1	190259	190357	denovo19309	209	+	190185	191436	HP0183	glyA	serine hydroxymethyltransferase	GCATTTAGAAATGATAGCGAGCGAGAATTACACTTTTGCAAGCGTTATGGAGGCTATGGGGAGTGTTTTAACGAATAAATACGCTGAAGGCTACCCTA	AFRNDSERELHFCKRYGGYGECFNE*IR*RLPX	HLEMIASENYTFASVMEAMGSVLTNKYAEGYPX	I*K**RARITLLQALWRLWGVF*RINTLKATL	G*PSAYLFVKTLPIASITLAKV*FSLAIISKC	RVAFSVFIR*NTPHSLHNACKSVILARYHF*MX	*GSLQRIYSLKHSP*PP*RLQKCNSRSLSFLNA
NC_000915.1	402216	402331	denovo21426	209	-	400545	402957	HP0392	-	histidine kinase CheA	AGCCGATAAAGAACGAAGAGCTCAAAAAAAACAAGAAGCCAAACCCAAACAAGAAGTTACCCCAACAAAAGAAACCCCCAAAGCCCCTAAAACCGAAACTAAAGCTAAGGCTAAAA	SR*RTKSSKKTRSQTQTRSYPNKRNPQSP*NRN*S*G*X	ADKERRAQKKQEAKPKQEVTPTKETPKAPKTETKAKAKX	PIKNEELKKNKKPNPNKKLPQQKKPPKPLKPKLKLRLK	LALALVSVLGALGVSFVGVTSCLGLASCFF*ALRSLSA	FSLSFSFGFRGFGGFFCWGNFLFGFGFLFFLSSSFFIGX	F*P*L*FRF*GLWGFLLLG*LLVWVWLLVFFELFVLYRL
NC_000915.1	1272912	1273006	denovo3213	208	-	1268376	1277049	HP1198	-	DNA-directed RNA polymerase subunit beta/beta'	GAGTGAAATCCCTGAGACTTTCTATGTTTTGACTAAAGAATTGCAATCGCTCGCTTTGGATATTAATATTTTTGGGGACGATGTGGATGAGGATA	E*NP*DFLCFD*RIAIARFGY*YFWGRCG*GX	SEIPETFYVLTKELQSLALDINIFGDDVDEDX	VKSLRLSMF*LKNCNRSLWILIFLGTMWMRI	SSSTSSPKILISKASDCNSLVKT*KVSGISL	ILIHIVPKNINIQSERLQFFSQNIESLRDFTX	YPHPHRPQKY*YPKRAIAIL*SKHRKSQGFHS
NC_000915.1	38972	39058	denovo16798	207	+	38471	39453	HP0039m	-	conjugal plasmid transfer system protein	TTTGAAGCCCCAAAAAGAAAATATGGCTGAAAATGCCCCTAAAGATGCCCCCACAAACAACAAACCCTTAAAAGAAGAAAAAGAAG	*KLLF*RFFEAPKRKYG*KCP*RCPHKQQTLKRRKRRNQRKRRRDYNYWR*H*CHENR*KRHSKRLX	KNYYSNAFLKPQKENMAENAPKDAPTNNKPLKEEKEETKEKEEETITIGDNTNAMKIVKKDIQKGYX	KIIILTLF*SPKKKIWLKMPLKMPPQTTNP*KKKKKKPKKKKKRL*LLAITLMP*KSLKKTFKKAI	*PF*MSFLTIFMALVLSPIVIVSSSFSLVSSFSSFKGLLFVGASLGAFSAIFSFWGFKKALE**FL	IAFLNVFFNDFHGISVIANSYSLFFFFFGFFFFFF*GFVVCGGIFRGIFSHIFFLGLQKSVRIIIFX	YSLFECLF*RFSWH*CYRQ*L*SLLLFLWFLLFLLLRVCCLWGHL*GHFQPYFLFGASKKR*NNNFX
NC_000915.1	669845	669951	denovo11906	206	-	669020	670370	HP0623	murC	UDP-N-acetylmuramate--L-alanine ligase	AGCGATTATTGGGGCGCATTCTAAAGAATTTGATTCCAATGTGCGAGAGAGCGCGAATGATAGCTTAGTTTTTGAAGCCGATGAGAGCGATTCGAGTTTTTTATTTA	SDYWGAF*RI*FQCARERE**LSF*SR*ERFEFFIX	AIIGAHSKEFDSNVRESANDSLVFEADESDSSFLFX	RLLGRILKNLIPMCERARMIA*FLKPMRAIRVFYL	NKKLESLSSASKTKLSFALSRTLESNSLECAPIIA	K*KTRIALIGFKN*AIIRALSHIGIKFFRMRPNNRX	*IKNSNRSHRLQKLSYHSRSLAHWNQIL*NAPQ*SL
NC_000915.1	35076	35156	denovo15148	205	+	34894	35248	HP0034	-	aspartate alpha-decarboxylase	AGGGAAAAAAAGGGGCGAAATTTGCGTCAATGGTGCAGCAGCCAGAAAGGTGGCCATAGGCGATGTAGTGATCATTTTAG	REKKGRNLRQWCSSQKGGHRRCSDHFSLCEHE*R*NQRTQAEHRASG*KX	GKKRGEICVNGAAARKVAIGDVVIILAYASMNEDEINAHKPSIVLVDEKX	GKKGAKFASMVQQPERWP*AM**SF*LMRA*MKMKSTHTSRASC*WMKK	FSSTSTMLGLCALISSSFMLA*AKMITTSPMATFLAAAPLTQISPLFFP	FFIH*HDARLVCVDFIFIHARIS*NDHYIAYGHLSGCCTIDANFAPFFPX	FFHPLARCSACVR*FHLHSCSHKLK*SLHRLWPPFWLLHH*RKFRPFFSL
NC_000915.1	387090	387139	denovo7689	205	-	386014	388825	HP0378	-	cytochrome c biogenesis protein	TTTAGCGCTTTTTCCCCCATGCATGTCAATTGGAGCCTCATTAGCAAACA	FSAFSPMHVNWSLISKX	LALFPPCMSIGASLANX	*RFFPHACQLEPH*QT	FANEAPIDMHGGKSAK	VC**GSN*HAWGKKR*X	CLLMRLQLTCMGEKALX
NC_000915.1	1225522	1225577	denovo11253	205	+	1225044	1225818	HP1158	-	pyrroline-5-carboxylate reductase	ATGCCAGCGTAGCGACAAACGGGAGCGCGCTCGCGTTTTTAAGCTTGGTAGCGAAA	MPA*RQTGARSRF*AW*RX	CQRSDKRERARVFKLGSEX	ASVATNGSALAFLSLVAK	SLPSLKTRARSRLSLRWH	FATKLKNASALPFVATLAX	FRYQA*KRERAPVCRYAGX
NC_000915.1	94823	94956	denovo2062	204	-	92951	94967	HP0088	-	RNA polymerase sigma factor RpoD	AGCTAACGAAGAAAAAGCCCAAAAAAGAGCTAAAACAGAAGCCAAAGCAGAAGCCACACAAGAAAATAAAACTAAAGAAAACAATAAAGCCAAAGAAAGCAAAATTAAAGAAAGCAAAATCAAAGAAGCTAAAA	S*RRKSPKKS*NRSQSRSHTRK*N*RKQ*SQRKQN*RKQNQRS*X	ANEEKAQKRAKTEAKAEATQENKTKENNKAKESKIKESKIKEAKX	LTKKKPKKELKQKPKQKPHKKIKLKKTIKPKKAKLKKAKSKKLK	LASLILLSLILLSLALLFSLVLFSCVASALASVLALFWAFSSLA	FSFFDFAFFNFAFFGFIVFFSFIFLCGFCFGFCFSSFLGFFFVSX	F*LL*FCFL*FCFLWLYCFL*FYFLVWLLLWLLF*LFFGLFLR*L
NC_000915.1	1272920	1273083	denovo13861	204	+	1268376	1277049	HP1198	-	DNA-directed RNA polymerase subunit beta/beta'	CCACATCGTCCCCAAAAATATTAATATCCAAAGCGAGCGATTGCAATTCTTTAGTCAAAACATAGAAAGTCTCAGGGATTTCACTCTCGCCCACTTGCTCACCTTTAGCGATAGCCCTATAAGCGTTCTCTCTGCCTCTAATATCATCGGATTTAATGGTGAGA	PHRPQKY*YPKRAIAIL*SKHRKSQGFHSRPLAHL*R*PYKRSLCL*YHRI*W*X	HIVPKNINIQSERLQFFSQNIESLRDFTLAHLLTFSDSPISVLSASNIIGFNGEX	TSSPKILISKASDCNSLVKT*KVSGISLSPTCSPLAIAL*AFSLPLISSDLMVR	SPLNPMILEAERTLIGLSLKVSKWARVKSLRLSMF*LKNCNRSLWILIFLGTMW	LTIKSDDIRGRENAYRAIAKGEQVGESEIPETFYVLTKELQSLALDINIFGDDVX	SHH*IR*Y*RQRERL*GYR*R*ASGRE*NP*DFLCFD*RIAIARFGY*YFWGRCG
NC_000915.1	100753	100874	denovo16466	203	+	100541	101486	HP0096	-	2-hydroxyacid dehydrogenase	TTGCATCACCGCTACAGGCACGGATAATGTGGATATAAAAAGCGCGAAAGCTTTAGGCATAGAAGTCAAAAACGTGAGCGCTTATTCTACAGAATCCGTAGCCCAGCACACTTTAGCGTGCA	LHHRYRHG*CGYKKRESFRHRSQKRERLFYRIRSPAHFSVX	CITATGTDNVDIKSAKALGIEVKNVSAYSTESVAQHTLACX	ASPLQARIMWI*KARKL*A*KSKT*ALILQNP*PSTL*RA	HAKVCWATDSVE*ALTFLTSMPKAFALFISTLSVPVAVMQ	AR*SVLGYGFCRISAHVFDFYA*SFRAFYIHIIRACSGDAX	CTLKCAGLRIL*NKRSRF*LLCLKLSRFLYPHYPCL*R*CX
NC_000915.1	870027	870127	denovo12448	203	+	869926	870373	HP0817	-	hypothetical protein	TAAGGGGATCAACAGAGAACAAGAATTAAAAGAGCAGGAGCAAAAAACGCGCTTAAAACTGGCTCAAAGCCCTTTAGTAGCGTTAGAGATTGTCCCCCAAA	*GDQQRTRIKRAGAKNALKTGSKPFSSVRDCPPX	KGINREQELKEQEQKTRLKLAQSPLVALEIVPQX	RGSTENKN*KSRSKKRA*NWLKAL**R*RLSPK	WGTISNATKGL*ASFKRVFCSCSFNSCSLLIPL	LGDNL*RY*RALSQF*ARFLLLLF*FLFSVDPLX	FGGQSLTLLKGFEPVLSAFFAPALLILVLC*SPX
NC_000915.1	933224	933312	denovo11756	203	+	932817	933369	HP0883	ruvA	Holliday junction DNA helicase RuvA	AGATTTTCAAACGCGCTTTTTGGCCCGCTTCAAGCAAAGCAGCCGTTCGCATAGAAACTTGCACCCCATAAACAACCCCTTGCACTTCA	RFSNALFGPLQAKQPFA*KLAPHKQPLALX	DFQTRFLARFKQSSRSHRNLHPINNPLHFX	IFKRAFWPASSKAAVRIETCTP*TTPCTS	KCKGLFMGCKFLCERLLCLKRAKKRV*KS	EVQGVVYGVQVSMRTAALLEAGQKARLKIX	*SARGCLWGASFYANGCFA*SGPKSAFENL
NC_000915.1	1129922	1130004	denovo4164	203	+	1129797	1130511	HP1071	-	phosphatidylserine synthase	GAGCCTTATTTTAGACGGGCTTGATGGGCGTGTCGCAAGGCTTACCAACACCACTAGCAAGTTTGGTATAGAATTTGACTCAA	EPYFRRA*WACRKAYQHH*QVWYRI*LX	SLILDGLDGRVARLTNTTSKFGIEFDSX	ALF*TGLMGVSQGLPTPLASLV*NLTQ	ESNSIPNLLVVLVSLATRPSSPSKIRL	*VKFYTKLASGVGKPCDTPIKPV*NKAX	LSQILYQTC*WCW*ALRHAHQARLK*GS
NC_000915.1	323465	323577	denovo7979	202	+	323160	323715	HP0305	-	hypothetical protein	CAGGAATGTGATAGAAGGCGATCATGCAGGTTCTCTTACGGCTTATGTGAGAATGAATGAAAAGCTGGTGAAAGTGCCTATGCAATACACGATTGCTGAGGATAAGATCGTGA	QECDRRRSCRFSYGLCENE*KAGESAYAIHDC*G*DRX	RNVIEGDHAGSLTAYVRMNEKLVKVPMQYTIAEDKIVX	GM**KAIMQVLLRLM*E*MKSW*KCLCNTRLLRIRS*	TILSSAIVYCIGTFTSFSFILT*AVREPA*SPSITFL	HDLILSNRVLHRHFHQLFIHSHISRKRTCMIAFYHIPX	SRSYPQQSCIA*ALSPAFHSFSHKP*ENLHDRLLSHSX
NC_000915.1	1252612	1252700	denovo19444	202	+	1251607	1252759	HP1183	-	Na+/H+ antiporter NapA	AGTAGGCTCAATAAAACCCACATACGCCCCAACAGATCCAAATAAAATCTCCACAACCGTGATAGGCAAACGAGAGATTCTAGACATAA	SRLNKTHIRPNRSK*NLHNRDRQTRDSRHX	VGSIKPTYAPTDPNKISTTVIGKREILDIX	*AQ*NPHTPQQIQIKSPQP**ANERF*T*	MSRISRLPITVVEILFGSVGAYVGFIEPT	YV*NLSFAYHGCGDFIWICWGVCGFY*AYX	LCLESLVCLSRLWRFYLDLLGRMWVLLSLL
NC_000915.1	770744	770916	denovo2453	201	-	770468	772205	HP0717	-	DNA polymerase III subunits gamma and tau	AGGGGCGGTGTTTGAAAAAAATATCCGTTTCATTGATTTTGACAGCCAGACTAAAACCTTGACTTGGGAGTCTTTAGCCACTGATAAGGATAAGGAGCTTTTAAGAGAACGATTTAAAATCGTGAAAAGTATCGTTGATGGGGTTTTTGGCAAGGGCGAAAGTATCAAAATCA	RGGV*KKYPFH*F*QPD*NLDLGVFSH**G*GAFKRTI*NREKYR*WGFWQGRKYQNX	GAVFEKNIRFIDFDSQTKTLTWESLATDKDKELLRERFKIVKSIVDGVFGKGESIKIX	GRCLKKISVSLILTARLKP*LGSL*PLIRIRSF*ENDLKS*KVSLMGFLARAKVSKS	ILILSPLPKTPSTILFTILNRSLKSSLSLSVAKDSQVKVLVWLSKSMKRIFFSNTAP	DFDTFALAKNPINDTFHDFKSFS*KLLILISG*RLPSQGFSLAVKINETDIFFKHRPX	*F*YFRPCQKPHQRYFSRF*IVLLKAPYPYQWLKTPKSRF*SGCQNQ*NGYFFQTPPL
NC_000915.1	863765	863835	denovo13014	201	-	863550	863910	HP0808	acpS	4'-phosphopantetheinyl transferase	CGTTTTTTATCGCCAAGCGAGATTGTTTTATGCAAGGATAAATCCAGCAGTATCGCCGGGTTTTTCGCGCA	RFLSPSEIVLCKDKSSSIAGFFAX	VFYRQARLFYARINPAVSPGFSRX	FFIAKRDCFMQG*IQQYRRVFRA	REKPGDTAGFILA*NNLAWR*KT	ARKTRRYCWIYPCIKQSRLAIKNX	CAKNPAILLDLSLHKTISLGDKKR
NC_000915.1	999252	999392	denovo19842	201	-	999196	999544	HP0938	-	hypothetical protein	TCCTATTGGCTCTTTTTTATTTTGGAAATTACAAAAGGAGGATATAGCCAAGAGCGATGAACAAGATAGCGATAAACTCAATTTCCAACTCTATCAATTCATTACAAACTACGATGTGCGAAAGCCTCACAATGAAAAAA	SYWLFFILEITKGGYSQER*TR*R*TQFPTLSIHYKLRCAKASQ*KX	PIGSFLFWKLQKEDIAKSDEQDSDKLNFQLYQFITNYDVRKPHNEKX	LLALFYFGNYKRRI*PRAMNKIAINSISNSINSLQTTMCESLTMKK	FSL*GFRTS*FVMN**SWKLSLSLSCSSLLAISSFCNFQNKKEPIG	FFIVRLSHIVVCNELIELEIEFIAILFIALGYILLL*FPK*KRANRX	FFHCEAFAHRSL**IDRVGN*VYRYLVHRSWLYPPFVISKIKKSQ*X
NC_000915.1	297499	297582	denovo7157	200	+	297483	297957	HP0288	-	hypothetical protein	TGGGGGTGTATTTGCTTCTTTTAGGTATTTTGGGCGGCTCTTTGATCATTCTAGGAGCGATAGTCGCGCCCATTGTTTTCAAA	WGCICFF*VFWAAL*SF*ER*SRPLFSX	GGVFASFRYFGRLFDHSRSDSRAHCFQX	GVYLLLLGILGGSLIILGAIVAPIVFK	*KQWARLSLLE*SKSRPKYLKEANTPP	LKTMGATIAPRMIKEPPKIPKRSKYTPX	FENNGRDYRS*NDQRAAQNT*KKQIHPX
NC_000915.1	340969	341034	denovo20196	200	+	340831	341545	HP0325	flgH	flagellar basal body L-ring protein	AACAAGTTAGGGAGTTTGTTTGGGCAGGGTGAGCGCCCCTTGTTTGCGGACAGGAGGGCGATGAA	P*IEQVREFVWAG*APLVCGQEGDEA*RFDHNHCF*KSERELFQL*RL*KRX	PELNKLGSLFGQGERPLFADRRAMKPNDLITIIVSEKASANYSSSKDYKSAX	LN*TS*GVCLGRVSAPCLRTGGR*SLTI*SQSLFLKKRARIIPALKIIKAL	ALL*SLELE*FALAFSETMIVIKSLGFIALLSANKGRSPCPNKLPNLFNSG	SAFIIFRAGIIRARFFRNNDCDQIVRLHRPPVRKQGALTLPKQTP*LVQFRX	*RFYNL*SWNNSRSLFQKQ*L*SNR*ASSPSCPQTRGAHPAQTNSLTCSIQG
NC_000915.1	465349	465524	denovo17820	200	+	465044	466127	HP0447	-	hypothetical protein	ACAATTGCCGCATTATTTAGACGATGAGATAGGAAAAAAACTTGAAGATGAGAGTCAAGATGCGCAAGATGAGATAGAAAAAGCTCTAAAGGACAGCATGTTTAAGAAACTCAAAGAAAGAGCTCAAAAATTAAAAGAGCTAGATGGTAAGGAGTGCTTTATTACCCTAAACATGA	TIAALFRR*DRKKT*R*ESRCAR*DRKSSKGQHV*ETQRKSSKIKRARW*GVLYYPKHX	QLPHYLDDEIGKKLEDESQDAQDEIEKALKDSMFKKLKERAQKLKELDGKECFITLNMX	NCRII*TMR*EKNLKMRVKMRKMR*KKL*RTACLRNSKKELKN*KS*MVRSALLP*T*	MFRVIKHSLPSSSFNF*ALSLSFLNMLSFRAFSISSCAS*LSSSSFFPISSSK*CGNC	HV*GNKALLTI*LF*FLSSFFEFLKHAVL*SFFYLILRILTLIFKFFSYLIV*IMRQLX	SCLG**STPYHLALLIFELFL*VS*TCCPLELFLSHLAHLDSHLQVFFLSHRLNNAAIV
NC_000915.1	1059218	1059498	denovo3057	200	-	1058372	1060175	HP0996	-	hypothetical protein	CGCTCTGTTTAATCACAAAGACACAAGCGATGATGAAAAAGAACAGCTAGATATTGACAGGATAGATAAGAGAAAACCAGTAAGCGAACACTTAAAAAACACTAACAAACACGAGCTATACGAACTCTTAGGCTTTTATCAAAAAGAATTAGATAAAAAACAAAACCATTCAGCCTTTAAGAATTTTGCTATTCTCAATGGTTTAGACAGAGACTTTGAAAGAGAGACTAATGGCTATTCTGTTTTAAAGAAAAAAGAAATGCTTTTAAATAAGCTTGAAA	RSV*SQRHKR**KRTARY*QDR*EKTSKRTLKKH*QTRAIRTLRLLSKRIR*KTKPFSL*EFCYSQWFRQRL*KRD*WLFCFKEKRNAFK*A*X	ALFNHKDTSDDEKEQLDIDRIDKRKPVSEHLKNTNKHELYELLGFYQKELDKKQNHSAFKNFAILNGLDRDFERETNGYSVLKKKEMLLNKLEX	LCLITKTQAMMKKNS*ILTG*IRENQ*ANT*KTLTNTSYTNS*AFIKKN*IKNKTIQPLRILLFSMV*TETLKERLMAILF*RKKKCF*ISLK	SSLFKSISFFFKTE*PLVSLSKSLSKPLRIAKFLKAEWFCFLSNSF**KPKSSYSSCLLVFFKCSLTGFLLSILSISSCSFSSSLVSL*LNRA	FKLI*KHFFFL*NRIAISLSFKVSV*TIENSKILKG*MVLFFI*FFLIKA*EFV*LVFVSVF*VFAYWFSLIYPVNI*LFFFIIACVFVIKQSX	FQAYLKAFLFSLKQNSH*SLFQSLCLNH*E*QNS*RLNGFVFYLILFDKSLRVRIARVC*CFLSVRLLVFSYLSCQYLAVLFHHRLCLCD*TER
NC_000915.1	1648050	1648234	denovo7517	200	-	1647267	1649034	HP1565	-	penicillin-binding protein 2	AGGAAGTTACCCTGAATACAATTTGAACGATTTTGTAGGCGGGATCAGTCAAGACAAATGGCAAAAACTTCAAGATGATATTTATAACCCCTTATTAAACCGCTTCGCTAACGCCTTGTATCCGCCGGGATCTGTGGTTAAAATGGGCGTGGGCTTGAGCTTTTTAGAAAACCTTCATATCACAA	RKLP*IQFERFCRRDQSRQMAKTSR*YL*PLIKPLR*RLVSAGICG*NGRGLELFRKPSYHX	GSYPEYNLNDFVGGISQDKWQKLQDDIYNPLLNRFANALYPPGSVVKMGVGLSFLENLHITX	EVTLNTI*TIL*AGSVKTNGKNFKMIFITPY*TASLTPCIRRDLWLKWAWA*AF*KTFISQ	VI*RFSKKLKPTPILTTDPGGYKALAKRFNKGL*ISS*SFCHLS*LIPPTKSFKLYSG*LP	CDMKVF*KAQAHAHFNHRSRRIQGVSEAV**GVINIILKFLPFVLTDPAYKIVQIVFRVTSX	L*YEGFLKSSSPRPF*PQIPADTRR*RSGLIRGYKYHLEVFAICLD*SRLQNRSNCIQGNFL
NC_000915.1	348040	348371	denovo851	199	+	347606	348419	HP0333	-	DNA processing protein A	CCTGGTGATCGCTTTAAGCGATGTGGTGATTATCCCCCAAGCGGATTTAAAAAGCGGCTCTATGAGCAGCGCGAGATTAGCCCAGAAATACCAAAAGCCTTTATTTGTTTTACCCCAACGCCTGAATGAGAGCGATGGCACTAATGAGCTTTTAGAAAAAGGGCAGGCTCAAGGGATATTTAATATTCAAAATTTTATAAACACCCTTTTAAAAGACTACCATTTAAAAGAAATGCCTGAAATGGAAGATGAATTTTTAGAATATTGTGCCAAAAACCCGAGCTATGAAGAAGCGTATCTCAAATTTGGGGATAAGCTTTTAGAATACGAGA	PGDRFKRCGDYPPSGFKKRLYEQREISPEIPKAFICFTPTPE*ERWH**AFRKRAGSRDI*YSKFYKHPFKRLPFKRNA*NGR*IFRILCQKPEL*RSVSQIWG*AFRIRX	LVIALSDVVIIPQADLKSGSMSSARLAQKYQKPLFVLPQRLNESDGTNELLEKGQAQGIFNIQNFINTLLKDYHLKEMPEMEDEFLEYCAKNPSYEEAYLKFGDKLLEYEX	W*SL*AMW*LSPKRI*KAAL*AARD*PRNTKSLYLFYPNA*MRAMALMSF*KKGRLKGYLIFKIL*TPF*KTTI*KKCLKWKMNF*NIVPKTRAMKKRISNLGISF*NTR	SYSKSLSPNLRYASS*LGFLAQYSKNSSSISGISFKW*SFKRVFIKF*ILNIP*ACPFSKSSLVPSLSFRRWGKTNKGFWYFWANLALLIEPLFKSAWGIITTSLKAITR	LVF*KLIPKFEIRFFIARVFGTIF*KFIFHFRHFF*MVVF*KGVYKILNIKYPLSLPFF*KLISAIALIQALG*NK*RLLVFLG*SRAAHRAAF*IRLGDNHHIA*SDHQX	SRILKAYPQI*DTLLHSSGFWHNILKIHLPFQAFLLNGSLLKGCL*NFEY*ISLEPALFLKAH*CHRSHSGVGVKQIKAFGISGLISRCS*SRFLNPLGG*SPHRLKRSPG
NC_000915.1	357643	357920	denovo3368	199	-	356449	358066	HP0349	pyrG	CTP synthetase	TCCAGGCACCATGAGCCCTTTAGAGCATGGGGAAGTGTTTGTAACTAGCGATGGCGCTGAAACGGATTTAGACATAGGGCATTATGAACGCTTTTTGAACAGGAATTTAACGAGGTTGAATAATTTCACTACTGGGCAGATTTTTTCAAGCGTGATAGAAAATGAAAGGAAAGGGGAATATTTAGGCAAAACCATTCAAATCGTCCCCCATGTAACCGATGAAATCAAAAGGCGCATTAAAAGCGCGGCTAAGGGGTTGGATTTTTTAATCGTGGAAA	SRHHEPFRAWGSVCN*RWR*NGFRHRAL*TLFEQEFNEVE*FHYWADFFKRDRK*KERGIFRQNHSNRPPCNR*NQKAH*KRG*GVGFFNRGX	PGTMSPLEHGEVFVTSDGAETDLDIGHYERFLNRNLTRLNNFTTGQIFSSVIENERKGEYLGKTIQIVPHVTDEIKRRIKSAAKGLDFLIVEX	QAP*AL*SMGKCL*LAMALKRI*T*GIMNAF*TGI*RG*IISLLGRFFQA**KMKGKGNI*AKPFKSSPM*PMKSKGALKARLRGWIF*SWK	STIKKSNPLAALLMRLLISSVTWGTI*MVLPKYSPFLSFSITLEKICPVVKLFNLVKFLFKKRS*CPMSKSVSAPSLVTNTSPCSKGLMVPG	FHD*KIQPLSRAFNAPFDFIGYMGDDLNGFA*IFPFPFIFYHA*KNLPSSEIIQPR*IPVQKAFIMPYV*IRFSAIASYKHFPML*RAHGAWX	FPRLKNPTP*PRF*CAF*FHRLHGGRFEWFCLNIPLSFHFLSRLKKSAQ**NYSTSLNSCSKSVHNALCLNPFQRHR*LQTLPHALKGSWCLX
NC_000915.1	729314	729421	denovo11476	199	-	729048	731415	HP0680	-	ribonucleotide-diphosphate reductase subunit alpha	TTTAGTAGGCACAACCCAAACGATTGAACCCATTTATAAGAAAAAATGGTTTGAAGAAAATTTGAGCGGGCTTATTCCTGTTGTGGTGCCTAATTTGAATGTAGAAA	FSRHNPND*THL*EKMV*RKFERAYSCCGA*FECRX	LVGTTQTIEPIYKKKWFEENLSGLIPVVVPNLNVEX	**AQPKRLNPFIRKNGLKKI*AGLFLLWCLI*M*K	STFKLGTTTGISPLKFSSNHFFL*MGSIVWVVPTK	FYIQIRHHNRNKPAQIFFKPFFLINGFNRLGCAY*X	FLHSN*APQQE*ARSNFLQTIFSYKWVQSFGLCLLX
NC_000915.1	853366	853416	denovo2696	199	-	853091	853928	HP0796	-	hypothetical protein	TTATGGCGCGGGAGCTGACTTTTTATACAAACGCGCTTTTGGAACGCTGA	LWRGS*LFIQTRFWNAX	YGAGADFLYKRAFGTLX	MARELTFYTNALLER*	SVPKARLYKKSAPAP*	QRSKSAFV*KVSSRAIX	SAFQKRVCIKSQLPRHX
NC_000915.1	1025150	1025283	denovo16206	199	-	1024577	1026227	HP0966	-	hypothetical protein	AGAATATTCTAGCGTGGCTGTGGGATCGGTGGTTAAAAAAGTAGTAGAAGAGGTTAGGGATCAAAAATCCTATTTAGCCTCTTTAATCAACAAGCCTAACGAGTTCAATAGCGAAATAGAAAGCATCATGCAAA	RIF*RGCGIGG*KSSRRG*GSKILFSLFNQQA*RVQ*RNRKHHAX	EYSSVAVGSVVKKVVEEVRDQKSYLASLINKPNEFNSEIESIMQX	NILAWLWDRWLKK**KRLGIKNPI*PL*STSLTSSIAK*KASCK	CMMLSISLLNSLGLLIKEAK*DF*SLTSSTTFLTTDPTATLEYS	LHDAFYFAIELVRLVD*RG*IGFLIPNLFYYFFNHRSHSHARIFX	FA*CFLFRY*TR*AC*LKRLNRIFDP*PLLLLF*PPIPQPR*NIL
NC_000915.1	509948	510120	denovo19421	198	-	509351	510938	HP0486	-	hypothetical protein	TACCCGCTTTATGAACCCCCCAAGGCTTTTCACGATAGATAGGGAACAACCACTGACCATCAGCGATACCACGACCCCAACCACTAAAGAGCAAGAATTTCATATTCTTAGTGAGCTTGAAAGTCCCATAAAACCCTTGGAACAATTGGTAAATCCAATCCATTTGCTCCTGA	YPLYEPPKAFHDR*GTTTDHQRYHDPNH*RARISYS**A*KSHKTLGTIGKSNPFAPX	TRFMNPPRLFTIDREQPLTISDTTTPTTKEQEFHILSELESPIKPLEQLVNPIHLLLX	PAL*TPQGFSR*IGNNH*PSAIPRPQPLKSKNFIFLVSLKVP*NPWNNW*IQSICS*	RSKWIGFTNCSKGFMGLSSSLRI*NSCSLVVGVVVSLMVSGCSLSIVKSLGGFIKRV	QEQMDWIYQLFQGFYGTFKLTKNMKFLLFSGWGRGIADGQWLFPIYREKPWGVHKAGX	SGANGLDLPIVPRVLWDFQAH*EYEILAL*WLGSWYR*WSVVVPYLS*KALGGS*SGX
NC_000915.1	587344	587474	denovo9781	198	+	587195	588059	HP0552	-	hypothetical protein	TAGCCATTCTTTCCCCAATATCGCTACTAAAAAAAGGGAGTTTATCGCATTCCATTCGCACAATGACCAGGAATTTTTAAACCAAATAAAGCCTTCTTTTTTTGACAAAGAAATCGCTGTGATGAGCGATA	*PFFPQYRY*KKGVYRIPFAQ*PGIFKPNKAFFF*QRNRCDERX	SHSFPNIATKKREFIAFHSHNDQEFLNQIKPSFFDKEIAVMSDX	AILSPISLLKKGSLSHSIRTMTRNF*TK*SLLFLTKKSL**AI	SLITAISLSKKEGFIWFKNSWSLCEWNAINSLFLVAILGKEWL	IAHHSDFFVKKRRLYLV*KFLVIVRMECDKLPFFSSDIGERMAX	YRSSQRFLCQKKKALFGLKIPGHCANGMR*TPFF**RYWGKNGX
NC_000915.1	761312	761469	denovo22032	198	+	761271	762198	HP0707	mraW	S-adenosyl-methyltransferase MraW	AGAAGTTTTGCAAGCGTTCATGCCTTTAGAAGAAGGGGTTTTGATTGATTGCACTTTAGGGTTAGGGGGGCATTCTAAAGCCCTTCTATCCCAAAAACCACACCTGAAACTCATTGGCATTGATAAAGATAAGTTCGCTCAAGAAATCGCTAAAGAAA	RSFASVHAFRRRGFD*LHFRVRGAF*SPSIPKTTPETHWH**R*VRSRNR*RX	EVLQAFMPLEEGVLIDCTLGLGGHSKALLSQKPHLKLIGIDKDKFAQEIAKEX	KFCKRSCL*KKGF*LIAL*G*GGILKPFYPKNHT*NSLALIKISSLKKSLKK	SLAIS*ANLSLSMPMSFRCGFWDRRALECPPNPKVQSIKTPSSKGMNACKTS	FFSDFLSELIFINANEFQVWFLG*KGFRMPP*P*SAINQNPFF*RHERLQNFX	FL*RFLERTYLYQCQ*VSGVVFGIEGL*NAPLTLKCNQSKPLLLKA*TLAKLL
NC_000915.1	1041769	1041908	denovo4036	198	+	1040627	1042106	HP0978	-	cell division protein FtsA	ATACAATATCATGGGCATGTTTGAAGATTTGAAAGACCCTCGCTTTTCAGTCGTAGTTGGCTTGATTTTATACAAAGCAGGGGGGCATACCAATTATGAAAGAGACTCTAAAGGGGTTATCCGCTACCATGAAAGCGATA	IQYHGHV*RFERPSLFSRSWLDFIQSRGAYQL*KRL*RGYPLP*KRX	YNIMGMFEDLKDPRFSVVVGLILYKAGGHTNYERDSKGVIRYHESDX	TISWACLKI*KTLAFQS*LA*FYTKQGGIPIMKETLKGLSATMKAI	SLSW*RITPLESLS*LVCPPALYKIKPTTTEKRGSFKSSNMPMILY	IAFMVADNPFRVSFIIGMPPCFV*NQANYD*KARVFQIFKHAHDIVX	YRFHGSG*PL*SLFHNWYAPLLCIKSSQLRLKSEGLSNLQTCP*YCX
NC_000915.1	70531	70596	denovo9996	197	+	69467	71963	HP0066	-	ATP-binding protein	TAAGGAAGTGTGTTTTGAAATCGGTAACGAACAAAACCACACGCTCATTTGCGGGCGCAGCGGGA	*GSVF*NR*RTKPHAHLRAQRX	KEVCFEIGNEQNHTLICGRSGX	RKCVLKSVTNKTTRSFAGAAG	PLRPQMSVWFCSLPISKHTSL	PAAPANERVVLFVTDFKTHFLX	SRCARK*ACGFVRYRFQNTLPX
NC_000915.1	203102	203193	denovo1300	197	+	202542	203553	HP0196	lpxD	UDP-3-O-[3-hydroxymyristoyl] glucosamine N-acyltransferase	CAAAATTGAGCATGTGGGGATTGTTAGGATTCAAAAAAATGTAGAAATTGGAGCTAACACGGCGATTGATAGGGCGGTGTTTGGCGAGACTA	QN*ACGDC*DSKKCRNWS*HGD**GGVWRDX	KIEHVGIVRIQKNVEIGANTAIDRAVFGETX	KLSMWGLLGFKKM*KLELTRRLIGRCLARL	VSPNTALSIAVLAPISTFF*ILTIPTCSIL	SLAKHRPINRRVSSNFYIFLNPNNPHMLNFX	*SRQTPPYQSPC*LQFLHFFES*QSPHAQFX
NC_000915.1	1083302	1083462	denovo18381	197	+	1082889	1084110	HP1020	ispDF	bifunctional 2-C-methyl-D-erythritol 4-phosphate cytidylyltransferase/2-C-methyl-D-erythritol 2,4-cyclodiphosphate synthase	TGAAGCGCTCAAAAATTTGTTTTTAACCCTCCAACAAACCAGCCATTATTGCATCGCTCCTTACTTGCCTTGCTATGACACAGCGATCTATTATAACGAAGCTTTAGATAGAGAAGCGATCAAACTCATTCAAACCCCGCAATTAAGCCACACCAAAGCGA	*SAQKFVFNPPTNQPLLHRSLLALL*HSDLL*RSFR*RSDQTHSNPAIKPHQSX	EALKNLFLTLQQTSHYCIAPYLPCYDTAIYYNEALDREAIKLIQTPQLSHTKAX	KRSKICF*PSNKPAIIASLLTCLAMTQRSIITKL*IEKRSNSFKPRN*ATPKR	ALVWLNCGV*MSLIASLSKASL**IAVS*QGK*GAMQ*WLVCWRVKNKFLSAS	RFGVA*LRGLNEFDRFSI*SFVIIDRCVIARQVRSDAIMAGLLEG*KQIFERFX	SLWCGLIAGFE*V*SLLYLKLRYNRSLCHSKASKERCNNGWFVGGLKTNF*ALX
NC_000915.1	95277	95377	denovo20155	196	-	95190	95886	HP0089	-	5'-methylthioadenosine/S-adenosylhomocysteine nucleosidase	GAGCGCGGTGGAAATGGAGGGGGCGAGCGTGGCGTTTGTGTGCCAAAAATTTGGCGTGCCATGCTGTGTGTTAAGGAGCATTAGCGATAACGCTGATGAGA	ERGGNGGGERGVCVPKIWRAMLCVKEH*R*R**X	SAVEMEGASVAFVCQKFGVPCCVLRSISDNADEX	ARWKWRGRAWRLCAKNLACHAVC*GALAITLMR	SSALSLMLLNTQHGTPNFWHTNATLAPSISTAL	LISVIANAP*HTAWHAKFLAHKRHARPLHFHRAX	SHQRYR*CSLTHSMARQIFGTQTPRSPPPFPPRS
NC_000915.1	612446	612702	denovo22297	196	-	611996	613016	HP0581	-	dihydroorotase	AAACGGCACTTCGGATTTGTTGGGTGAAAAAACTTTAGAGGTTTTAGAAAACGCCCAAAAATTAGGCTTTATTTTATGCATCCATGCAGAACAAACCGGGTTTTGTTTGGATAAAGAATTTTTATGCCATAGCGTTTTAGAAACTTTTGCCCTTTCATTCCCTAAACTCAAAATCATTATAGAGCATTTGAGCGACTGGCGCAGTATCGCTTTGATTGAAAAACATGACAATCTCTATGCGACTTTGACTTTACACA	KRHFGFVG*KNFRGFRKRPKIRLYFMHPCRTNRVLFG*RIFMP*RFRNFCPFIP*TQNHYRAFERLAQYRFD*KT*QSLCDFDFTX	NGTSDLLGEKTLEVLENAQKLGFILCIHAEQTGFCLDKEFLCHSVLETFALSFPKLKIIIEHLSDWRSIALIEKHDNLYATLTLHX	TALRICWVKKL*RF*KTPKN*ALFYASMQNKPGFVWIKNFYAIAF*KLLPFHSLNSKSL*SI*ATGAVSL*LKNMTISMRL*LYT	CKVKVA*RLSCFSIKAILRQSLKCSIMILSLGNERAKVSKTLWHKNSLSKQNPVCSAWMHKIKPNFWAFSKTSKVFSPNKSEVPF	V*SQSRIEIVMFFNQSDTAPVAQMLYNDFEFRE*KGKSF*NAMA*KFFIQTKPGLFCMDA*NKA*FLGVF*NL*SFFTQQIRSAVX	CVKSKSHRDCHVFQSKRYCASRSNAL**F*V*GMKGQKFLKRYGIKILYPNKTRFVLHGCIK*SLIFGRFLKPLKFFHPTNPKCRX
NC_000915.1	97860	97996	denovo13919	195	+	97255	98089	HP0091	-	type II restriction enzyme R protein HsdR	AGAAGCTAATTTTTATACTATTAGTGGGAGTAAGCTTAATGAAGTCGCAAGATCCTATCAAGACTTAGCTTTAAAATTTGAAGCATTCCCCAATTACGAATTTATTTGGATAACCGATGGCATAGGTTGGCTGGACA	RS*FLYY*WE*A**SRKILSRLSFKI*SIPQLRIYLDNRWHRLAGX	EANFYTISGSKLNEVARSYQDLALKFEAFPNYEFIWITDGIGWLDX	KLIFILLVGVSLMKSQDPIKT*L*NLKHSPITNLFG*PMA*VGWT	SSQPMPSVIQINS*LGNASNFKAKS**DLATSLSLLPLIV*KLAS	VQPTYAIGYPNKFVIGECFKF*S*VLIGSCDFIKLTPTNSIKISFX	CPANLCHRLSK*IRNWGMLQILKLSLDRILRLH*AYSH**YKN*LL
NC_000915.1	140991	141127	denovo742	195	+	140452	141313	HP0130	-	hypothetical protein	TAAGAAAATGGAAGAACAAGCTGAGAAAGACACTAAGGCAGCGTTTCAAAAGAGGAGCAGTGGGGAGCTTGAAAGCCATACTGATAGCCCTGAATTTATAAGCTCTTCTAAGAGGACACAGAACGCTTCTAATTCGA	*ENGRTS*ERH*GSVSKEEQWGA*KPY**P*IYKLF*EDTERF*FX	KKMEEQAEKDTKAAFQKRSSGELESHTDSPEFISSSKRTQNASNSX	RKWKNKLRKTLRQRFKRGAVGSLKAILIALNL*ALLRGHRTLLIR	ELEAFCVLLEELINSGLSVWLSSSPLLLF*NAALVSFSACSSIFL	RIRSVLCPLRRAYKFRAISMAFKLPTAPLLKRCLSVFLSLFFHFLX	SN*KRSVSS*KSL*IQGYQYGFQAPHCSSFETLP*CLSQLVLPFSX
NC_000915.1	1165539	1165624	denovo15057	195	-	1165327	1166374	HP1104	-	cinnamyl-alcohol dehydrogenase ELI3-2	CTTACACGCTTTGCATGAATTGACAAAACAGCCCACGCCCACCACATCGCCAACCTTAAATTTCTTAACTTCCTTACCCACTTCTA	LTRFA*IDKTAHAHHIANLKFLNFLTHFX	LHALHELTKQPTPTTSPTLNFLTSLPTSX	YTLCMN*QNSPRPPHRQP*IS*LPYPLL	EVGKEVKKFKVGDVVGVGCFVNSCKACK	RSG*GS*EI*GWRCGGRGLFCQFMQSV*X	*KWVRKLRNLRLAMWWAWAVLSIHAKRVX
NC_000915.1	363547	363711	denovo16741	194	+	362549	364406	HP0354	-	1-deoxy-D-xylulose-5-phosphate synthase	CGCGGCGATGCCTAGCGGCACAGGATTAGACAAACTCATTGACGCTTACCCTTTGCGCTTTTTTGATGTCGCTATCGCTGAGCAACACGCTTTAACTTCTAGCAGCGCTATGGCTAAAGAGGGGTTTAAACCTTTTGTGAGCATCTATTCTACTTTTTTGCAGA	RGDA*RHRIRQTH*RLPFALF*CRYR*ATRFNF*QRYG*RGV*TFCEHLFYFFAX	AAMPSGTGLDKLIDAYPLRFFDVAIAEQHALTSSSAMAKEGFKPFVSIYSTFLQX	RRCLAAQD*TNSLTLTLCAFLMSLSLSNTL*LLAALWLKRGLNLL*ASILLFCR	CKKVE*MLTKGLNPSLAIALLEVKACCSAIATSKKRKG*ASMSLSNPVPLGIAA	LQKSRIDAHKRFKPLFSHSAARS*SVLLSDSDIKKAQRVSVNEFV*SCAARHRRX	SAKK*NRCSQKV*TPL*P*RC*KLKRVAQR*RHQKSAKGKRQ*VCLILCR*ASPR
NC_000915.1	381461	381604	denovo18199	194	+	380964	383067	HP0373	-	hypothetical protein	ATCTCAAATTACCTTGCCTGCAAGCTTGTTTAATGATTCAGAATTTGAACAAGCTGATAGCTTTAATTACCAACAACTTCAAGCCACTGCCACACAATTTTCTGACGCTAACACGCAAAGTTTGTTTCAAAAGCTCAGCAAGA	ISNYLACKLV**FRI*TS**L*LPTTSSHCHTIF*R*HAKFVSKAQQX	SQITLPASLFNDSEFEQADSFNYQQLQATATQFSDANTQSLFQKLSKX	LKLPCLQACLMIQNLNKLIALITNNFKPLPHNFLTLTRKVCFKSSAR	LLSF*NKLCVLASENCVAVA*SCW*LKLSACSNSESLNKLAGKVI*D	LAELLKQTLRVSVRKLCGSGLKLLVIKAISLFKF*IIKQACRQGNLRX	SC*AFETNFAC*RQKIVWQWLEVVGN*SYQLVQILNH*TSLQAR*FEX
NC_000915.1	1199254	1199510	denovo14453	194	-	1199218	1199653	HP1137	-	ATP synthase F0F1 subunit B'	TAAAATCAAAACGGATAATGCCCAAAGTGTGGAGATTGGCCATCAAATTGAGGCTCTTCTTAAAGAAGCGGCTGAAAAACGCAGAGAAATAATAGCAGAAGCGATTCAAAAAGCCACAGAGTCCTATGACGCTGTGATCAAGCAAAAAGAGAACGAACTCAATCAAGAGTTTGAAGCGTTTGCGAAGCAATTACAAAATGAAAAGCAAGCGCTAAAAGAGCAGTTGCAAGCGCAAATGCCGGTATTTGAAGACGAGA	*NQNG*CPKCGDWPSN*GSS*RSG*KTQRNNSRSDSKSHRVL*RCDQAKRERTQSRV*SVCEAITK*KASAKRAVASANAGI*RRX	KIKTDNAQSVEIGHQIEALLKEAAEKRREIIAEAIQKATESYDAVIKQKENELNQEFEAFAKQLQNEKQALKEQLQAQMPVFEDEX	KSKRIMPKVWRLAIKLRLFLKKRLKNAEK**QKRFKKPQSPMTL*SSKKRTNSIKSLKRLRSNYKMKSKR*KSSCKRKCRYLKTR	SSSNTGICACNCSFSACFSFCNCFANASNS*LSSFSFCLITAS*DSVAF*IASAIISLRFSAASLRRASI*WPISTLWALSVLIL	LVFKYRHLRLQLLF*RLLFIL*LLRKRFKLLIEFVLFLLDHSVIGLCGFLNRFCYYFSAFFSRFFKKSLNLMANLHTLGIIRFDFX	SRLQIPAFALATALLALAFHFVIASQTLQTLD*VRSLFA*SQRHRTLWLFESLLLLFLCVFQPLL*EEPQFDGQSPHFGHYPF*FX
NC_000915.1	1205750	1205814	denovo1454	194	+	1205324	1206626	HP1143	-	hypothetical protein	AATGACCCCCACATCAGCCCCAATCTCTCGCATGTCGCTTTTAAGCTTTTCCACCCAAGCTTTTA	NDPHISPNLSHVAFKLFHPSFX	MTPTSAPISRMSLLSFSTQAFX	*PPHQPQSLACRF*AFPPKLL	KAWVEKLKSDMREIGADVGVI	KSLGGKA*KRHARDWG*CGGHX	*KLGWKSLKATCERLGLMWGSX
NC_000915.1	538326	538651	denovo17799	193	-	538236	539682	HP0512	-	glutamine synthetase GlnA	TTCGGCTAATAACAGGAGCGCGAGCGTGCGTATCCCTTATGGGATTTCTAAAAATAGTGCTAGGTTTGAATTCAGATTCCCGGACAGCTCATCAAACCCCTACTTGGCTTTTGCAGCGATTTTAATGGCAGGCATGGATGGCGTTAAAAATAAGATTGATCCCGGCGAGGCGATGGATATTAACCTTTTCAAATTGACTTTAGATGAAATTAGGGAAAAAGGTATCAAACAAATGCCCCACACTTTAAGGAGATCGTTAGAAGAAATGCTAGCCGATAAGCAGTATTTAAAAGAAAGTCAGGTCTTTAGCGAAGAATTTATTCAAA	FG**QERERAYPLWDF*K*C*V*IQIPGQLIKPLLGFCSDFNGRHGWR*K*D*SRRGDGY*PFQIDFR*N*GKRYQTNAPHFKEIVRRNASR*AVFKRKSGL*RRIYSX	SANNRSASVRIPYGISKNSARFEFRFPDSSSNPYLAFAAILMAGMDGVKNKIDPGEAMDINLFKLTLDEIREKGIKQMPHTLRRSLEEMLADKQYLKESQVFSEEFIQX	RLITGARACVSLMGFLKIVLGLNSDSRTAHQTPTWLLQRF*WQAWMALKIRLIPARRWILTFSN*L*MKLGKKVSNKCPTL*GDR*KKC*PISSI*KKVRSLAKNLFK	*INSSLKT*LSFKYCLSASISSNDLLKVWGICLIPFSLISSKVNLKRLISIASPGSILFLTPSMPAIKIAAKAK*GFDELSGNLNSNLALFLEIP*GIRTLALLLLAE	LNKFFAKDLTFF*ILLIG*HFF*RSP*SVGHLFDTFFPNFI*SQFEKVNIHRLAGINLIFNAIHACH*NRCKSQVGV**AVRESEFKPSTIFRNPIRDTHARAPVISRX	FE*ILR*RPDFLLNTAYRLAFLLTISLKCGAFV*YLFP*FHLKSI*KG*YPSPRRDQSYF*RHPCLPLKSLQKPSRGLMSCPGI*IQT*HYF*KSHKGYARSRSCY*PX
NC_000915.1	1221499	1221617	denovo22088	193	+	1221338	1225031	HP1157	-	hypothetical protein	AACCCAAAGCGCGATCAACATTGCAGGGCCTACTACCGGCCTTATCACTTTAAGCTCTCAAACCGTCATTGACGCTTTAGGCTATGGCGTGAGTAACACTGTTGGCAACCAATTAGAGA	NPKRDQHCRAYYRPYHFKLSNRH*RFRLWRE*HCWQPIRX	TQSAINIAGPTTGLITLSSQTVIDALGYGVSNTVGNQLEX	PKARSTLQGLLPALSL*ALKPSLTL*AMA*VTLLATN*R	SNWLPTVLLTP*PKASMTV*ELKVIRPVVGPAMLIALWV	L*LVANSVTHAIA*SVNDGLRA*SDKAGSRPCNVDRALGX	SLIGCQQCYSRHSLKRQ*RFESLK**GR**ALQC*SRFGX
NC_000915.1	1516617	1516816	denovo1386	193	+	1516507	1516909	HP1446	-	biopolymer transport protein ExbD	CAGTATTCCCCAAGTGGATAAGGACAGCACTGATTCTAAAGACGTATTGGACAAAAAACAAGTTACGATCGCCATTTCTAATAAGGGTTCTTTTTATTTTGACGATAAAGAAATCAGCTTTGAAAATTTAAAACACAAGGTTTCCACTTTGGCTAAAGACACCCCTATTGTCTTGCAAGGCGATAAGAAAAGCAATTTGA	QYSPSG*GQH*F*RRIGQKTSYDRHF**GFFLF*R*RNQL*KFKTQGFHFG*RHPYCLARR*EKQFX	SIPQVDKDSTDSKDVLDKKQVTIAISNKGSFYFDDKEISFENLKHKVSTLAKDTPIVLQGDKKSNLX	VFPKWIRTALILKTYWTKNKLRSPFLIRVLFILTIKKSALKI*NTRFPLWLKTPLLSCKAIRKAI*	KLLFLSPCKTIGVSLAKVETLCFKFSKLISLSSK*KEPLLEMAIVTCFLSNTSLESVLSLSTWGIL	QIAFLIALQDNRGVFSQSGNLVF*IFKADFFIVKIKRTLIRNGDRNLFFVQYVFRISAVLIHLGNTX	SNCFSYRLARQ*GCL*PKWKPCVLNFQS*FLYRQNKKNPY*KWRS*LVFCPIRL*NQCCPYPLGEYX
NC_000915.1	24126	24320	denovo8790	192	-	23323	25459	HP0025	-	hypothetical protein	AGCGTTCGTGAAAGACTCTTTAGGAGTATGCCATGAAAAGGGTAGCGACGGCAATCTCCGTGGCACGCCATCTGGCACGGTTACTTCTAACACTTGGGGAGCCGGCTGCGCGTATGTGGGAGAAACCGTAACGAATCTAAAAAACAGCATCGCTCATTTTGGCGACCAAGCGGAGCGAATCCATAATGCGCGAA	SVRERLFRSMP*KG*RRQSPWHAIWHGYF*HLGSRLRVCGRNRNESKKQHRSFWRPSGANP*CAX	AFVKDSLGVCHEKGSDGNLRGTPSGTVTSNTWGAGCAYVGETVTNLKNSIAHFGDQAERIHNARX	RS*KTL*EYAMKRVATAISVARHLARLLLTLGEPAARMWEKP*RI*KTASLILATKRSESIMRE	RALWIRSAWSPK*AMLFFRFVTVSPTYAQPAPQVLEVTVPDGVPRRLPSLPFSWHTPKESFTNA	SRIMDSLRLVAKMSDAVF*IRYGFSHIRAAGSPSVRSNRARWRATEIAVATLFMAYS*RVFHERX	FAHYGFAPLGRQNERCCFLDSLRFLPHTRSRLPKC*K*PCQMACHGDCRRYPFHGILLKSLSRTL
NC_000915.1	962971	963041	denovo3046	191	+	962630	964658	HP0911	-	rep helicase, single-stranded DNA-dependent ATPase	CATTGTGGACACTAAAAACGCCATAGATGACGATAAAAAGCCCTACACTTCGCAGCACCTCTACGCCCTCA	HCGH*KRHR*R*KALHFAAPLRPX	IVDTKNAIDDDKKPYTSQHLYALX	LWTLKTP*MTIKSPTLRSTSTPS	RA*RCCEV*GFLSSSMAFLVSTM	EGVEVLRSVGLFIVIYGVFSVHNX	*GRRGAAKCRAFYRHLWRF*CPQX
NC_000915.1	1082513	1082601	denovo11934	191	+	1081536	1082868	HP1019	-	serine protease HtrA	TTTCACCCTCACTCTAGCTGAAAGGAAAAACCCTAACAAAAAAGAAACCATTTCTGCTCAAAACGGCGCGCAAGGCCAATTGAACGGGA	FHPHSS*KEKP*QKRNHFCSKRRARPIERX	FTLTLAERKNPNKKETISAQNGAQGQLNGX	SPSL*LKGKTLTKKKPFLLKTARKAN*TG	PFNWPCAPF*AEMVSFLLGFFLSARVRVK	PVQLALRAVLSRNGFFFVRVFPFS*SEGEX	SRSIGLARRFEQKWFLFC*GFSFQLE*G*X
NC_000915.1	528080	528189	denovo3356	190	+	527685	530007	HP0501	gyrB	DNA gyrase subunit B	TAAAAAAGAGGGTCAAATTTATCGCCAAGAGTTTGAAAAGGGTATTCCTACTAGCGAGCTTGAAATCATTGGCAAAACCAAAAGCGCTAAAGAAAGCGGCACGACTATTA	*KRGSNLSPRV*KGYSY*RA*NHWQNQKR*RKRHDYX	KKEGQIYRQEFEKGIPTSELEIIGKTKSAKESGTTIX	KKRVKFIAKSLKRVFLLASLKSLAKPKALKKAARLL	IVVPLSLALLVLPMISSSLVGIPFSNSWR*I*PSFL	NSRAAFFSAFGFANDFKLASRNTLFKLLAINLTLFFX	**SCRFL*RFWFCQ*FQAR**EYPFQTLGDKFDPLFX
NC_000915.1	759012	759205	denovo9741	190	-	757281	760089	HP0705	uvrA	excinuclease ABC subunit A	TTTAGATCCTAACACGCCTTTAAATCAAGGAGCGATTAAAGTGATTTTTGGGTATAACCGCAGTTATTACGCTCAAATGTTTGAAGGTTTTTGCGAATATAATGGCATTGACAGTGCACTTTGTTTTAACGAATTGAATAAAGAGCAGCAAGACGCTCTTTTGTATGGGAATGGCACTGAAATCAGCTTTCATA	FRS*HAFKSRSD*SDFWV*PQLLRSNV*RFLRI*WH*QCTLF*RIE*RAARRSFVWEWH*NQLSX	LDPNTPLNQGAIKVIFGYNRSYYAQMFEGFCEYNGIDSALCFNELNKEQQDALLYGNGTEISFHX	*ILTRL*IKERLK*FLGITAVITLKCLKVFANIMALTVHFVLTN*IKSSKTLFCMGMALKSAFI	*KLISVPFPYKRASCCSLFNSLKQSALSMPLYSQKPSNI*A**LRLYPKITLIAP*FKGVLGSK	MKADFSAIPIQKSVLLLFIQFVKTKCTVNAIIFAKTFKHLSVITAVIPKNHFNRSLI*RRVRI*X	YES*FQCHSHTKERLAALYSIR*NKVHCQCHYIRKNLQTFERNNCGYTQKSL*SLLDLKAC*DLX
NC_000915.1	891249	891326	denovo5603	190	+	889714	891478	HP0839	-	outer membrane protein P1 ompP1	TTTGATGGGTGCTATTGATTATGACCAAGCCCCAAGCCCCCAAGACGCGATAGGTATCCCAGATTCCAATGGCTATA	FDGCY*L*PSPKPPRRDRYPRFQWLX	LMGAIDYDQAPSPQDAIGIPDSNGYX	*WVLLIMTKPQAPKTR*VSQIPMAI	*PLESGIPIASWGLGAWS*SIAPIK	IAIGIWDTYRVLGAWGLVIINSTHQX	YSHWNLGYLSRLGGLGLGHNQ*HPSX
NC_000915.1	1444454	1444527	denovo2279	190	+	1442397	1444905	HP1379	-	ATP-dependent protease	TTCTGTTGTCAAAGTCTTATTGGATAACGAAACCTTAAAAGTGCCTAAAATCCCTAGCGAGACCGATGCAGAGA	FCCQSLIG*RNLKSA*NP*RDRCRX	SVVKVLLDNETLKVPKIPSETDAEX	LLSKSYWITKP*KCLKSLARPMQR	SASVSLGILGTFKVSLSNKTLTTE	LCIGLARDFRHF*GFVIQ*DFDNRX	SLHRSR*GF*ALLRFRYPIRL*QQX
NC_000915.1	199640	199719	denovo7056	189	+	197855	200000	HP0192	-	fumarate reductase flavoprotein subunit	ATTGACGACCGCAGGCCTATCGCCCTTTTTAATCCTAGTCCAAGGCACCCCCCAACTGGCCAATTCCCTAATGGCTTTAA	IDDRRPIALFNPSPRHPPTGQFPNGFX	LTTAGLSPFLILVQGTPQLANSLMALX	*RPQAYRPF*S*SKAPPNWPIP*WL*	KAIRELASWGVPWTRIKKGDRPAVVN	*SH*GIGQLGGALD*D*KGR*ACGRQX	LKPLGNWPVGGCLGLGLKRAIGLRSSX
NC_000915.1	794064	794158	denovo20152	189	+	794020	794746	HP0739	-	2-hydroxy-6-oxohepta-2,4-dienoate hydrolase	TTCCTACACTTTTATAGACCACCATAGCCCTTTAAACGCCTTGTTTTTGCATGGTTGGGGGAGTTCTAAAGAAATCATGCAACAAGCGTTTCAAA	FLHFYRPP*PFKRLVFAWLGEF*RNHATSVSX	SYTFIDHHSPLNALFLHGWGSSKEIMQQAFQX	PTLL*TTIAL*TPCFCMVGGVLKKSCNKRFK	*NACCMISLELPQPCKNKAFKGLWWSIKV*E	LKRLLHDFFRTPPTMQKQGV*RAMVVYKSVGX	FETLVA*FL*NSPNHAKTRRLKGYGGL*KCRX
NC_000915.1	905217	905398	denovo10369	189	-	904725	906327	HP0853	-	ABC transporter ATP-binding protein	TTTTAAACCCAAACGCACCATTGGTAATGAAGCCTTAGAGTGCGAAAACATCTCTAAAAGTTATGACGACCAAATCGTTTTAAATCAAGTGAGCTTGAAAGTGATGCCTAAAGACAAGATCGCCCTCATAGGGCCAAACGGCGTGGGTAAATCCACGCTTTGTAAAATTCTAGTAGAAGAAA	F*TQTHHW**SLRVRKHL*KL*RPNRFKSSELESDA*RQDRPHRAKRRG*IHAL*NSSRRX	FKPKRTIGNEALECENISKSYDDQIVLNQVSLKVMPKDKIALIGPNGVGKSTLCKILVEEX	LNPNAPLVMKP*SAKTSLKVMTTKSF*IK*A*K*CLKTRSPS*GQTAWVNPRFVKF**KK	SSTRILQSVDLPTPFGPMRAILSLGITFKLT*FKTIWSS*LLEMFSHSKASLPMVRLGLK	FFY*NFTKRGFTHAVWPYEGDLVFRHHFQAHLI*NDLVVITFRDVFAL*GFITNGAFGFKX	FLLLEFYKAWIYPRRLAL*GRSCL*ASLSSSLDLKRFGRHNF*RCFRTLRLHYQWCVWV*X
NC_000915.1	1206149	1206303	denovo4528	189	-	1205324	1206626	HP1143	-	hypothetical protein	AGAGCAGCAAAAGGGCTTGGAATTGTTGCAAAAAGAATTGGATGAGAAGTCCAAACAAGTTCAGGAATTGCACCAAAAAGAAGCGGAAATTGAAAGGCTAAAAAGAGAAAATAACGAAGCCGAGAGCCGATTAAAAGCTGAAAATGAAAAAAAAA	*DH*RSQKKRFFRAAKGLGIVAKRIG*EVQTSSGIAPKRSGN*KAKKRK*RSREPIKS*K*KKX	KIIEEARKNAFLEQQKGLELLQKELDEKSKQVQELHQKEAEIERLKRENNEAESRLKAENEKKX	RSLKKPEKTLF*SSKRAWNCCKKNWMRSPNKFRNCTKKKRKLKG*KEKITKPRAD*KLKMKKK	FFSFSAFNRLSASLFSLFSLSISASFWCNS*TCLDFSSNSFCNNSKPFCCSKKAFFLASSMIL	FFFIFSF*SALGFVIFSF*PFNFRFFLVQFLNLFGLLIQFFLQQFQALLLL*KSVFSGFFNDLX	FFFHFQLLIGSRLRYFLFLAFQFPLLFGAIPELVWTSHPILFATIPSPFAALKKRFFWLLQ*SX
NC_000915.1	1305598	1305744	denovo7850	189	+	1305341	1305998	HP1231	-	DNA polymerase III subunit delta'	TTTAAAAATCTTAGAAGAACCCCCGAATAACGTTTGTTTTATCATGTTCGCTAAAAGCCAAAACCATGTGTTAGCCACCATTAAATCCCGCCTAATTAAAGAAGACAAACGCCAAAAAATCCCCCTAAAACCTTTAGATTTGGATT	FKNLRRTPE*RLFYHVR*KPKPCVSHH*IPPN*RRQTPKNPPKTFRFGFX	LKILEEPPNNVCFIMFAKSQNHVLATIKSRLIKEDKRQKIPLKPLDLDLX	*KS*KNPRITFVLSCSLKAKTMC*PPLNPA*LKKTNAKKSP*NL*IWI*	KSKSKGFRGIFWRLSSLIRRDLMVANTWFWLLANMIKQTLFGGSSKIFK	*IQI*RF*GDFLAFVFFN*AGFNGG*HMVLAFSEHDKTNVIRGFF*DF*X	LNPNLKVLGGFFGVCLL*LGGI*WWLTHGFGF*RT**NKRYSGVLLRFLX
NC_000915.1	126447	126559	denovo2713	188	+	124657	126868	HP0116	-	DNA topoisomerase I	ATGCAAATATGTCAAACAAACTGAAAGCGCTAATGATGAAGCCGATCAAGAATTGTGCGAAAAATGCGGAGGGGAAATGGTGCAAAAATTCAGCAGAAACGGGGCGTTTTTAA	MQICQTN*KR***SRSRIVRKMRRGNGAKIQQKRGVFX	CKYVKQTESANDEADQELCEKCGGEMVQKFSRNGAFLX	ANMSNKLKALMMKPIKNCAKNAEGKWCKNSAETGRF*	KNAPFLLNFCTISPPHFSHNS*SASSLALSVCLTYLH	*KRPVSAEFLHHFPSAFFAQFLIGFIISAFSLFDIFAX	LKTPRFC*IFAPFPLRIFRTILDRLHH*RFQFV*HICX
NC_000915.1	409706	409782	denovo5968	188	-	409430	411101	HP0399	rpsA	30S ribosomal protein S1	TTTGAGCGCGAAGCACTTGGTGACTTCCCCTACAGAAGAATTCGCTCAAAAGCATAAAACAGACAGCGTGATTCAAA	FEREALGDFPYRRIRSKA*NRQRDSX	LSAKHLVTSPTEEFAQKHKTDSVIQX	*ARSTW*LPLQKNSLKSIKQTA*FK	*ITLSVLCF*ANSSVGEVTKCFALK	LNHAVCFMLLSEFFCRGSHQVLRAQX	FESRCLFYAFERILL*GKSPSASRSX
NC_000915.1	660741	661022	denovo3247	188	-	659068	661039	HP0615	ligA	NAD-dependent DNA ligase LigA	AGAATATTTAGAAAGAATTGCATATTTAAACACCCTATCGCACCATTATTACAACCTTGATGAACCCATCGTAAGCGATGCGATCTATGATGAACTTTACCAAGAATTGAAAGCTTATGAAGAAAAAAACCCTAATGGCATTCAAGCTAATTCCCCTACCCAAAAAGTGGGGGCTACTACCACCAATTCGTTCAATAAAAACCCCCATTTAATGCGGATGTGGAGCTTAGATGATGTGTTCAATCAAAGCGAATTGCAAGCGTGGTTGCAACGCATTTTAA	RIFRKNCIFKHPIAPLLQP**THRKRCDL**TLPRIESL*RKKP*WHSS*FPYPKSGGYYHQFVQ*KPPFNADVELR*CVQSKRIASVVATHFX	EYLERIAYLNTLSHHYYNLDEPIVSDAIYDELYQELKAYEEKNPNGIQANSPTQKVGATTTNSFNKNPHLMRMWSLDDVFNQSELQAWLQRILX	NI*KELHI*TPYRTIITTLMNPS*AMRSMMNFTKN*KLMKKKTLMAFKLIPLPKKWGLLPPIRSIKTPI*CGCGA*MMCSIKANCKRGCNAF*	KMRCNHACNSL*LNTSSKLHIRIKWGFLLNELVVVAPTFWVGELA*MPLGFFSS*AFNSW*SSS*IASLTMGSSRL**WCDRVFKYAILSKYS	*NALQPRLQFALIEHII*APHPH*MGVFIERIGGSSPHFLGRGISLNAIRVFFFISFQFLVKFIIDRIAYDGFIKVVIMVR*GV*ICNSF*IFX	LKCVATTLAIRFD*THHLSSTSALNGGFY*TNWW**PPLFG*GN*LECH*GFFLHKLSILGKVHHRSHRLRWVHQGCNNGAIGCLNMQFFLNIL
NC_000915.1	748279	748394	denovo6294	188	+	747953	750251	HP0696	-	N-methylhydantoinase	GGTAGAGAATAATTGGGAAGATAACCCAGGCATCAATGACAAGGATATTTTCACCAATAACGACTGCGCGATTGGGAATGTGCACCCATGCGATATTATGACTCTTGTGCCTATTA	GRE*LGR*PRHQ*QGYFHQ*RLRDWECAPMRYYDSCAYX	VENNWEDNPGINDKDIFTNNDCAIGNVHPCDIMTLVPIX	*RIIGKITQASMTRIFSPITTARLGMCTHAIL*LLCLL	IGTRVIISHGCTFPIAQSLLVKISLSLMPGLSSQLFST	NRHKSHNIAWVHIPNRAVVIGENILVIDAWVIFPIILYX	**AQES*YRMGAHSQSRSRYW*KYPCH*CLGYLPNYSLP
NC_000915.1	1233258	1233329	denovo6793	188	+	1232602	1234018	HP1167	-	hypothetical protein	CGATAAGGGAGGTTATGATAGCCATGGGCGAAAGGTGCTTTATGGCACGCATGCGGTGCAACTCACCTATA	R*GRL**PWAKGALWHACGATHLX	DKGGYDSHGRKVLYGTHAVQLTYX	IREVMIAMGERCFMARMRCNSPI	*VSCTACVP*STFRPWLS*PPLS	IGELHRMRAIKHLSPMAIITSLIX	YR*VAPHACHKAPFAHGYHNLPYR
NC_000915.1	1304442	1304593	denovo6417	188	+	1303588	1304806	HP1229	-	aspartate kinase	TTTAGCGGAGTATCGCATTAACGTGGATATGATCGTCCAAACGATCGGCAGAGACGGCAAAACCGATTTGGATTTTACGATCGTTAAAACCCAAATAGAAGAAACCAAGCAAGCCTTAAAGCCTTTTTTAGCGCAAATGGATTCCATTGATA	FSGVSH*RGYDRPNDRQRRQNRFGFYDR*NPNRRNQASLKAFFSANGFH*X	LAEYRINVDMIVQTIGRDGKTDLDFTIVKTQIEETKQALKPFLAQMDSIDX	*RSIALTWI*SSKRSAETAKPIWILRSLKPK*KKPSKP*SLF*RKWIPLI	SMESICAKKGFKACLVSSIWVLTIVKSKSVLPSLPIVWTIISTLMRYSAK	INGIHLR*KRL*GLLGFFYLGFNDRKIQIGFAVSADRLDDHIHVNAILR*X	YQWNPFALKKALRLAWFLLFGF*RS*NPNRFCRLCRSFGRSYPR*CDTPLX
NC_000915.1	1541680	1541798	denovo19253	188	-	1540696	1543375	HP1470	-	DNA polymerase I PolA	CTTAGAGCAGGAGTTTAAGAATGAATTGCATGTTTTAGAGCGCCAAATTTTGGAACTAATTGGCGTGGATTTTAACCTCAATTCGCCCAAGCAACTTAGCGAAGTCTTGTATGATAAAA	LRAGV*E*IACFRAPNFGTNWRGF*PQFAQAT*RSLV**X	LEQEFKNELHVLERQILELIGVDFNLNSPKQLSEVLYDKX	*SRSLRMNCMF*SAKFWN*LAWILTSIRPSNLAKSCMIK	LSYKTSLSCLGELRLKSTPISSKIWRSKTCNSFLNSCSK	FIIQDFAKLLGRIEVKIHAN*FQNLAL*NMQFILKLLL*X	FYHTRLR*VAWAN*G*NPRQLVPKFGALKHAIHS*TPALX
NC_000915.1	477762	477960	denovo20848	187	+	476336	478913	HP0459	-	protein VirB4	GAGTAGTGGGACATACCATGATTATAGGAGCAACAGGTGCTGGTAAAACCACACTCATTAGCTATTTGATGATGAGTGCCTTAAAATATTCTAACATTGATATTTTAGCTCTTGATAGACTAAATGGTTTGTATTCCTTTACCAAGTATTTTGATGGGATTTATAATCAAGGCGAAAACTTTCATATTAACCCTTTTTA	E*WDIP*L*EQQVLVKPHSLAI***VP*NILTLIF*LLID*MVCIPLPSILMGFIIKAKTFILTLFX	SSGTYHDYRSNRCW*NHTH*LFDDECLKIF*H*YFSS**TKWFVFLYQVF*WDL*SRRKLSY*PFL	VVGHTMIIGATGAGKTTLISYLMMSALKYSNIDILALDRLNGLYSFTKYFDGIYNQGENFHINPFX	KKG*YESFRLDYKSHQNTW*RNTNHLVYQELKYQC*NILRHSSSNS**VWFYQHLLLL*SWYVPLL	*KGLI*KFSP*L*IPSKYLVKEYKPFSLSRAKISMLEYFKALIIK*LMSVVLPAPVAPIIMVCPTTX	KRVNMKVFALIINPIKILGKGIQTI*SIKS*NINVRIF*GTHHQIANECGFTSTCCSYNHGMSHYS
NC_000915.1	560818	560922	denovo13678	187	-	560003	561572	HP0528	-	cag pathogenicity island protein cag8	AGAGGACATGCAAGAACAGGCTCAAGCTAATGCGCTCAAACAAATTGAAGAACTCAACAAGAAACAAGCTGAAGAGACAATCAAGCAAAGAGCCAAAGATAAAA	RGHARTGSS*CAQTN*RTQQETS*RDNQAKSQR*X	EDMQEQAQANALKQIEELNKKQAEETIKQRAKDKX	RTCKNRLKLMRSNKLKNSTRNKLKRQSSKEPKIK	LSLALCLIVSSACFLLSSSICLSALA*ACSCMSS	FIFGSLLDCLFSLFLVEFFNLFERISLSLFLHVLX	FYLWLFA*LSLQLVSC*VLQFV*AH*LEPVLACPL
NC_000915.1	678253	678407	denovo7058	187	+	677957	679112	HP0631	-	quinone-reactive Ni/Fe hydrogenase, small subunit HydA	CACCATTGATAGCATTATCTTTGATTACATCAACCTAGAATACCATGAGACCATCATGGTAGCGAGCGGTTTTCAAGCTGAAAAAAGCTTGCATGACGCCATAGAAAAGCATAAAAACAATTACATTTTAATGGTAGAAGGGGGTATCCCCCAAA	HH**HYL*LHQPRIP*DHHGSERFSS*KKLA*RHRKA*KQLHFNGRRGYPPX	TIDSIIFDYINLEYHETIMVASGFQAEKSLHDAIEKHKNNYILMVEGGIPQX	PLIALSLITST*NTMRPSW*RAVFKLKKACMTP*KSIKTITF*W*KGVSPK	WGIPPSTIKM*LFLCFSMASCKLFSA*KPLATMMVSWYSRLM*SKIMLSMV	LGDTPFYH*NVIVFMLFYGVMQAFFSLKTARYHDGLMVF*VDVIKDNAINGX	FGGYPLLPLKCNCFYAFLWRHASFFQLENRSLP*WSHGILG*CNQR*CYQWX
NC_000915.1	1542813	1542902	denovo21908	187	-	1540696	1543375	HP1470	-	DNA polymerase I PolA	CAAAACGGAGTTTTTGGCGAAAGATTGCGTGGAAAAATACGGGATTTTGCCGAGTCAATTCACGGATTATCAAGGCATTGTGGGGGATA	WQNGVFGERLRGKIRDFAESIHGLSRHCGGX	GKTEFLAKDCVEKYGILPSQFTDYQGIVGDX	AKRSFWRKIAWKNTGFCRVNSRIIKALWGI	SPTMP**SVN*LGKIPYFSTQSFAKNSVLP	IPHNALIIRELTRQNPVFFHAIFRQKLRFAX	YPPQCLDNP*IDSAKSRIFPRNLSPKTPFCX
NC_000915.1	163214	163299	denovo1693	186	+	162927	163971	HP0153	recA	recombinase A	TGAGCATGCCCTAGATGTGCATTACGCTAAGAGATTGGGCGTGGATACGGAAAATCTACTCGTTTCCCAACCTGATACAGGCGAGA	*ACPRCALR*EIGRGYGKSTRFPT*YRRX	EHALDVHYAKRLGVDTENLLVSQPDTGEX	SMP*MCITLRDWAWIRKIYSFPNLIQAR	SPVSGWETSRFSVSTPNLLA*CTSRACS	LACIRLGNE*IFRIHAQSLSVMHI*GMLX	SRLYQVGKRVDFPYPRPIS*RNAHLGHAX
NC_000915.1	298673	298812	denovo20406	186	+	298023	306705	HP0289	-	toxin-like outer membrane protein	TAACAGCGTTATTACCATTGGTTCGGTTTCTTTGAGTGGGGATGTTTGCAGTTCTTTAGCTAGCGTTGGGATAGGGGCTAATTGCTCCACTTCTGGGCCTAGCTATTCTTTTAAAGGGACGACTAACGCTACTAACACGA	*QRYYHWFGFFEWGCLQFFS*RWDRG*LLHFWA*LFF*RDD*RY*HX	NSVITIGSVSLSGDVCSSLASVGIGANCSTSGPSYSFKGTTNATNTX	TALLPLVRFL*VGMFAVL*LALG*GLIAPLLGLAILLKGRLTLLTR	VLVALVVPLKE*LGPEVEQLAPIPTLAKELQTSPLKETEPMVITLL	RVSSVSRPFKRIARPRSGAISPYPNAS*RTANIPTQRNRTNGNNAVX	SC**R*SSL*KNS*AQKWSN*PLSQR*LKNCKHPHSKKPNQW**RCX
NC_000915.1	109713	109829	denovo1470	185	-	109024	110722	HP0103	-	methyl-accepting chemotaxis protein TlpB	AACTTCAATGGATAAATTAGTCCAAATCACGCAAGAAACCCAAAAGAGCATGAAAGATTCCTCAACCACCCTAAATTCCGTGAAAAATAAAGCCACTGATATAGCGAGCATGATGA	NFNG*ISPNHARNPKEHERFLNHPKFREK*SH*YSEHDX	TSMDKLVQITQETQKSMKDSSTTLNSVKNKATDIASMMX	LQWIN*SKSRKKPKRA*KIPQPP*IP*KIKPLI*RA**	IMLAISVALFFTEFRVVEESFMLFWVSCVIWTNLSIEV	HHARYISGFIFHGI*GG*GIFHALLGFLRDLD*FIH*SX	SSCSLYQWLYFSRNLGWLRNLSCSFGFLA*FGLIYPLKX
NC_000915.1	1158739	1158830	denovo3578	185	-	1158718	1159591	HP1098	-	hypothetical protein	CGAAGGCGTAACAAGGAATGAAAAGCAAGCCATAGAAAACTTTAAAAAAGGCTGTAAATTGGGCGCTAAAGGGGCGTGCGATATTCTCAAGA	RRRNKE*KASHRKL*KRL*IGR*RGVRYSQX	EGVTRNEKQAIENFKKGCKLGAKGACDILKX	KA*QGMKSKP*KTLKKAVNWALKGRAIFSR	LRISHAPLAPNLQPFLKFSMACFSFLVTPS	LENIARPFSAQFTAFFKVFYGLLFIPCYAFX	S*EYRTPL*RPIYSLF*SFLWLAFHSLLRLR
NC_000915.1	308780	308896	denovo1150	184	+	308277	309150	HP0292	-	hypothetical protein	GTGGTTTTTAGAAAGCCAAACCGATGATATAGGGCTAATCAATGAAAATAAGGGCATTCAAAGCGTGTTAGAAAATTATGAAAGCTTGGATGTAAAGGGGGGGCTTATTAGGGTTA	VVFRKPNR*YRANQ*K*GHSKRVRKL*KLGCKGGAY*GX	WFLESQTDDIGLINENKGIQSVLENYESLDVKGGLIRVX	GF*KAKPMI*G*SMKIRAFKAC*KIMKAWM*RGGLLGL	TLISPPFTSKLS*FSNTL*MPLFSLISPISSVWLSKNH	NPNKPPLYIQAFIIF*HALNALIFID*PYIIGLAF*KPX	*P**APPLHPSFHNFLTRFECPYFH*LALYHRFGFLKTT
NC_000915.1	938119	938183	denovo10116	184	+	936792	938190	HP0886	cysS	cysteinyl-tRNA synthetase	AAGAGCTTTTGAAACAAAAAATCGCTTTGATGGACACCCCACAAGGCACGATCTGGGAGAAGTTA	KSF*NKKSL*WTPHKARSGRSX	RAFETKNRFDGHPTRHDLGEVX	ELLKQKIALMDTPQGTIWEKL	TSPRSCLVGCPSKRFFVSKAL	NFSQIVPCGVSIKAIFCFKSSX	*LLPDRALWGVHQSDFLFQKLX
NC_000915.1	881112	881224	denovo3802	183	-	880764	882210	HP0829	-	inosine 5'-monophosphate dehydrogenase	TGTGATTGCAGATGGAGGGATCCGCTATTCAGGCGATGTGGCTAAGGCTTTGGCTTTGGGGGCATCAAGCGTGATGATAGGCTCTTTACTCGCTGGCACAGAAGAATCTCCTA	CDCRWRDPLFRRCG*GFGFGGIKRDDRLFTRWHRRISX	VIADGGIRYSGDVAKALALGASSVMIGSLLAGTEESPX	*LQMEGSAIQAMWLRLWLWGHQA***ALYSLAQKNLL	GDSSVPASKEPIITLDAPKAKALATSPE*RIPPSAIT	RRFFCASE*RAYHHA*CPQSQSLSHIA*IADPSICNHX	*EILLCQRVKSLSSRLMPPKPKP*PHRLNSGSLHLQSX
NC_000915.1	1223881	1223957	denovo9764	183	+	1221338	1225031	HP1157	-	hypothetical protein	CTATAATGACGCCCAAAAAATAGCCAACATTATCGCCAGCTCTGGGAACAATAAAGGCGTTGAAAACGGCTTAAAAA	L**RPKNSQHYRQLWEQ*RR*KRLKX	YNDAQKIANIIASSGNNKGVENGLKX	IMTPKK*PTLSPALGTIKALKTA*K	FKPFSTPLLFPELAIMLAIFWASL*	F*AVFNAFIVPRAGDNVGYFLGVIIX	FLSRFQRLYCSQSWR*CWLFFGRHYX
NC_000915.1	114523	114602	denovo5466	182	-	114499	115420	HP0107	-	cysteine synthetase CysK	GGCAGCATTGAAAGAAGCGCAACGCCTCCCCGAAGGCAGCCAGGTTTTAACCATTTTCCCGGATGTTGCCGATCGTTATA	GSIERSATPPRRQPGFNHFPGCCRSLX	AALKEAQRLPEGSQVLTIFPDVADRYX	QH*KKRNASPKAARF*PFSRMLPIVI	*RSATSGKMVKTWLPSGRRCASFNAA	ITIGNIRENG*NLAAFGEALRFFQCCX	YNDRQHPGKWLKPGCLRGGVALLSMLP
NC_000915.1	811185	811264	denovo12346	182	+	810418	811297	HP0757	-	beta-alanine synthetase-like protein	TTTGTATGCGGAAATTGATTTAGAACGCACCGAAGAAGTGCGCCGAATGTGGCCGTTTCTAAGAGACAGACGCATTGATA	FVCGN*FRTHRRSAPNVAVSKRQTH*X	LYAEIDLERTEEVRRMWPFLRDRRIDX	CMRKLI*NAPKKCAECGRF*ETDALI	SMRLSLRNGHIRRTSSVRSKSISAYK	INASVS*KRPHSAHFFGAF*INFRIQX	YQCVCLLETATFGALLRCVLNQFPHTX
NC_000915.1	1237337	1237411	denovo14286	182	-	1237226	1237898	HP1170	-	glutamine ABC transporter permease GlnP	ATGCGAATGCTTTCTAAATACACACGACACGCCAAAACCACTATTTGAGAACCAAACGCCATCAAGCTCCCCAA	MRMLSKYTRHAKTTI*EPNAIKLPX	CECFLNTHDTPKPLFENQTPSSSPX	ANAF*IHTTRQNHYLRTKRHQAPQ	GELDGVWFSNSGFGVSCVFRKHSH	WGA*WRLVLK*WFWRVVCI*KAFAX	LGSLMAFGSQIVVLACRVYLESIRX
NC_000915.1	1636982	1637073	denovo1443	182	+	1636479	1637547	HP1555	tsf	elongation factor Ts	CGGTATAAAATACGATAATGAAAAAAACGCTCCAAAAGTGGTGGAACTGGCCCGAAACATCGCTATGCATGCCGCAGCGATGAAACCTCAAA	RYKIR**KKRSKSGGTGPKHRYACRSDETSX	GIKYDNEKNAPKVVELARNIAMHAAAMKPQX	V*NTIMKKTLQKWWNWPETSLCMPQR*NLK	*GFIAAACIAMFRASSTTFGAFFSLSYFIP	LRFHRCGMHSDVSGQFHHFWSVFFIIVFYTX	FEVSSLRHA*RCFGPVPPLLERFFHYRILYR
NC_000915.1	17464	17676	denovo14021	181	+	16862	18272	HP0018	-	hypothetical protein	TTATCAGGGCTTACTTAACCCGGCGGTTTCGTATCTCTCAGGGTTGTTTTACGCTTTAAATGGGGATGAGAATAAGGGATTAGGCTATCTTAATGAAGCCTATGGGATCAGTCAAAGCCCTTTTGTAGCCCAAGACTTGGTTTTTTTCAAAAACCCTAACAGGAGCCATTTCACTTGGATCATCATTGAAGATGGTAAAGAGCCGCAAAAAA	LSGLT*PGGFVSLRVVLRFKWG*E*GIRLS**SLWDQSKPFCSPRLGFFQKP*QEPFHLDHH*RW*RAAKX	YQGLLNPAVSYLSGLFYALNGDENKGLGYLNEAYGISQSPFVAQDLVFFKNPNRSHFTWIIIEDGKEPQKX	IRAYLTRRFRISQGCFTL*MGMRIRD*AILMKPMGSVKALL*PKTWFFSKTLTGAISLGSSLKMVKSRKK	FCGSLPSSMMIQVKWLLLGFLKKTKSWATKGL*LIP*ASLR*PNPLFSSPFKA*NNPERYETAGLSKP**	FLRLFTIFNDDPSEMAPVRVFEKNQVLGYKRALTDPIGFIKIA*SLILIPI*SVKQP*EIRNRRVK*ALIX	FFAALYHLQ**SK*NGSC*GF*KKPSLGLQKGFD*SHRLH*DSLIPYSHPHLKRKTTLRDTKPPG*VSPDX
NC_000915.1	123129	123245	denovo1932	181	-	122947	124492	HP0115	-	flagellin B	TGGGGTAACAAGCCTTAAAGGGGCGATGATTGTGATGGATATGGCAGATTCAGCGCGCACGCAATTGGACAAGATCCGCTCGGATATGGGTTCGGTGCAAATGGAATTGGTTACAA	WGNKP*RGDDCDGYGRFSAHAIGQDPLGYGFGANGIGYX	GVTSLKGAMIVMDMADSARTQLDKIRSDMGSVQMELVTX	G*QALKGR*L*WIWQIQRARNWTRSARIWVRCKWNWLQ	VTNSICTEPISERILSNCVRAESAISITIIAPLRLVTP	CNQFHLHRTHIRADLVQLRAR*ICHIHHNHRPFKACYPX	L*PIPFAPNPYPSGSCPIACALNLPYPSQSSPL*GLLPX
NC_000915.1	142976	143151	denovo17681	181	-	142226	143594	HP0132	-	L-serine deaminase SdaA	AGGGTTTGTCTATACTGAAAAAGAATTAGACAACTTGTCTGAAGAGGATGGGAATGAAAGTATTGCCTATGATTTTTCAAGCGCTAAGGAGTTGCTAGAATTGTGCCAAAAACACCAAAAAGCATCGCTGAAATCGTGCGTTTGAGAGAAAACGCCCTGAAAAACCACCCTGATA	RVCLY*KRIRQLV*RGWE*KYCL*FFKR*GVARIVPKTPKKHR*NRAFERKRPEKPP*X	GFVYTEKELDNLSEEDGNESIAYDFSSAKELLELCQKHQKSIAEIVRLRENALKNHPDX	GLSILKKN*TTCLKRMGMKVLPMIFQALRSC*NCAKNTKKASLKSCV*EKTP*KTTLI	SGWFFRAFSLKRTISAMLFWCFWHNSSNSLALEKS*AILSFPSSSDKLSNSFSV*TNP	IRVVFQGVFSQTHDFSDAFLVFLAQF*QLLSA*KIIGNTFIPILFRQVV*FFFSIDKPX	YQGGFSGRFLSNARFQRCFFGVFGTILATP*RLKNHRQYFHSHPLQTSCLILFQYRQTL
NC_000915.1	621846	621916	denovo12260	181	+	621688	622510	HP0590	oorB	2-oxoglutarate-acceptor oxidoreductase subunit OorB	CAGCGGGCGCATGAGTTCGTATGTGAATTGCAACACCGTTCACACCACGCATGGTAGGGCTGTAGCGTATA	QRAHEFVCELQHRSHHAW*GCSVX	SGRMSSYVNCNTVHTTHGRAVAYX	AGA*VRM*IATPFTPRMVGL*RI	YATALPCVV*TVLQFTYELMRPL	IRYSPTMRGVNGVAIHIRTHAPAX	YTLQPYHAWCERCCNSHTNSCARX
NC_000915.1	878688	878822	denovo19371	181	+	878362	879184	HP0826	-	lipooligosaccharide 5G8 epitope biosynthesis-associated protein Lex2B	CTTGTGGGAAAAATGCATAGAACTCAATGAAGCGATCTGTATTTTAGAAGACGATATAACCTTGAAAGAGGATTTTAAAGAGGGCTTGGATTTTTTAGAAAAACACATCCAAGAGTTAGGCTATATCCGCTTGA	LVGKMHRTQ*SDLYFRRRYNLERGF*RGLGFFRKTHPRVRLYPLX	LWEKCIELNEAICILEDDITLKEDFKEGLDFLEKHIQELGYIRLX	CGKNA*NSMKRSVF*KTI*P*KRILKRAWIF*KNTSKS*AISA*	KRI*PNSWMCFSKKSKPSLKSSFKVISSSKIQIASLSSMHFSHK	QADIA*LLDVFF*KIQALFKILFQGYIVF*NTDRFIEFYAFFPQX	SSGYSLTLGCVFLKNPSPL*NPLSRLYRLLKYRSLH*VLCIFPTX
NC_000915.1	1655330	1655406	denovo2130	181	+	1655316	1655589	HP1575	-	ABC transporter	AAAAGCCGCCGCTCTAGCCTATAACATGGGGCAAGATCATGCCCCAAAAGTGATCGCAAGCGGGGTGGGCGAAGTGA	KSRRSSL*HGARSCPKSDRKRGGRSX	KAAALAYNMGQDHAPKVIASGVGEVX	KPPL*PITWGKIMPQK*SQAGWAK*	TSPTPLAITFGA*SCPML*ARAAAF	HFAHPACDHFWGMILPHVIG*SGGFX	SLRPPRLRSLLGHDLAPCYRLERRLX
NC_000915.1	410261	410397	denovo12213	180	-	409430	411101	HP0399	rpsA	30S ribosomal protein S1	CAGCCATAAGGGACCAGTCAATCCTGAAAAATACTACAAAGAGGGCGATGAAGTCTATGTCAAAGCCATCGCTTATGATGCAGAAAAAAGACGCCTTTCACTCTCCATAAAAGCGACTATAGAAGACCCATGGGAAA	QP*GTSQS*KILQRGR*SLCQSHRL*CRKKTPFTLHKSDYRRPMGX	SHKGPVNPEKYYKEGDEVYVKAIAYDAEKRRLSLSIKATIEDPWEX	AIRDQSILKNTTKRAMKSMSKPSLMMQKKDAFHSP*KRL*KTHGK	SHGSSIVAFMESERRLFSAS*AMALT*TSSPSL*YFSGLTGPLWL	FPWVFYSRFYGE*KASFFCIISDGFDIDFIALFVVFFRIDWSLMAX	FPMGLL*SLLWRVKGVFFLHHKRWL*HRLHRPLCSIFQD*LVPYGX
NC_000915.1	1597602	1597715	denovo4795	180	-	1597195	1600099	HP1521	-	type III restriction enzyme R protein	TAAAATTTCCTATCAAATGCGCGAAACGACCATTAAAAACAGAAAAAACGATGCGTTTTATGATGAAAAGGGAGAGATTAGAGAGTTTTTAGACGGGAGTTTGGGGGCGGATA	*NFLSNARNDH*KQKKRCVL**KGRD*RVFRREFGGGX	KISYQMRETTIKNRKNDAFYDEKGEIREFLDGSLGADX	KFPIKCAKRPLKTEKTMRFMMKRERLESF*TGVWGRI	SAPKLPSKNSLISPFSS*NASFFLFLMVVSRI**EIL	IRPQTPV*KLSNLSLFIIKRIVFSVFNGRFAHLIGNFX	YPPPNSRLKTL*SLPFHHKTHRFFCF*WSFRAFDRKFX
NC_000915.1	256690	256911	denovo9403	179	+	255584	257063	HP0247	-	DEAD/DEAH box helicase	TTTACGCATGCAAAAAGAAATTGATTCAGAGATTGAACTTTTTGAAATCCCCACCATTAACGAAAATCAGATCATCAAAACCTTGCATGACGCTAAAGTGTCTGAAGGGATCATCAGCCTTTATGAACAGCTTACCGAAATTTTTGAGCCGTCTCAATTGGTTTTAAAACTTTTGAGTTTGCAGTTTGAAACCAGCAAAATTGGCTTAAACCAGCAAGAAA	FTHAKRN*FRD*TF*NPHH*RKSDHQNLA*R*SV*RDHQPL*TAYRNF*AVSIGFKTFEFAV*NQQNWLKPARX	LRMQKEIDSEIELFEIPTINENQIIKTLHDAKVSEGIISLYEQLTEIFEPSQLVLKLLSLQFETSKIGLNQQEX	YACKKKLIQRLNFLKSPPLTKIRSSKPCMTLKCLKGSSAFMNSLPKFLSRLNWF*NF*VCSLKPAKLA*TSKK	SCWFKPILLVSNCKLKSFKTN*DGSKISVSCS*RLMIPSDTLASCKVLMI*FSLMVGISKSSISESISFCMRK	FLLV*ANFAGFKLQTQKF*NQLRRLKNFGKLFIKADDPFRHFSVMQGFDDLIFVNGGDFKKFNL*INFFLHA*X	FLAGLSQFCWFQTANSKVLKPIETAQKFR*AVHKG**SLQTL*RHARF**SDFR*WWGFQKVQSLNQFLFACVX
NC_000915.1	627708	627883	denovo8884	179	+	626245	628042	HP0593	-	adenine-specific DNA methyltransferase	AGTTTATACCTTACAAGACAAAGTGCAAATTATAAACGACAAAGAAGAAATAACGCTTTTTAACCGATCGGATTTAACGCCCTTTGACAAAGCCCTAAATTTAGCCCTACAATGCGGCAAAACGCTCAATCAAGCGCTAGAGATTATCATCAAAGACAAACTCTACAAATGCGAAA	SLYLTRQSANYKRQRRNNAF*PIGFNAL*QSPKFSPTMRQNAQSSARDYHQRQTLQMRX	VYTLQDKVQIINDKEEITLFNRSDLTPFDKALNLALQCGKTLNQALEIIIKDKLYKCEX	FIPYKTKCKL*TTKKK*RFLTDRI*RPLTKP*I*PYNAAKRSIKR*RLSSKTNSTNAK	SHL*SLSLMIISSA*LSVLPHCRAKFRALSKGVKSDRLKSVISSLSFIICTLSCKV*T	FAFVEFVFDDNL*RLIERFAAL*G*I*GFVKGR*IRSVKKRYFFFVVYNLHFVL*GINX	FRICRVCL***SLALD*AFCRIVGLNLGLCQRALNPIG*KALFLLCRL*FALCLVRYKL
NC_000915.1	944728	944834	denovo22842	179	-	944086	944857	HP0890	-	hypothetical protein	AGTCTATGCGCTCTCTAGGCATGCGACTTTGTGCGTGGCATTAAACCATGCGTTATGCGAGAGCGTTGATATTGATGTGAGCGATTCTAACGCTTTAAAAGAAGTGA	SLCAL*ACDFVRGIKPCVMRER*Y*CERF*RFKRSX	VYALSRHATLCVALNHALCESVDIDVSDSNALKEVX	SMRSLGMRLCAWH*TMRYARALILM*AILTL*KK*	TSFKALESLTSISTLSHNAWFNATHKVACLESA*T	HFF*SVRIAHININALA*RMV*CHAQSRMPRERIDX	SLLLKR*NRSHQYQRSRITHGLMPRTKSHA*RAHRL
NC_000915.1	1357329	1357387	denovo9720	179	+	1357266	1358769	HP1282	-	anthranilate synthase component I	TTCGTTTTGTGGCACGCTGTCTAGCACAATACCGGCTCCTGCTTGGATCACGGCCCTAA	FVLWHAV*HNTGSCLDHGPX	SFCGTLSSTIPAPAWITALX	RFVARCLAQYRLLLGSRP*	RAVIQAGAGIVLDSVPQNE	*GRDPSRSRYCARQRATKRX	LGP*SKQEPVLC*TACHKTX
NC_000915.1	488473	488600	denovo9476	178	-	487909	488677	HP0466	-	hypothetical protein	CCCCCTAAACCCTAAAACCAAAACCGAAGAATACGACTTGAAAAATGACCCCTATTTGTTAGCGCAATCTAGCCCCCTAGACAAATTCAAGCAAACCCAAACGGGCGCGTATATGCGTCTTTTAAAAA	PPKP*NQNRRIRLEK*PLFVSAI*PPRQIQANPNGRVYASFKX	PLNPKTKTEEYDLKNDPYLLAQSSPLDKFKQTQTGAYMRLLKX	P*TLKPKPKNTT*KMTPIC*RNLAP*TNSSKPKRARICVF*K	FKRRIYAPVWVCLNLSRGLDCANK*GSFFKSYSSVLVLGFRG	F*KTHIRARLGLLEFV*GARLR*QIGVIFQVVFFGFGFRV*GX	FLKDAYTRPFGFA*ICLGG*IALTNRGHFSSRILRFWF*GLGG
NC_000915.1	883	1016	denovo16568	177	-	634	1105	HP0002	ribH	6,7-dimethyl-8-ribityllumazine synthase	ATTGCAAGAAGGGGCGATGGACTGCTTTAAAAGGCATGGGGGCGATGAGGATCTTTTAGACATCGTGCTGGTGCCTGGGGCTTATGAATTGCCTTTTATTTTAGACAAATTATTAGAGAGCGAAAAATACGATA	IARRGDGLL*KAWGR*GSFRHRAGAWGL*IAFYFRQIIRERKIRX	LQEGAMDCFKRHGGDEDLLDIVLVPGAYELPFILDKLLESEKYDX	CKKGRWTALKGMGAMRIF*TSCWCLGLMNCLLF*TNY*RAKNTI	SYFSLSNNLSKIKGNS*APGTSTMSKRSSSPPCLLKQSIAPSCN	IVFFAL**FV*NKRQFISPRHQHDV*KILIAPMPFKAVHRPFLQX	YRIFRSLIICLK*KAIHKPQAPARCLKDPHRPHAF*SSPSPLLAX
NC_000915.1	153188	153244	denovo5671	177	+	152047	153703	HP0141	-	L-lactate permease LctP	TGCTCGTTTTAAGGGTGCGAGTGAGCGATGCGCTGAGCGTCTTTGGCGAGACTTTA	CSF*GCE*AMR*ASLARLX	ARFKGASERCAERLWRDFX	LVLRVRVSDALSVFGETL	KSRQRRSAHRSLAPLKRA	KVSPKTLSASLTRTLKTSX	*SLAKDAQRIAHSHP*NEX
NC_000915.1	378950	379071	denovo5275	177	-	378257	379634	HP0370	-	biotin carboxylase	ATCCAAGCTTAAAAACCTTTATTTAGCCGCAGAAACGGAAGCTTTGAGCGCGTTTGGCGATGGGAGCGTGTATTTAGAAAAGTTCATCAACAAGCCCAAGCACATTGAAGTCCAAATTCTAA	IQA*KPLFSRRNGSFERVWRWERVFRKVHQQAQAH*SPNSX	SKLKNLYLAAETEALSAFGDGSVYLEKFINKPKHIEVQILX	PSLKTFI*PQKRKL*ARLAMGACI*KSSSTSPSTLKSKF*	RIWTSMCLGLLMNFSKYTLPSPNALKASVSAAK*RFLSLD	*NLDFNVLGLVDELF*IHAPIAKRAQSFRFCG*IKVFKLGX	LEFGLQCAWAC**TFLNTRSHRQTRSKLPFLRLNKGF*AWX
NC_000915.1	732284	732459	denovo8085	177	-	732132	732513	HP0682	-	hypothetical protein	TTTGTTATGAGTGGATTAAGAACATTTAGTTGTGTAGTGGTTTTATGCGGTGCAATGGCTAATGTGGCTATAGCTAGTCCTAAAATAGAGGCAAGGGGTGAATTAGGCAAATTTATAGGGGGTGGTGTTGGGGGTTTTGTTGGTGATAAAATGGGCGGATTTGTTGGTGGTGCAA	FVMSGLRTFSCVVVLCGAMANVAIASPKIEARGELGKFIGGGVGGFVGDKMGGFVGGAX	LL*VD*EHLVV*WFYAVQWLMWL*LVLK*RQGVN*ANL*GVVLGVLLVIKWADLLVVQ	CYEWIKNI*LCSGFMRCNG*CGYS*S*NRGKG*IRQIYRGWCWGFCW**NGRICWWCX	CTTNKSAHFITNKTPNTTPYKFA*FTPCLYFRTSYSHISHCTA*NHYTTKCS*STHNK	LHHQQIRPFYHQQNPQHHPL*ICLIHPLPLF*D*L*PH*PLHRIKPLHN*MFLIHS*QX	APPTNPPILSPTKPPTPPPINLPNSPLASILGLAIATLAIAPHKTTTQLNVLNPLITX
NC_000915.1	1223665	1223823	denovo20220	177	+	1221338	1225031	HP1157	-	hypothetical protein	CACCAGTCAAATCAACACAGCCTACCAGATGCTCACAGACGCCAGCGATGGGAAATTAGGGACTTATAGTAGTAGTAGTGGCAGTAATAACGGCTATACGCCATGCAATAGCACCAATGGGAGCAATAAAACGAGTGGGAACAATTGTTATGAACCCA	HQSNQHSLPDAHRRQRWEIRDL****WQ**RLYAMQ*HQWEQ*NEWEQLL*TX	TSQINTAYQMLTDASDGKLGTYSSSSGSNNGYTPCNSTNGSNKTSGNNCYEPX	PVKSTQPTRCSQTPAMGN*GLIVVVVAVITAIRHAIAPMGAIKRVGTIVMNP	GS*QLFPLVLLLPLVLLHGV*PLLLPLLLL*VPNFPSLASVSIW*AVLI*LV	GFITIVPTRFIAPIGAIAWRIAVITATTTTISP*FPIAGVCEHLVGCVDLTGX	WVHNNCSHSFYCSHWCYCMAYSRYYCHYYYYKSLISHRWRL*ASGRLC*FDWX
NC_000915.1	1368839	1368975	denovo10691	177	-	1368767	1369394	HP1294	rpsD	30S ribosomal protein S4	TTCAGGGCAAAAAATTGAGATCAAAGAAAAAACCAAGAGCAACTCTCAAGTGGTGCGCGCGATGGAATTGACAGCTCAAACAGGGATTGTGCCATGGATTGATGTGGAAAAAGATAAAAAATACGGCATCTTCACCA	FRAKN*DQRKNQEQLSSGARDGIDSSNRDCAMD*CGKR*KIRHLHX	SGQKIEIKEKTKSNSQVVRAMELTAQTGIVPWIDVEKDKKYGIFTX	QGKKLRSKKKPRATLKWCARWN*QLKQGLCHGLMWKKIKNTASSP	VKMPYFLSFSTSIHGTIPV*AVNSIARTT*ELLLVFSLISIFCPE	GEDAVFFIFFHINPWHNPCLSCQFHRAHHLRVALGFFFDLNFLP*X	W*RCRIFYLFPHQSMAQSLFELSIPSRAPLESCSWFFL*SQFFALX
NC_000915.1	1523510	1523614	denovo21498	177	+	1521891	1524132	HP1453	-	hypothetical protein	CTATTTAAACGCTAGTTTGAACACGCAAGATTTTGCGACCACTATGCTTAGCGCGATCAGTCAAAGCCTTTCATCTACTAGATCTAGCGCCACTACCTATCGCA	LFKR*FEHARFCDHYA*RDQSKPFIY*I*RHYLSX	YLNASLNTQDFATTMLSAISQSLSSTRSSATTYRX	I*TLV*TRKILRPLCLARSVKAFHLLDLAPLPIA	R*VVALDLVDERL*LIALSIVVAKSCVFKLAFK*	AIGSGARSSR*KALTDRAKHSGRKILRVQTSV*IX	CDR*WR*I**MKGFD*SR*A*WSQNLACSN*RLNX
NC_000915.1	1557447	1557562	denovo17577	177	+	1557285	1557732	HP1484	-	hypothetical protein	TAAAGCCAATTTAGCATGCAACCAACCCCCACTTTTAAAGAGCGTAGGCTCTATCAACAGCATTAAAATCCCTGTAATAAGCGTAAAACCCATAGCCGGTGAAGCGATAAAGGAAA	*SQFSMQPTPTFKERRLYQQH*NPCNKRKTHSR*SDKGX	KANLACNQPPLLKSVGSINSIKIPVISVKPIAGEAIKEX	KPI*HATNPHF*RA*ALSTALKSL**A*NP*PVKR*RK	SFIASPAMGFTLITGILMLLIEPTLFKSGGWLHAKLAL	FLYRFTGYGFYAYYRDFNAVDRAYAL*KWGLVAC*IGFX	FPLSLHRLWVLRLLQGF*CC**SLRSLKVGVGCMLNWLX
NC_000915.1	210554	210702	denovo21151	176	-	209264	211646	HP0205	-	hypothetical protein	ATTCCCTTTAAGCGGTGGTTTATCTTATAAGTCTTACAAACTCGTGCCAACCATGAAAGAATACAAAGAGCCAAAAATTACAGATAACGACCTTAAGACTGCATTATTCACTCTCTTTGATTATTCTTCCCCTTCTGAATTTGACCAAA	IPFKRWFIL*VLQTRANHERIQRAKNYR*RP*DCIIHSL*LFFPF*I*PX	FPLSGGLSYKSYKLVPTMKEYKEPKITDNDLKTALFTLFDYSSPSEFDQX	SL*AVVYLISLTNSCQP*KNTKSQKLQITTLRLHYSLSLIILPLLNLTK	WSNSEGEE*SKRVNNAVLRSLSVIFGSLYSFMVGTSL*DL*DKPPLKGN	LVKFRRGRIIKESE*CSLKVVICNFWLFVFFHGWHEFVRLIR*TTA*REX	FGQIQKGKNNQRE*IMQS*GRYL*FLALCILSWLARVCKTYKINHRLKGX
NC_000915.1	305096	305203	denovo22257	176	+	298023	306705	HP0289	-	toxin-like outer membrane protein	AACGCCGCTCATTCAAGCAGAGGGGATCATTAACCTCAACACCACCCAAACGCCTTTTATGAATGTCAATAACAGCATGGCCAATAATACGACTTACACTTTATTAA	NAAHSSRGDH*PQHHPNAFYECQ*QHGQ*YDLHFIX	TPLIQAEGIINLNTTQTPFMNVNNSMANNTTYTLLX	RRSFKQRGSLTSTPPKRLL*MSITAWPIIRLTLY*	NKV*VVLLAMLLLTFIKGVWVVLRLMIPSA*MSGV	**SVSRIIGHAVIDIHKRRLGGVEVNDPLCLNERRX	LIKCKSYYWPCCY*HS*KAFGWC*G**SPLLE*AAX
NC_000915.1	488524	488615	denovo7514	176	+	487909	488677	HP0466	-	hypothetical protein	GGGGCTAGATTGCGCTAACAAATAGGGGTCATTTTTCAAGTCGTATTCTTCGGTTTTGGTTTTAGGGTTTAGGGGGTTTTTTAGATATTCTA	GARLR*QIGVIFQVVFFGFGFRV*GVF*IFX	GLDCANK*GSFFKSYSSVLVLGFRGFFRYSX	G*IALTNRGHFSSRILRFWF*GLGGFLDIL	EYLKNPLNPKTKTEEYDLKNDPYLLAQSSP	RISKKPPKP*NQNRRIRLEK*PLFVSAI*PX	*NI*KTP*TLKPKPKNTT*KMTPIC*RNLAP
NC_000915.1	1076377	1076493	denovo2071	176	+	1075544	1076879	HP1012	-	protease PqqE	CCTTGGGTATAAAGTGCCTGCTTTCAAGCATAAAGATCAAGTCGCCTTAGACGCACTAAGTAGGCTTTTAGGCGAAGGCAAAAGCTCGTGGTTGCAAAGCGAATTAGTGGATAAAA	PWV*SACFQA*RSSRLRRTK*AFRRRQKLVVAKRISG*X	LGYKVPAFKHKDQVALDALSRLLGEGKSSWLQSELVDKX	LGIKCLLSSIKIKSP*TH*VGF*AKAKARGCKAN*WIK	LSTNSLCNHELLPSPKSLLSASKAT*SLCLKAGTLYPR	FIH*FALQPRAFAFA*KPT*CV*GDLIFMLESRHFIPKX	FYPLIRFATTSFCLRLKAYLVRLRRLDLYA*KQALYTQG
NC_000915.1	1532949	1533058	denovo18104	176	-	1532693	1533746	HP1461	-	cytochrome c551 peroxidase	ACCGTTGGGGAGCTTAAAAGGTGGGGGTTTTTCTTCCATTGAGAGCCTATGGCGCTTGGGACTAAATCCACCCCGCCTAAGCCCAGATTATGGCATGTGTTGCAAGACAA	TVGELKRWGFFFH*EPMALGTKSTPPKPRLWHVLQDX	PLGSLKGGGFSSIESLWRLGLNPPRLSPDYGMCCKTX	RWGA*KVGVFLPLRAYGAWD*IHPA*AQIMACVARQ	VLQHMP*SGLRRGGFSPKRHRLSMEEKPPPFKLPNG	CLATHAIIWA*AGWI*SQAP*ALNGRKTPTF*APQRX	LSCNTCHNLGLGGVDLVPSAIGSQWKKNPHLLSSPTV
NC_000915.1	6434	6723	denovo119	175	-	5240	7145	HP0009	omp1	hypothetical protein	CCAACAAGCTTTAAAACAAGATAGCGGATTTCCTGTTTTGGATAGTAAAGGAAAACAAGTAACTATAAAAATAACAACACAAACTAATGGAGCTAATAAAAGTGAAACTACTACTACTACTACTACTACTAATGACGCTCAAACCCTTTTGCAAGAAGCCAGTAAAATGATAAGCGTCCTCACTACAAACTGCCCATGGGTAAATACCGCTCATAACTCAAACGGGGGTGCACCGTGGAATTTAAATACGACAGGGAATGTGTGTCAGGTTTTTGCCACGGAGTTTAGCA	PTSFKTR*RISCFG**RKTSNYKNNNTN*WS**K*NYYYYYYY**RSNPFARSQ*NDKRPHYKLPMGKYRS*LKRGCTVEFKYDRECVSGFCHGV*X	QQALKQDSGFPVLDSKGKQVTIKITTQTNGANKSETTTTTTTTNDAQTLLQEASKMISVLTTNCPWVNTAHNSNGGAPWNLNTTGNVCQVFATEFSX	NKL*NKIADFLFWIVKENK*L*K*QHKLMELIKVKLLLLLLLLMTLKPFCKKPVK**ASSLQTAHG*IPLITQTGVHRGI*IRQGMCVRFLPRSLA	LNSVAKT*HTFPVVFKFHGAPPFEL*AVFTHGQFVVRTLIILLASCKRV*ASLVVVVVVVVSLLLAPLVCVVIFIVTCFPLLSKTGNPLSCFKACW	AKLRGKNLTHIPCRI*IPRCTPV*VMSGIYPWAVCSEDAYHFTGFLQKGLSVISSSSSSSSFTFISSISLCCYFYSYLFSFTIQNRKSAILF*SLLX	C*TPWQKPDTHSLSYLNSTVHPRLSYERYLPMGSL**GRLSFYWLLAKGFERH********FHFY*LH*FVLLFL*LLVFLYYPKQEIRYLVLKLVG
NC_000915.1	85482	85555	denovo3879	175	+	84358	86140	HP0080	-	hypothetical protein	GCTTTCAAGCGAGCAACAAGCTCAAGTGGATAAAGCCCTAGACAGCGTGCAACAATTAAGCCATAGCAGCGATA	AFKRATSSSG*SPRQRATIKP*QRX	LSSEQQAQVDKALDSVQQLSHSSDX	FQASNKLKWIKP*TACNN*AIAAI	SLLWLNCCTLSRALST*ACCSLES	IAAMA*LLHAV*GFIHLSLLLA*KX	YRCYGLIVARCLGLYPLELVARLKA
NC_000915.1	1394475	1394615	denovo6640	175	+	1393798	1394947	HP1333	-	hypothetical protein	AAGTCAAATCCAAGCCCAAGAAGACGCTCTAAAAACCTTTTTACCCTTAGAAAAACGCTTGGAAACTTTAAAAACGCATTTTTTATGCGATAAAGAAAACCTAAAATCATGCGCTAAAGAATTGCACCAACGCTACCAAA	KSNPSPRRRSKNLFTLRKTLGNFKNAFFMR*RKPKIMR*RIAPTLPX	SQIQAQEDALKTFLPLEKRLETLKTHFLCDKENLKSCAKELHQRYQX	VKSKPKKTL*KPFYP*KNAWKL*KRIFYAIKKT*NHALKNCTNATK	W*RWCNSLAHDFRFSLSHKKCVFKVSKRFSKGKKVFRASSWAWI*L	LVALVQFFSA*F*VFFIA*KMRF*SFQAFF*G*KGF*SVFLGLDLTX	FGSVGAIL*RMILGFLYRIKNAFLKFPSVFLRVKRFLERLLGLGFDX
NC_000915.1	1460122	1460234	denovo1837	175	-	1459925	1460894	HP1399	-	arginase	GCTCCTAAAGGCTTGGAAAATCCCAAACATGTTCGCATGCTCTGAGCTTAAAATCAAAGGGAATTCTTTTTTTTCAAACACTTCTTTCATGCAAGGGATCAGATTTTCTTTAA	APKGLENPKHVRML*A*NQREFFFFKHFFHARDQIFFX	LLKAWKIPNMFACSELKIKGNSFFSNTSFMQGIRFSLX	S*RLGKSQTCSHALSLKSKGILFFQTLLSCKGSDFL*	KENLIPCMKEVFEKKEFPLILSSEHANMFGIFQAFRS	*RKSDPLHERSV*KKRIPFDFKLRACEHVWDFPSL*EX	LKKI*SLA*KKCLKKKNSL*F*AQSMRTCLGFSKPLGA
NC_000915.1	1620032	1620112	denovo2668	175	-	1618608	1621608	HP1541	-	transcription-repair coupling factor TrcF	TTTAAGCTCTCACAGGGTGATGGATAGATTATTGAGTGGGGATGTGGGTTTTGGGAAAACAGAAGTGGCGATGCATGCGA	FKLSQGDG*IIEWGCGFWENRSGDACX	LSSHRVMDRLLSGDVGFGKTEVAMHAX	*ALTG*WIDY*VGMWVLGKQKWRCMR	ACIATSVFPKPTSPLNNLSITL*ELK	RMHRHFCFPKTHIPTQ*SIHHPVRA*X	SHASPLLFSQNPHPHSIIYPSPCESLX
NC_000915.1	485710	485847	denovo15020	174	-	482774	485942	HP0464	-	type I restriction enzyme R protein HsdR	TAAGCCCAACCTAGACACCGCCACCAACATTTTAACCAATAGTTTCACTAAATCCTTTGAGCGGTTAAACCCCACTAAAAACGCACAAGAAACGCTTGCTGAAATGAAAAAACGCTTGAATTGCGATGATTTGGGCA	LNAFSQVGL*FYPH*F*RK*AQPRHRHQHFNQ*FH*IL*AVKPH*KRTRNAC*NEKTLELR*FGQKLL*ILAQKRX	LMHLAKLGYDFIPTNSKENKPNLDTATNILTNSFTKSFERLNPTKNAQETLAEMKKRLNCDDLGKSFYEYLLKSEX	*CI*PSWAMILSPLILKKISPT*TPPPTF*PIVSLNPLSG*TPLKTHKKRLLK*KNA*IAMIWAKAFMNTCSKAR	SLLSKYS*KLLPKSSQFKRFFISASVSCAFLVGFNRSKDLVKLLVKMLVAVSRLGLFSLELVGIKS*PNLAKCIK	LAFEQVFIKAFAQIIAIQAFFHFSKRFLCVFSGV*PLKGFSETIG*NVGGGV*VGLIFFRISGDKIIAQLG*MH*X	SRF*ASIHKSFCPNHRNSSVFSFQQAFLVRF*WGLTAQRI**NYWLKCWWRCLGWAYFL*N*WG*NHSPTWLNALX
NC_000915.1	922311	922451	denovo2040	174	-	920416	922573	HP0870	flgE	flagellar hook protein FlgE	TGTGGACATGCTCTCTCAAGTCAAACTCATCGCTACCGCACCCTATAAAAACGGGTTAGCAGGGCAGAATGACTTTTCTGTGGGGCTTGGGGTAGGCGTGGATGCGACGACTAAAATCTTTTCACAAGGCAATATCCAAA	CGHALSSQTHRYRTL*KRVSRAE*LFCGAWGRRGCDD*NLFTRQYPX	VDMLSQVKLIATAPYKNGLAGQNDFSVGLGVGVDATTKIFSQGNIQX	WTCSLKSNSSLPHPIKTG*QGRMTFLWGLG*AWMRRLKSFHKAISK	WILPCEKILVVASTPTPSPTEKSFCPANPFL*GAVAMSLT*ESMST	LDIAL*KDFSRRIHAYPKPHRKVILPC*PVFIGCGSDEFDLREHVHX	FGYCLVKRF*SSHPRLPQAPQKSHSALLTRFYRVR*R*V*LERACPX
NC_000915.1	1490802	1490936	denovo13152	174	-	1489684	1490989	HP1420	fliI	flagellum-specific ATP synthase	TCGCTATGGGAGCGTGAAAAAAATCATGCCCAATATCGTTTATGCGGATGGTTTTAACCCGTCTGTGGGCGATGTGGTGAAGATTGAAAAAAGCGATGGCAGCGAATGCGTGGGAATGGTGGTGGTGGCAGAAA	SLWEREKNHAQYRLCGWF*PVCGRCGED*KKRWQRMRGNGGGGRKRAVWFYAL*LYRGG*X	RYGSVKKIMPNIVYADGFNPSVGDVVKIEKSDGSECVGMVVVAEKEQFGFTPFNFIEGARX	AMGA*KKSCPISFMRMVLTRLWAMW*RLKKAMAANAWEWWWWQKKSSLVLRPLTL*RGLG	LAPSIKLKGVKPNCSFSATTTIPTHSLPSLFSIFTTSPTDGLKPSA*TILGMIFFTLP*R	PSPLYKVKGRKTKLLFFCHHHHSHAFAAIAFFNLHHIAHRRVKTIRINDIGHDFFHAPIAX	S*PPL*S*RA*NQTALFLPPPPFPRIRCHRFFQSSPHRPQTG*NHPHKRYWA*FFSRSHSX
NC_000915.1	52719	52885	denovo6532	173	-	52458	53718	HP0053	-	hypothetical protein	CTCTGAAGTAAAACAAGAAAAAGAAGAGTCGCAAGCCACACAAATACACCATATTTTTCCCATCCAAGACTTTCCCATTATTGCTAACTATATAGAGAATCTTATCGCACTCACTCCTAATCAACATTTTATTTACGCCCACCCTAATAATCAAACCCGCTTGATTA	L*SKTRKRRVASHTNTPYFSHPRLSHYC*LYRESYRTHS*STFYLRPP**SNPLDX	SEVKQEKEESQATQIHHIFPIQDFPIIANYIENLIALTPNQHFIYAHPNNQTRLIX	LK*NKKKKSRKPHKYTIFFPSKTFPLLLTI*RILSHSLLINILFTPTLIIKPA*L	IKRV*LLGWA*IKC*LGVSAIRFSI*LAIMGKSWMGKIWCICVACDSSFSCFTSE	NQAGLIIRVGVNKMLIRSECDKILYIVSNNGKVLDGKNMVYLCGLRLFFFLFYFRX	*SSGFDY*GGRK*NVD*E*VR*DSLYS*Q*WESLGWEKYGVFVWLATLLFLVLLQX
NC_000915.1	1472305	1472411	denovo15315	173	+	1471966	1472845	HP1407	-	ribonuclease N	CTTTTTTGTGAAAACTACCGCTCCATCGCGTCAAAAATTTTTCAAGCAAAGCCTAGAGATTATGCGCATTTTAAGGGTAAAGAAATCTTTTTATTTTGGGGGTTTGA	LFCENYRSIASKIFQAKPRDYAHFKGKEIFLFWGFX	FFVKTTAPSRQKFFKQSLEIMRILRVKKSFYFGGLX	FL*KLPLHRVKNFSSKA*RLCAF*G*RNLFILGV*	KPPK*KDFFTLKMRIISRLCLKNF*RDGAVVFTKK	QTPKIKRFLYP*NAHNL*ALLEKFLTRWSGSFHKKX	SNPQNKKISLPLKCA*SLGFA*KIFDAMER*FSQKX
NC_000915.1	689614	689942	denovo6054	172	+	688745	690065	HP0643	gltX	glutamylglutaminyl-tRNA synthetase	TCATTTTAATTTAAAATATTTAAAACACTTAAACCACGAGCATTTAAAGCTTTTAGACGATGACAAGTTATTAGAACTCACTTCAATAAAAGATAAAAACCTCTTAGGGCTTTTAAGATTGTTTATAGAAGAATGCGGCACGCTTTTAGAATTGAGGGAAAAAATTTCGTTGTTTTTAGAGCCAAAGGATATTGTTAAAACTTATGAAAATGAAGATTTTAAAGAGCGTTGTTTAGCGCTTTTTAACGCTCTAACAAGCATGGATTTTCAAGCGTATAAGGATTTTGAAAGTTTTAAAAAAGAAGCCATGCGATTAAGCCAGCTTAAGA	SF*FKIFKTLKPRAFKAFRR*QVIRTHFNKR*KPLRAFKIVYRRMRHAFRIEGKNFVVFRAKGYC*NL*K*RF*RALFSAF*RSNKHGFSSV*GF*KF*KRSHAIKPA*X	HFNLKYLKHLNHEHLKLLDDDKLLELTSIKDKNLLGLLRLFIEECGTLLELREKISLFLEPKDIVKTYENEDFKERCLALFNALTSMDFQAYKDFESFKKEAMRLSQLKX	ILI*NI*NT*TTSI*SF*TMTSY*NSLQ*KIKTS*GF*DCL*KNAARF*N*GKKFRCF*SQRILLKLMKMKILKSVV*RFLTL*QAWIFKRIRILKVLKKKPCD*ASLR	LSWLNRMASFLKLSKSLYA*KSMLVRALKSAKQRSLKSSFS*VLTISFGSKNNEIFSLNSKSVPHSSINNLKSPKRFLSFIEVSSNNLSSSKSFKCSWFKCFKYFKLK*	LKLA*SHGFFFKTFKILIRLKIHAC*SVKKR*TTLFKIFIFISFNNILWL*KQRNFFPQF*KRAAFFYKQS*KP*EVFIFY*SEF**LVIV*KL*MLVV*VF*IF*IKMX	S*AGLIAWLLF*NFQNPYTLENPCLLER*KALNNAL*NLHFHKF*QYPLALKTTKFFPSILKACRILL*TILKALRGFYLLLK*VLITCHRLKALNARGLSVLNILN*NX
NC_000915.1	926989	927087	denovo13480	172	+	925570	927088	HP0875	-	catalase	TAATAAAACAGGACCTCTAGGGCCGGCCGTAATCACATTGTTGTCATCCCAAACGGGAGCGCCAAAAGCAGTGGTTTGTTTCACATCTTTATTAACCA	**NRTSRAGRNHIVVIPNGSAKSSGLFHIFINX	NKTGPLGPAVITLLSSQTGAPKAVVCFTSLLTX	IKQDL*GRP*SHCCHPKRERQKQWFVSHLY*P	VNKDVKQTTAFGAPVWDDNNVITAGPRGPVLL	G**RCETNHCFWRSRLG*QQCDYGRP*RSCFIX	WLIKM*NKPLLLALPFGMTTM*LRPALEVLFYX
NC_000915.1	1356514	1356609	denovo11605	172	-	1355681	1356689	HP1280	trpD	anthranilate phosphoribosyltransferase	CCACGAAAAAGTAAGCCCGGTGCAACTTGGGGCCATTTTATGCGCTTTAAAAATCAAGGGCGAGAGTTTTAAGGAGATTAGCGTTGCTGCAACCA	PRKSKPGATWGHFMRFKNQGREF*GD*RCCNX	HEKVSPVQLGAILCALKIKGESFKEISVAATX	TKK*ARCNLGPFYAL*KSRARVLRRLALLQP	VAATLISLKLSPLIFKAHKMAPSCTGLTFSW	GCSNANLLKTLALDF*SA*NGPKLHRAYFFVX	WLQQR*SP*NSRP*FLKRIKWPQVAPGLLFRG
NC_000915.1	69595	69816	denovo16848	171	+	69467	71963	HP0066	-	ATP-binding protein	TAAAAAAGAGCCAGAGAGTTTTCTCAAGCCGATCATCTCACCAATAGAGGACTACCAAAAGAGTGTCAGGCAAATTCAAGCGCAATTCACAGACGCGCCAAAGTTCAATGAAGAGGGCGCTTACCCACAATTTTTAAGCTGTGGTTTATTGGAAATTAAAGGCAAGAATGGCGCTAGCATGGAATTTTGCTTGCCTAAAGTTTATCCTTTCCCCCCTAAAA	*KRAREFSQADHLTNRGLPKECQANSSAIHRRAKVQ*RGRLPTIFKLWFIGN*RQEWR*HGILLA*SLSFPP*X	KKEPESFLKPIISPIEDYQKSVRQIQAQFTDAPKFNEEGAYPQFLSCGLLEIKGKNGASMEFCLPKVYPFPPKX	KKSQRVFSSRSSHQ*RTTKRVSGKFKRNSQTRQSSMKRALTHNF*AVVYWKLKARMALAWNFACLKFILSPLK	LGGKG*TLGKQNSMLAPFLPLISNKPQLKNCG*APSSLNFGASVNCA*ICLTLFW*SSIGEMIGLRKLSGSFL	FRGERINFRQAKFHASAILAFNFQ*TTA*KLWVSALFIELWRVCELRLNLPDTLLVVLYW*DDRLEKTLWLFFX	F*GGKDKL*ASKIPC*RHSCL*FPINHSLKIVGKRPLH*TLARL*IALEFA*HSFGSPLLVR*SA*ENSLALFX
NC_000915.1	500463	500569	denovo10920	171	-	500130	501768	HP0478	-	adenine-specific DNA methyltransferase	AATTCCCACTCCCCACAGCCGGATCGCAAAAAATCGCTTGAGAGACATCAAAATCTTTAGGGAGGGTGAAAAGTTGTTCTACTATCCTGTTAGGAGTGTAGTAAATA	NSHSPQPDRKKSLERHQNL*GG*KVVLLSC*ECSKX	IPTPHSRIAKNRLRDIKIFREGEKLFYYPVRSVVNX	FPLPTAGSQKIA*ETSKSLGRVKSCSTILLGV**I	FTTLLTG**NNFSPSLKILMSLKRFFAIRLWGVGI	IYYTPNRIVEQLFTLPKDFDVSQAIFCDPAVGSGNX	YLLHS*QDSRTTFHPP*RF*CLSSDFLRSGCGEWEX
NC_000915.1	1308759	1308856	denovo4055	171	+	1308085	1308982	HP1234	-	hypothetical protein	CGGGACTTTAGGGCAGTATTTCTTAACTTATGCTTACATGAACGCTCCTGCTGGGATCATTGCCCCGATTGAATACACCCGCATTGTTTGGGGGCTGA	RDFRAVFLNLCLHERSCWDHCPD*IHPHCLGAX	GTLGQYFLTYAYMNAPAGIIAPIEYTRIVWGLX	GL*GSIS*LMLT*TLLLGSLPRLNTPALFGG*	SPQTMRVYSIGAMIPAGAFM*A*VKKYCPKVP	QPPNNAGVFNRGNDPSRSVHVSIS*EILP*SPX	SAPKQCGCIQSGQ*SQQERSCKHKLRNTALKSR
NC_000915.1	1424597	1424737	denovo18831	171	-	1424391	1425792	HP1363	-	hypothetical protein	AGTGGGGATCAATATAAGCATGCTAGAATTGTTAGACAATAAACTAGAGATCGCAAGGGATTTTTCTCAAAAATACCCCAAGGTGGTTTTGCTTTTAAAAGGGGCTAATACCCTAATCGCTCATCAAGGGCAAGTTTTTA	SGDQYKHARIVRQ*TRDRKGFFSKIPQGGFAFKRG*YPNRSSRASFX	VGINISMLELLDNKLEIARDFSQKYPKVVLLLKGANTLIAHQGQVFX	WGSI*AC*NC*TIN*RSQGIFLKNTPRWFCF*KGLIP*SLIKGKFL	KTCP**AIRVLAPFKSKTTLGYF*EKSLAISSLLSNNSSMLILIPT	KNLPLMSD*GISPF*KQNHLGVFLRKIPCDL*FIV*QF*HAYIDPHX	*KLALDERLGY*PLLKAKPPWGIFEKNPLRSLVYCLTILACLY*SPL
NC_000915.1	185538	185683	denovo451	170	-	184797	185820	HP0178	-	sialic acid synthase	CATGACTTTAAACTCTAAAGAAGATCCTTTCATCATTCAAGGCACTTTATGGGATAAAGAAAATTTGTATGAATTGTATCAAAAGGCTTCTACCCCCCTAGAATGGCATGCTGAATTGTTTGAGTTGGCTAGAAAGCTTGATTTAA	HDFKL*RRSFHHSRHFMG*RKFV*IVSKGFYPPRMAC*IV*VG*KA*FX	MTLNSKEDPFIIQGTLWDKENLYELYQKASTPLEWHAELFELARKLDLX	*L*TLKKILSSFKALYGIKKICMNCIKRLLPP*NGMLNCLSWLESLI*	KSSFLANSNNSACHSRGVEAF*YNSYKFSLSHKVP*MMKGSSLEFKVM	*IKLSSQLKQFSMPF*GGRSLLIQFIQIFFIP*SALNDERIFFRV*SHX	LNQAF*PTQTIQHAILGG*KPFDTIHTNFLYPIKCLE**KDLL*SLKSX
NC_000915.1	198941	199056	denovo7421	170	-	197855	200000	HP0192	-	fumarate reductase flavoprotein subunit	CTATGGAGCCAAATCGCCTTATGGGGATCATGTGTGGCTGGATATTGCTATTTTAGGGCGTAACCATGTGGAAAAAAACTTAAGGGATGTGCGCGATATAGCCATGACTTTTGCGA	LWSQIALWGSCVAGYCYFRA*PCGKKLKGCARYSHDFCX	YGAKSPYGDHVWLDIAILGRNHVEKNLRDVRDIAMTFAX	MEPNRLMGIMCGWILLF*GVTMWKKT*GMCAI*P*LLR	AKVMAISRTSLKFFSTWLRPKIAISSHT*SP*GDLAP*	RKSHGYIAHIP*VFFHMVTP*NSNIQPHMIPIRRFGSIX	SQKSWLYRAHPLSFFPHGYALK*QYPATHDPHKAIWLHX
NC_000915.1	340983	341048	denovo12722	170	-	340831	341545	HP0325	flgH	flagellar basal body L-ring protein	TCAAATCGTTAGGCTTCATCGCCCTCCTGTCCGCAAACAAGGGGCGCTCACCCTGCCCAAACAAA	SNR*ASSPSCPQTRGAHPAQTX	QIVRLHRPPVRKQGALTLPKQX	KSLGFIALLSANKGRSPCPNK	CLGRVSAPCLRTGGR*SLTI*	LFGQGERPLFADRRAMKPNDLX	FVWAG*APLVCGQEGDEA*RFX
NC_000915.1	561682	561977	denovo9780	170	-	561624	563232	HP0529	-	cag pathogenicity island protein cag9	TCAAAGATTCTATGAAAAACATATTGATATGGTTTATTAATAATTTGTTTATCTTGGTTCTAGCTATTCCTATTTTGCTCTTTGGTGTTTTGGCATTATTGGCATTCAATTTGACCATAACGCCCTCTGTTGCTATACAAAACATCAATCAAGGGGGACTAGGTATCGATTCAACTATTGCGAGTTTGATCACCCTATTTATTTTAAAAGGTTTCATAGAGACGATTATTGAGAGCGTCAATGCGATCGTTAATACCATTTTTAGCTCTGTTTCTATGGATGGTAGCAGAATGGA	SKIL*KTY*YGLLIICLSWF*LFLFCSLVFWHYWHSI*P*RPLLLYKTSIKGD*VSIQLLRV*SPYLF*KVS*RRLLRASMRSLIPFLALFLWMVAEWX	QRFYEKHIDMVY**FVYLGSSYSYFALWCFGIIGIQFDHNALCCYTKHQSRGTRYRFNYCEFDHPIYFKRFHRDDY*ERQCDR*YHF*LCFYGW*QNG	KDSMKNILIWFINNLFILVLAIPILLFGVLALLAFNLTITPSVAIQNINQGGLGIDSTIASLITLFILKGFIETIIESVNAIVNTIFSSVSMDGSRMX	PFCYHP*KQS*KWY*RSH*RSQ*SSL*NLLK*IG*SNSQ*LNRYLVPLD*CFV*QQRALWSN*MPIMPKHQRAK*E*LEPR*TNY**TISICFS*NL*	SILLPSIETELKMVLTIALTLSIIVSMKPFKINRVIKLAIVESIPSPP*LMFCIATEGVMVKLNANNAKTPKSKIGIARTKINKLLINHINMFFIESLX	HSATIHRNRAKNGINDRIDALNNRLYETF*NK*GDQTRNS*IDT*SPLIDVLYSNRGRYGQIECQ*CQNTKEQNRNS*NQDKQIINKPYQYVFHRIFX
NC_000915.1	944158	944469	denovo2225	170	-	944086	944857	HP0890	-	hypothetical protein	ATGCCTTAGAGGCTTATAGCGATGCCTTGCGTTTAGAGCTCAAACCCTTTAACGTTCAAGTGTGTTTGATTGAGCCAGGCCCGGTGAAAAGCAATTGGGAAAAAACCGCTTTTTCAGTTGAGAATTTTGAGAGCGAAGATAGCCTTTATGCGTTAGAAGTGAATGCGGCTAAAAGCTTTTATTCTGGCGTGTATCAAAACGCCCTAAGCCCTAAAGCCGTGGCGCAAAAAATCGTTTTTCTTAGCATGAGTCAAAAAATCAAGGCCCGTTATTTGATCGGCTTAAAAACCCAACTATTGTTAGCGTTGTATA	MP*RLIAMPCV*SSNPLTFKCV*LSQAR*KAIGKKPLFQLRILRAKIAFMR*K*MRLKAFILACIKTP*ALKPWRKKSFFLA*VKKSRPVI*SA*KPNYC*RCI	CLRGL*RCLAFRAQTL*RSSVFD*ARPGEKQLGKNRFFS*EF*ERR*PLCVRSECG*KLLFWRVSKRPKP*SRGAKNRFS*HESKNQGPLFDRLKNPTIVSVVX	ALEAYSDALRLELKPFNVQVCLIEPGPVKSNWEKTAFSVENFESEDSLYALEVNAAKSFYSGVYQNALSPKAVAQKIVFLSMSQKIKARYLIGLKTQLLLALYX	YTTLTIVGFLSRSNNGP*FFDSC*EKRFFAPRL*GLGRFDTRQNKSF*PHSLLTHKGYLRSQNSQLKKRFFPNCFSPGLAQSNTLER*RV*ALNARHRYKPLRH	YNANNSWVFKPIK*RALIF*LMLRKTIFCATALGLRAF*YTPE*KLLAAFTSNA*RLSSLSKFSTEKAVFSQLLFTGPGSIKHT*TLKGLSSKRKASL*ASKAX	IQR*Q*LGF*ADQITGLDFLTHAKKNDFLRHGFRA*GVLIHARIKAFSRIHF*RIKAIFALKILN*KSGFFPIAFHRAWLNQTHLNVKGFEL*TQGIAISL*GX
NC_000915.1	944238	944333	denovo7592	170	-	944086	944857	HP0890	-	hypothetical protein	AGATAGCCTTTATGCGTTAGAAGTGAATGCGGCTAAAAGCTTTTATTCTGGCGTGTATCAAAACGCCCTAAGCCCTAAAGCCGTGGCGCAAAAAA	R*PLCVRSECG*KLLFWRVSKRPKP*SRGAKX	DSLYALEVNAAKSFYSGVYQNALSPKAVAQKX	IAFMR*K*MRLKAFILACIKTP*ALKPWRKK	FCATALGLRAF*YTPE*KLLAAFTSNA*RLS	FLRHGFRA*GVLIHARIKAFSRIHF*RIKAIX	FFAPRL*GLGRFDTRQNKSF*PHSLLTHKGYL
NC_000915.1	995623	995696	denovo363	170	+	995543	996029	HP0935	-	hypothetical protein	AGGGTTTATCCAACGCTTGGATCTTTTGCCTAGTATTAGCGGGTTCGTTCAAAAATTGCGCGAGCATGGCGGGA	RVYPTLGSFA*Y*RVRSKIARAWRX	GFIQRLDLLPSISGFVQKLREHGGX	GLSNAWIFCLVLAGSFKNCASMAG	PPCSRNF*TNPLILGKRSKRWINP	PAMLAQFLNEPANTRQKIQALDKPX	SRHARAIFERTR*Y*AKDPSVG*TL
NC_000915.1	1081989	1082104	denovo5335	170	+	1081536	1082868	HP1019	-	serine protease HtrA	GTGGGCGAAAGCGTTACGCAAGGCATTGTTTCAGCGCTCAATAAAAGCGGGATTGGGATCAACAGCTATGAGAATTTCATTCAAACAGACGCTTCCATCAATCCTGGAAATTCCGA	VGESVTQGIVSALNKSGIGINSYENFIQTDASINPGNSX	WAKALRKALFQRSIKAGLGSTAMRISFKQTLPSILEIPX	GRKRYARHCFSAQ*KRDWDQQL*EFHSNRRFHQSWKFR	GISRIDGSVCLNEILIAVDPNPAFIER*NNALRNAFAH	RNFQD*WKRLFE*NSHSC*SQSRFY*ALKQCLA*RFRPX	SEFPGLMEASV*MKFS*LLIPIPLLLSAETMPCVTLSPT
NC_000915.1	1219773	1219912	denovo14033	170	+	1219225	1221316	HP1156	-	hypothetical protein	AGCCAATACCATGAACGCTTTAAACGATGATATTACCAACGCTTTAACCACGCTCTGGTATAACCAAACCTTAACGAATAAATCTTTTAATAGCGGTAATTCCGTGAATTTTAGCCCCCAAGTCTTGCAACACCTTTTAA	SQYHERFKR*YYQRFNHALV*PNLNE*IF**R*FREF*PPSLATPFX	ANTMNALNDDITNALTTLWYNQTLTNKSFNSGNSVNFSPQVLQHLLX	PIP*TL*TMILPTL*PRSGITKP*RINLLIAVIP*ILAPKSCNTF*	KRCCKTWGLKFTELPLLKDLFVKVWLYQSVVKALVISSFKAFMVLA	*KVLQDLGAKIHGITAIKRFIR*GLVIPERG*SVGNIIV*SVHGIGX	LKGVARLGG*NSRNYRY*KIYSLRFGYTRAWLKRW*YHRLKRSWYWL
NC_000915.1	521998	522111	denovo6880	169	-	521861	522122	HP0495	-	hypothetical protein	TTCAAAAAAACCCACCATTATTTACCCTTGCCTTTGGGATTATAGGGTGATTATGACCACTAAAGATACAAGCACGTTAAAAGAGCTTTTAGAAACCTACCAACGCCCCTTTA	FKKTHHYLPLPLGL*GDYDH*RYKHVKRAFRNLPTPL*X	SKKPTIIYPCLWDYRVIMTTKDTSTLKELLETYQRPFKX	QKNPPLFTLAFGIIG*L*PLKIQAR*KSF*KPTNAPLK	LKGRW*VSKSSFNVLVSLVVIITL*SQRQG*IMVGFFE	FKGALVGF*KLF*RACIFSGHNHPIIPKARVNNGGFF*X	F*RGVGRFLKALLTCLYL*WS*SPYNPKGKGK*WWVFLX
NC_000915.1	1131667	1131771	denovo3044	169	+	1130507	1132745	HP1072	-	copper-transporting ATPase, P-type CopA	AGTGATTTCTTGCCCTTGCGCTTTAGGATTGGCTACGCCTATGAGCATTTTAGTAGCGAACCAGAAAGCGAGTTCTTTAGGGTTATTTTTTAAAGACGCTAAAA	SDFLPLRFRIGYAYEHFSSEPESEFFRVIF*RR*X	VISCPCALGLATPMSILVANQKASSLGLFFKDAKX	*FLALAL*DWLRL*AF**RTRKRVL*GYFLKTLK	LASLKNNPKELAFWFATKMLIGVANPKAQGQEIT	FSVFKK*P*RTRFLVRY*NAHRRSQS*SARARNHX	F*RL*KITLKNSLSGSLLKCS*A*PILKRKGKKSL
NC_000915.1	1310311	1310473	denovo2391	169	+	1310311	1310863	HP1236	-	hypothetical protein	GAGAAAAATCATGAGACTCAAACTAACCCATATAAACCATATAAGCCATAAGATTGCCAACGACTTTATCCATTCAAAACTATTAGAATTAAAAGCCCCTAGAGAATTATTGTGTGAATTGATAGAGGGGATTTTGGAAAAAAGCGTTAAAAAAGAAAACGCCATTGATGAGA	EKNHETQTNPYKPYKP*DCQRLYPFKTIRIKSP*RIIV*IDRGDFGKKR*KRKRH**X	RKIMRLKLTHINHISHKIANDFIHSKLLELKAPRELLCELIEGILEKSVKKENAIDEX	EKS*DSN*PI*TI*AIRLPTTLSIQNY*N*KPLENYCVN**RGFWKKALKKKTPLMR	SSMAFSFLTLFSKIPSINSHNNSLGAFNSNSFEWIKSLAILWLIWFIWVSLSLMIFL	LINGVFFFNAFFQNPLYQFTQ*FSRGF*F**F*MDKVVGNLMAYMVYMG*FESHDFSX	SHQWRFLF*RFFPKSPLSIHTIIL*GLLILIVLNG*SRWQSYGLYGLYGLV*VS*FFS
NC_000915.1	12774	12938	denovo1908	168	+	12727	13555	HP0014	-	hypothetical protein	TTTGGAGCAAGCAGGAGAGAGTCATAGTTTTATTAACATGAAAAGCGAAGAAAAGGACGCCCCTAAGGGGCTATTCCCTTTTTATATCCCCTATGAAAATTGTTATTTGGGGCGTTGTTGCATTGATAACCATAAGATTATTTTGCCTAGTGATCTAGATTTAA	FGASRRES*FY*HEKRRKGRP*GAIPFLYPL*KLLFGALLH**P*DYFA**SRFX	LEQAGESHSFINMKSEEKDAPKGLFPFYIPYENCYLGRCCIDNHKIILPSDLDLX	WSKQERVIVLLT*KAKKRTPLRGYSLFISPMKIVIWGVVALITIRLFCLVI*I*	KSRSLGKIILWLSMQQRPK*QFS*GI*KGNSPLGASFSSLFMLIKL*LSPACSK	*I*ITRQNNLMVINATTPQITIFIGDIKRE*PLRGVLFFAFHVNKTMTLSCLLQX	LNLDH*AK*SYGYQCNNAPNNNFHRGYKKGIAP*GRPFLRFSC**NYDSLLLAPX
NC_000915.1	315721	315830	denovo16227	168	+	315584	317234	HP0298	-	dipeptide ABC transporter substrate-binding protein DppA	AGGCGTTTTAGTTTTTGCAAGAGGCGCTGATGGCTCGAGCATGGATCCTGCTTTAGTGACTGATGGCGAAAGCTATGTAGCAACGGGCAATATTTATGACACGCTCGTGA	RRFSFCKRR*WLEHGSCFSD*WRKLCSNGQYL*HARX	GVLVFARGADGSSMDPALVTDGESYVATGNIYDTLVX	AF*FLQEALMARAWILL**LMAKAM*QRAIFMTRS*	TSVS*ILPVAT*LSPSVTKAGSMLEPSAPLAKTKTP	HERVINIARCYIAFAISH*SRIHARAISASCKN*NAX	SRACHKYCPLLHSFRHQSLKQDPCSSHQRLLQKLKRL
NC_000915.1	429649	429819	denovo13716	168	-	429560	430730	HP0416	-	cyclopropane fatty acid synthase	CGACTTCCACTTGCTCATGGCTGAAAGCTTACGCATCCATTACGCTAAGACTTTAGACATTTGGCGAAACAATTTCAACCACAATCTAGACCAAGTGAAAAGACTCAGCTATGACGAACGCTTTATCCGCATGTGGGATCTGTATTTAAGGACTTGCGCATCCGCCTTTA	RLPLAHG*KLTHPLR*DFRHLAKQFQPQSRPSEKTQL*RTLYPHVGSVFKDLRIRLX	DFHLLMAESLRIHYAKTLDIWRNNFNHNLDQVKRLSYDERFIRMWDLYLRTCASAFX	TSTCSWLKAYASITLRL*TFGETISTTI*TK*KDSAMTNALSACGICI*GLAHPPL	KADAQVLKYRSHMRIKRSS*LSLFTWSRLWLKLFRQMSKVLA*WMRKLSAMSKWKS	KGGCASP*IQIPHADKAFVIAESFHLV*IVVEIVSPNV*SLSVMDA*AFSHEQVEVX	*RRMRKSLNTDPTCG*SVRHS*VFSLGLDCG*NCFAKCLKS*RNGCVSFQP*ASGSR
NC_000915.1	1165410	1165540	denovo12633	168	+	1165327	1166374	HP1104	-	cinnamyl-alcohol dehydrogenase ELI3-2	CCCTAAAGATGTGTTGATTGACATTCTTTATGCAGGGATTTGTCATAGCGATATTCATAGCGCTTATAGCGAATGGAAAGAAGGCATTTACCCTATGGTTCCTGGGCATGAAATTGCTGGGGCCATCAAAA	P*RCVD*HSLCRDLS*RYS*RL*RMERRHLPYGSWA*NCWGHQX	PKDVLIDILYAGICHSDIHSAYSEWKEGIYPMVPGHEIAGAIKX	LKMC*LTFFMQGFVIAIFIALIANGKKAFTLWFLGMKLLGPSK	LMAPAISCPGTIG*MPSFHSL*AL*ISL*QIPA*RMSINTSLG	FDGPSNFMPRNHRVNAFFPFAISAMNIAMTNPCIKNVNQHIFRX	F*WPQQFHAQEP*GKCLLSIRYKRYEYRYDKSLHKECQSTHL*G
NC_000915.1	1268579	1268731	denovo2403	168	-	1268376	1277049	HP1198	-	DNA-directed RNA polymerase subunit beta/beta'	GGTGCGTATTTTAGACAGCGGGGATAGCAAGTTTATTGAAGGGGATTTAGTCAGTAAAAAACTTTTCAAAGAAGAAAACGCTCGTGTGATCGCTTTAAAAGGCGAGCCAGCGATTGCTGAACCGGTGCTTTTAGGGATCACTAGAGCGGCTA	GAYFRQRG*QVY*RGFSQ*KTFQRRKRSCDRFKRRASDC*TGAFRDH*SGX	VRILDSGDSKFIEGDLVSKKLFKEENARVIALKGEPAIAEPVLLGITRAAX	CVF*TAGIASLLKGI*SVKNFSKKKTLV*SL*KASQRLLNRCF*GSLERL	AALVIPKSTGSAIAGSPFKAITRAFSSLKSFLLTKSPSINLLSPLSKIRT	SRSSDP*KHRFSNRWLAF*SDHTSVFFFEKFFTD*IPFNKLAIPAV*NTHX	*PL**SLKAPVQQSLARLLKRSHERFLL*KVFY*LNPLQ*TCYPRCLKYAP
NC_000915.1	1538974	1539140	denovo16908	168	-	1538761	1539784	HP1468	-	branched-chain amino acid aminotransferase	TACTACGCACACTAAAATTGAAGAAGTGGGGGCGGCGAATTTTTTTGGCATCACGCATGATGATGCCTTTATCACCCCGCATTCGCCAAGCATTCTGCCAAGCATTACCAAAAAAAGCTTGATGGTTTTGGCTAAAGAATATTTGAACCTCAAAGTAGAAGAGAGGA	YYAH*N*RSGGGEFFWHHA**CLYHPAFAKHSAKHYQKKLDGFG*RIFEPQSRREX	TTHTKIEEVGAANFFGITHDDAFITPHSPSILPSITKKSLMVLAKEYLNLKVEERX	LRTLKLKKWGRRIFLASRMMMPLSPRIRQAFCQALPKKA*WFWLKNI*TSK*KRG	LSSTLRFKYSLAKTIKLFLVMLGRMLGECGVIKASSCVMPKKFAAPTSSILVCVV	PLFYFEVQIFFSQNHQAFFGNAWQNAWRMRGDKGIIMRDAKKIRRPHFFNFSVRSX	SSLLL*GSNIL*PKPSSFFW*CLAECLANAG**RHHHA*CQKNSPPPLLQF*CA*X
NC_000915.1	1396	1706	denovo2172	167	-	1114	1945	HP0003	-	2-dehydro-3-deoxyphosphooctonate aldolase	TGGTTATAAAATCTTAACCGATGTGCATGAGAGTTATCAAGCAAGCGTGGCAGCCAAAGTGGCGGATATTTTACAAATCCCGGCGTTTTTGTGCCGCCAAACGGATCTGATTGTAGAAGTGAGCCAGACTAACGCTATTGTCAATATCAAAAAAGGGCAATTCATGAACCCAAAAGACATGCAATATTCTGTTCTAAAGGCCCTTAAAACGAGAGATAAAAGCATTCAAAGCCCCACTTATGAAACAGCGTTAAAAAATGGCGTGTGGCTGTGTGAAAGGGGGAGCAGCTTTGGGTATGGGAATTTAGTGA	WL*NLNRCA*ELSSKRGSQSGGYFTNPGVFVPPNGSDCRSEPD*RYCQYQKRAIHEPKRHAIFCSKGP*NER*KHSKPHL*NSVKKWRVAV*KGEQLWVWEFSX	GYKILTDVHESYQASVAAKVADILQIPAFLCRQTDLIVEVSQTNAIVNIKKGQFMNPKDMQYSVLKALKTRDKSIQSPTYETALKNGVWLCERGSSFGYGNLVX	VIKS*PMCMRVIKQAWQPKWRIFYKSRRFCAAKRI*L*K*ARLTLLSISKKGNS*TQKTCNILF*RPLKREIKAFKAPLMKQR*KMACGCVKGGAALGMGI**	TKFPYPKLLPLSHSHTPFFNAVS*VGL*MLLSLVLRAFRTEYCMSFGFMNCPFLILTIALVWLTSTIRSVWRHKNAGICKISATLAATLA**LSCTSVKIL*P	H*IPIPKAAPPFTQPHAIF*RCFISGALNAFISRFKGL*NRILHVFWVHELPFFDIDNSVSLAHFYNQIRLAAQKRRDL*NIRHFGCHACLITLMHIG*DFITX	SLNSHTQSCSPFHTATRHFLTLFHKWGFECFYLSF*GPLEQNIACLLGS*IALF*Y*Q*R*SGSLLQSDPFGGTKTPGFVKYPPLWLPRLLDNSHAHRLRFYNX
NC_000915.1	939844	939983	denovo7436	167	+	938414	942287	HP0887	-	vacuolating cytotoxin	TGGTACGGATACCAAAAACGGCACAGCCACTTTTAATAACGATATTAGTTTGGGAAGATTTGTGAATTTAAAAGTGGATGCTCATACAGCTAATTTTAAAGGTATTGATACTGGTAATGGTGGTTTCAACACCTTAGATA	WYGYQKRHSHF**RY*FGKICEFKSGCSYS*F*RY*YW*WWFQHLRX	GTDTKNGTATFNNDISLGRFVNLKVDAHTANFKGIDTGNGGFNTLDX	VRIPKTAQPLLITILVWEDL*I*KWMLIQLILKVLILVMVVSTP*I	SKVLKPPLPVSIPLKLAV*ASTFKFTNLPKLISLLKVAVPFLVSVP	I*GVETTITSINTFKISCMSIHF*IHKSSQTNIVIKSGCAVFGIRTX	YLRC*NHHYQYQYL*N*LYEHPLLNSQIFPN*YRY*KWLCRFWYPYX
NC_000915.1	47846	47953	denovo18836	166	-	46041	48351	HP0048	-	hypF transcriptional regulator	TAAAAACTCCCCCTATTTTCATTACGCTTTCAATTCTTGCGCGAAGTGTGGGGCGAGATACAGCCTTTTAAACGCTTTGCCCTATGACAGAGAAAACTCCGCCCTAA	*KLPLFSLRFQFLREVWGEIQPFKRFAL*QRKLRPX	KNSPYFHYAFNSCAKCGARYSLLNALPYDRENSALX	KTPPIFITLSILARSVGRDTAF*TLCPMTEKTPP*	RAEFSLS*GKAFKRLYLAPHFAQELKA**K*GEFL	*GGVFSVIGQSV*KAVSRPTLRARIESVMKIGGVFX	LGRSFLCHRAKRLKGCISPHTSRKN*KRNENRGSFX
NC_000915.1	158294	158422	denovo5685	166	+	157812	158511	HP0145	-	cbb3-type cytochrome c oxidase subunit II	CGTGCCTTATGACACAGAAAACGGCGTGAAATTAGGGAGCGTAGAAGAAGCGAAAAAAGCCTATTTAGAAGAAGCTAAAAAAATCACAGCCGATATGAAAGACAAGAGGGTGCTAGAAGCGATTGAGA	RAL*HRKRREIRERRRSEKSLFRRS*KNHSRYERQEGARSD*X	VPYDTENGVKLGSVEEAKKAYLEEAKKITADMKDKRVLEAIEX	CLMTQKTA*N*GA*KKRKKPI*KKLKKSQPI*KTRGC*KRLR	SIASSTLLSFISAVIFLASSK*AFFASSTLPNFTPFSVS*GT	LNRF*HPLVFHIGCDFFSFF*IGFFRFFYAP*FHAVFCVIRHX	SQSLLAPSCLSYRL*FF*LLLNRLFSLLLRSLISRRFLCHKAR
NC_000915.1	1381104	1381187	denovo10092	166	-	1380901	1381216	HP1320	rpsJ	30S ribosomal protein S10	TTATGACCATAGAGTGTTGGATCGCTCTGTTGTGGCTATCGTGGAAGCCGTAAAGCGCTCAGGTTCTGAAATTAGAGGGCCTA	L*P*SVGSLCCGYRGSRKALRF*N*RAX	YDHRVLDRSVVAIVEAVKRSGSEIRGPX	MTIECWIALLWLSWKP*SAQVLKLEGL	GPLISEPERFTASTIATTERSNTLWS*	RPSNFRT*ALYGFHDSHNRAIQHSMVIX	*AL*FQNLSALRLPR*PQQSDPTLYGHX
NC_000915.1	110080	110234	denovo20208	165	-	109024	110722	HP0103	-	methyl-accepting chemotaxis protein TlpB	ACCGGAGAAAAAATTCGCCTACTCGCATTATGATGAAGTTTCTCAAATGGTGATCGCAACGACTTCCTATTACACTGACATTAACACAGAAAATAAAGCGATCAAAGAAGGCGTGAATAAGGTTTTTGATGAAAACACCACGAAATTATTCCTTA	TGEKIRLLAL**SFSNGDRNDFLLH*H*HRK*SDQRRRE*GF**KHHEIIPX	PEKKFAYSHYDEVSQMVIATTSYYTDINTENKAIKEGVNKVFDENTTKLFLX	RRKNSPTRIMMKFLKW*SQRLPITLTLTQKIKRSKKA*IRFLMKTPRNYSL	RNNFVVFSSKTLFTPSLIALFSVLMSV**EVVAITI*ETSS*CE*ANFFSG	KE*FRGVFIKNLIHAFFDRFIFCVNVSVIGSRCDHHLRNFIIMRVGEFFLRX	*GIISWCFHQKPYSRLL*SLYFLC*CQCNRKSLRSPFEKLHHNASRRIFSPV
NC_000915.1	881747	881869	denovo20836	165	-	880764	882210	HP0829	-	inosine 5'-monophosphate dehydrogenase	TTACAAGATTTCAGGCGTGCCTGTGGTAGATGATAAGGGGTTGTTGATTGGGATTTTAACCAACAGAGATGTGCGCTTTGAAACCGATTTGAGTAAAAAAGTGGGCGATGTGATGACTAAAA	LQDFRRACGR**GVVDWDFNQQRCAL*NRFE*KSGRCDD*X	YKISGVPVVDDKGLLIGILTNRDVRFETDLSKKVGDVMTKX	TRFQACLW*MIRGC*LGF*PTEMCALKPI*VKKWAM**LK	LVITSPTFLLKSVSKRTSLLVKIPINNPLSSTTGTPEIL*	FSHHIAHFFTQIGFKAHISVG*NPNQQPLIIYHRHA*NLVX	F*SSHRPLFYSNRFQSAHLCWLKSQSTTPYHLPQARLKSCX
NC_000915.1	1290507	1290571	denovo10270	165	-	1288537	1290604	HP1213	-	polynucleotide phosphorylase	ACCGAAGAGTTCGCTCTCAAACAAGTGGCCAAACAAGCCACCAGCTCTCTTTTATACCGATTAGA	TEEFALKQVAKQATSSLLYRLX	PKSSLSNKWPNKPPALFYTD*X	RRVRSQTSGQTSHQLSFIPIR	*SV*KRAGGLFGHLFESELFG	LIGIKESWWLVWPLV*ERTLRX	SNRYKRELVACLATCLRANSSV
NC_000915.1	1378568	1378641	denovo5520	165	-	1378475	1379306	HP1316	rplB	50S ribosomal protein L2	TGGTAGCGCGATGAACCCAGTGGATCACCCGCATGGTGGGGGTGAGGGTAAAACAGGGACAAGCGGTCATCCTA	W*RDEPSGSPAWWG*G*NRDKRSSX	GSAMNPVDHPHGGGEGKTGTSGHPX	VAR*TQWITRMVGVRVKQGQAVIL	G*PLVPVLPSPPPCG*STGFIALP	RMTACPCFTLTPTMRVIHWVHRATX	*DDRLSLFYPHPHHAGDPLGSSRYX
NC_000915.1	1442507	1442617	denovo18807	165	+	1442397	1444905	HP1379	-	ATP-dependent protease	GGTGGCTTACGCTAAAAACAACAAATCGTTAGTCTTTATTGCATGCCAAAAAGACAAATTAAACGATAATGAAGCCCCTTATTATGATGTGGGGGTGATAGGTTCGGTGA	GGLR*KQQIVSLYCMPKRQIKR**SPLL*CGGDRFGX	VAYAKNNKSLVFIACQKDKLNDNEAPYYDVGVIGSVX	WLTLKTTNR*SLLHAKKTN*TIMKPLIMMWG**VR*	TEPITPTS**GASLSFNLSFWHAIKTNDLLFLA*AT	HRTYHPHIIIRGFIIV*FVFLACNKD*RFVVFSVSHX	SPNLSPPHHNKGLHYRLICLFGMQ*RLTICCF*RKPP
NC_000915.1	760774	760877	denovo21060	164	+	760271	761093	HP0706	-	hypothetical protein	CGGCGGTAACACTTGGAAAAGCTCAGCGGCAAACTATTGGAAAGAGCAAATCATTGAAGCTAAGGGTCCTGATGTTTGTACCCCTACTTATTGTAACCCTAACA	RR*HLEKLSGKLLERANH*S*GS*CLYPYLL*P*X	GGNTWKSSAANYWKEQIIEAKGPDVCTPTYCNPNX	AVTLGKAQRQTIGKSKSLKLRVLMFVPLLIVTLT	LGLQ*VGVQTSGPLASMICSFQ*FAAELFQVLPP	VRVTISRGTNIRTLSFNDLLFPIVCR*AFPSVTAX	C*GYNK*GYKHQDP*LQ*FALSNSLPLSFSKCYRR
NC_000915.1	1106272	1106406	denovo14382	164	-	1105772	1106885	HP1044	-	hypothetical protein	AAAAGATTTTGTTGATTACATTGTAGAAGAAGTCAATCAAAAAGAAGTGGATATGGTGCTGATTGGGGGGGATTTAGTGGATGAAAGCATTGAAAAAGTCAAATCTTTTTTACTGCCTTTAAACAACCTTAAAA	KRFC*LHCRRSQSKRSGYGADWGGFSG*KH*KSQIFFTAFKQP*X	KDFVDYIVEEVNQKEVDMVLIGGDLVDESIEKVKSFLLPLNNLKX	KILLITL*KKSIKKKWIWC*LGGI*WMKALKKSNLFYCL*TTLK	LRLFKGSKKDLTFSMLSSTKSPPISTISTSF*LTSSTM*STKSF	FKVV*RQ*KRFDFFNAFIH*IPPNQHHIHFFLIDFFYNVINKIFX	F*GCLKAVKKI*LFQCFHPLNPPQSAPYPLLFD*LLLQCNQQNLX
NC_000915.1	1159012	1159121	denovo21405	164	-	1158718	1159591	HP1098	-	hypothetical protein	GGAATATTTCACTAAAGCGTGCGATTTAAACGATGGCGATGGTTGCACGATATTAGGGAGCTTGTATGATGCAGGCAGAGGTACGCCTAAAGATTTGAAAAAGGCGCTCA	GIFH*SVRFKRWRWLHDIRELV*CRQRYA*RFEKGAX	EYFTKACDLNDGDGCTILGSLYDAGRGTPKDLKKALX	NISLKRAI*TMAMVARY*GACMMQAEVRLKI*KRRS	SAFFKSLGVPLPASYKLPNIVQPSPSFKSHALVKYS	ERLFQIFRRTSACIIQAP*YRATIAIV*IARFSEIFX	*APFSNL*AYLCLHHTSSLISCNHRHRLNRTL**NIP
NC_000915.1	1214196	1214311	denovo8967	164	-	1213521	1214868	HP1152	-	signal recognition particle protein	TTTAGCCATTGATAAAGAGCTTATGCAAGAATTAAAAGAAGTTAAAGAAATCTTAAACCCCCATGAAGTGCTGTATGTCGCAGACGCATTGAGCGGGCAAGATGGCGTCAAAAGCA	FSH**RAYARIKRS*RNLKPP*SAVCRRRIERARWRQKX	LAIDKELMQELKEVKEILNPHEVLYVADALSGQDGVKSX	*PLIKSLCKN*KKLKKS*TPMKCCMSQTH*AGKMASKA	LLTPSCPLNASATYSTSWGFKISLTSFNSCISSLSMAK	AFDAILPAQCVCDIQHFMGV*DFFNFF*FLHKLFING*X	CF*RHLARSMRLRHTALHGGLRFL*LLLILA*ALYQWLX
NC_000915.1	1451137	1451295	denovo17802	164	-	1451003	1451504	HP1390	-	hypothetical protein	TAACGATAATGAGCTTTATGAAGAGGACGATAGAGTTAAACGAGACAAAGAAAGAGACGATGCCTTGCGTGATAAAGAAAAAGCCAAAGATGACGCATGCATGGTAAGAGCGGACGATGACACCATAGAGGACGATGAGGAATATGGTGATGATGATA	*R**AL*RGR*S*TRQRKRRCLA**RKSQR*RMHGKSGR*HHRGR*GIW***X	NDNELYEEDDRVKRDKERDDALRDKEKAKDDACMVRADDDTIEDDEEYGDDDX	TIMSFMKRTIELNETKKETMPCVIKKKPKMTHAW*ERTMTP*RTMRNMVMMI	SSSPYSSSSSMVSSSALTMHASSLAFSLSRKASSLSLSRLTLSSSS*SSLSL	IIITIFLIVLYGVIVRSYHACVIFGFFFITQGIVSFFVSFNSIVLFIKLIIVX	YHHHHIPHRPLWCHRPLLPCMRHLWLFLYHARHRLFLCLV*LYRPLHKAHYRX
NC_000915.1	123907	124049	denovo4503	163	-	122947	124492	HP0115	-	flagellin B	AATTGGCGCGTATTCTAACGCCACGGTTAAAGCGTCTATTGGCTCAACGAGCTCAGATAAGATTGGGCATGTGCGCATGGAAACTTCTTCTTTTAGCGGTGCAGGCATGCTCGCTAGCGCGGCGGCACAAAACTTGACTGAAA	NWRVF*RHG*SVYWLNELR*DWACAHGNFFF*RCRHAR*RGGTKLD*X	IGAYSNATVKASIGSTSSDKIGHVRMETSSFSGAGMLASAAAQNLTEX	LARILTPRLKRLLAQRAQIRLGMCAWKLLLLAVQACSLARRHKT*LK	SVKFCAAALASMPAPLKEEVSMRTCPILSELVEPIDALTVALEYAPI	FSQVLCRRASEHACTAKRRSFHAHMPNLI*AR*ANRRFNRGVRIRANX	FQSSFVPPR*RACLHR*KKKFPCAHAQSYLSSLSQ*TL*PWR*NTRQX
NC_000915.1	359355	359467	denovo22265	163	-	359037	360741	HP0351	fliF	flagellar MS-ring protein	GCGACAATTCCCCCTCAATGGCGCGAATGAGTTTGATATTTTGATCAAAATCAGTCGCTCCAAAGTCTTTAGTGTCAAAGATTTCAAAGCCCACTTTACTCGTTTTAGGGATA	ATIPPQWRE*V*YFDQNQSLQSL*CQRFQSPLYSF*GX	RQFPLNGANEFDILIKISRSKVFSVKDFKAHFTRFRDX	DNSPSMARMSLIF*SKSVAPKSLVSKISKPTLLVLGI	SLKRVKWALKSLTLKTLERLILIKISNSFAPLRGNCR	IPKTSKVGFEIFDTKDFGATDFDQNIKLIRAIEGELSX	YP*NE*SGL*NL*H*RLWSD*F*SKYQTHSRH*GGIVA
NC_000915.1	898720	898826	denovo5134	163	-	896842	899443	HP0846	-	type I restriction enzyme R protein HsdR	CTTGTTCGTGGTGGACAGGAAGGATTTGGACTATCAAACCATGAAAGAATACGATAAATTCCAAAAAGATTGCGCTAATTCCAACACAAGCACTAAGATTTTAAAAA	LVRGGQEGFGLSNHERIR*IPKRLR*FQHKH*DFKX	LFVVDRKDLDYQTMKEYDKFQKDCANSNTSTKILKX	CSWWTGRIWTIKP*KNTINSKKIALIPTQALRF*K	FKILVLVLELAQSFWNLSYSFMV**SKSFLSTTNK	F*NLSACVGISAIFLEFIVFFHGLIVQILPVHHEQX	FLKS*CLCWN*RNLFGIYRILSWFDSPNPSCPPRTX
NC_000915.1	1064624	1064848	denovo11791	163	+	1063755	1064940	HP1002	-	hypothetical protein	GAGAAAGAATAAAGGTGTCTTGATTGCTTTTGCTACAGATATTTGCATGGAGCGTAACGAACATAAAAAAGAAGAGTTTATCAGCCTTAAAGATAGTTGCACCCAATCGCAAGCCAAAATCTATAACAACAAGGAGCGCTTTGACAAATTCATACAAGATTACCAAAAAGACTTAAAAACTTGTCTTTTAGACACTTCTAACACTAAAGAAGAAGTGGAGCAAA	EKE*RCLDCFCYRYLHGA*RT*KRRVYQP*R*LHPIASQNL*QQGAL*QIHTRLPKRLKNLSFRHF*H*RRSGAX	RKNKGVLIAFATDICMERNEHKKEEFISLKDSCTQSQAKIYNNKERFDKFIQDYQKDLKTCLLDTSNTKEEVEQX	ERIKVS*LLLLQIFAWSVTNIKKKSLSALKIVAPNRKPKSITTRSALTNSYKITKKT*KLVF*TLLTLKKKWSK	CSTSSLVLEVSKRQVFKSFW*SCMNLSKRSLLL*ILACDWVQLSLRLINSSFLCSLRSMQISVAKAIKTPLFFL	LLHFFFSVRSV*KTSF*VFLVILYEFVKALLVVIDFGLRLGATIFKADKLFFFMFVTLHANICSKSNQDTFILSX	FAPLLL*C*KCLKDKFLSLFGNLV*ICQSAPCCYRFWLAIGCNYL*G**TLLFYVRYAPCKYL*QKQSRHLYSFS
NC_000915.1	1316882	1316995	denovo22319	163	+	1316850	1317081	HP1242	-	hypothetical protein	GTTAAAAGCGAATAATCCGCATTTTGATAAGATTTTTGAGAAACACAACCAGCTTGATGACGACATCAAAACCGCTGAGCAACAAAACGCTAGCGACGCTGAAGTCAGCCACA	VKSE*SAF**DF*ETQPA**RHQNR*ATKR*RR*SQPX	LKANNPHFDKIFEKHNQLDDDIKTAEQQNASDAEVSHX	*KRIIRILIRFLRNTTSLMTTSKPLSNKTLATLKSAT	WLTSASLAFCCSAVLMSSSSWLCFSKILSKCGLFAFN	VADFSVASVLLLSGFDVVIKLVVFLKNLIKMRIIRF*X	CG*LQRR*RFVAQRF*CRHQAGCVSQKSYQNADYSLLT
NC_000915.1	1336434	1336501	denovo23219	163	-	1335491	1336721	HP1263	-	NADH dehydrogenase subunit D	GGACGCATGCCCTGAGCCACTAAAACAAAATGCTGCATCAAGGCGTAGTTTTGCGTCATTATATCTTA	GRMP*ATKTKCCIKA*FCVIISX	DACPEPLKQNAASRRSFASLYLX	THALSH*NKMLHQGVVLRHYIL	RYNDAKLRLDAAFCFSGSGHAS	KI**RKTTP*CSILF*WLRACVX	*DIMTQNYALMQHFVLVAQGMRP
NC_000915.1	1667302	1667600	denovo9977	163	-	1667056	1667680	HP1589	-	hypothetical protein	TTATGGGGGCAATAGTTTCATGAATTTTTTTAGAGATGAAGGGGTCTTATACAAAGAGATTTTGTGCGATGCGTGCGATCATTTAAAAGTTAATTACAACAAAAAGTCTGACACAACTTTGATTGAAGAAAACATGCTCTCTAGCATTTTACAAAAAAGTTTGGAAAAAATGAGCGATGAGGAGATTAGAGAGCTTTGCGATGAATTAGGAGTGAAAAACACTAATAAATTAGGCAAGCAAGCCCTAAGCACAGCTGCTTTAACGCTGTTTAGAATGGGTGGCTTCAAATCCTATCAAA	LWGQ*FHEFF*R*RGLIQRDFVRCVRSFKS*LQQKV*HNFD*RKHAL*HFTKKFGKNER*GD*RALR*IRSEKH**IRQASPKHSCFNAV*NGWLQILSX	YGGNSFMNFFRDEGVLYKEILCDACDHLKVNYNKKSDTTLIEENMLSSILQKSLEKMSDEEIRELCDELGVKNTNKLGKQALSTAALTLFRMGGFKSYQX	MGAIVS*IFLEMKGSYTKRFCAMRAII*KLITTKSLTQL*LKKTCSLAFYKKVWKK*AMRRLESFAMN*E*KTLIN*ASKP*AQLL*RCLEWVASNPIK	**DLKPPILNSVKAAVLRACLPNLLVFFTPNSSQSSLISSSLIFSKLFCKMLESMFSSIKVVSDFLL*LTFK*SHASHKISLYKTPSSLKKFMKLLPP*	LIGFEATHSKQR*SSCA*GLLA*FISVFHS*FIAKLSNLLIAHFFQTFL*NAREHVFFNQSCVRLFVVINF*MIARIAQNLFV*DPFISKKIHETIAPIX	FDRI*SHPF*TALKQLCLGLACLIY*CFSLLIHRKAL*SPHRSFFPNFFVKC*RACFLQSKLCQTFCCN*LLNDRTHRTKSLCIRPLHL*KNS*NYCPHX
NC_000915.1	273770	273864	denovo11826	162	+	272625	275196	HP0264	-	ATP-dependent protease binding subunit ClpB	TTTACCCGATAAGGCGATTGATTTGATTGATGAGGGGGCGGCTCAATTAAAAATGCAAATGGAATCAGAGCCGGCAAAACTCTCTAGCGTTAAAA	FTR*GD*FD**GGGSIKNANGIRAGKTL*R*X	LPDKAIDLIDEGAAQLKMQMESEPAKLSSVKX	YPIRRLI*LMRGRLN*KCKWNQSRQNSLALK	LTLESFAGSDSICIFN*AAPSSIKSIALSGK	FNAREFCRL*FHLHF*LSRPLINQINRLIG*X	F*R*RVLPALIPFAFLIEPPPHQSNQSPYRVX
NC_000915.1	711531	711607	denovo15293	162	-	710691	711789	HP0663	-	chorismate synthase	GTTGAGGTTGGAAAATGCTTGGCGTGGGTTTGAAATGCACTCTAACAATGATTTCTTCCCCATTGCTCATGCCCCCA	VEVGKCLAWV*NAL*Q*FLPHCSCPX	LRLENAWRGFEMHSNNDFFPIAHAPX	*GWKMLGVGLKCTLTMISSPLLMPP	GA*AMGKKSLLECISNPRQAFSNLN	GGMSNGEEIIVRVHFKPTPSIFQPQX	WGHEQWGRNHC*SAFQTHAKHFPTST
NC_000915.1	1275951	1276057	denovo6451	162	+	1268376	1277049	HP1198	-	DNA-directed RNA polymerase subunit beta/beta'	TTTTTCGGTTTGCTTGAGTAATTTCAAAGACTCAGAATCGGCTGAAAAAGATTGGATAATGGAAGCGTCATGCCCTAACGCCAGATCGTTGATGATCACAAATTCTA	FFGLLE*FQRLRIG*KRLDNGSVMP*RQIVDDHKFX	FSVCLSNFKDSESAEKDWIMEASCPNARSLMITNSX	FRFA*VISKTQNRLKKIG*WKRHALTPDR**SQIL	EFVIINDLALGHDASIIQSFSADSESLKLLKQTEK	RICDHQRSGVRA*RFHYPIFFSRF*VFEITQANRKX	*NL*SSTIWR*GMTLPLSNLFQPILSL*NYSSKPKX
NC_000915.1	243275	243570	denovo2580	161	+	242676	243849	HP0233	-	hypothetical protein	TCAGAGCGTGGGATTTGAAACGGATTTTTCTTACATTGATGAGGTGGAATTTAATATAGAAGAGGGCGTGTTTAAAAACGGCTTGAATTATGAGTTTTTATTCAAACTAATCCCATGGGAAAACATCGCTATTGATGAGCCAGAATTAGCCCTTTTGATGCAAGGCATGATGGAAAATAAAAACACAATTTTTTTAAACCCCGCTTACACGATCCTTTTCCAATCCAAGCGTTTTTTAAAACTTTTATGGGACAGATACCCCAACCACCCCTTATTGTTAGAAACGAGCTATGAAA	SERGI*NGFFLH**GGI*YRRGRV*KRLEL*VFIQTNPMGKHRY**ARISPFDARHDGK*KHNFFKPRLHDPFPIQAFFKTFMGQIPQPPLIVRNEL*X	QSVGFETDFSYIDEVEFNIEEGVFKNGLNYEFLFKLIPWENIAIDEPELALLMQGMMENKNTIFLNPAYTILFQSKRFLKLLWDRYPNHPLLLETSYEX	RAWDLKRIFLTLMRWNLI*KRACLKTA*IMSFYSN*SHGKTSLLMSQN*PF*CKA*WKIKTQFF*TPLTRSFSNPSVF*NFYGTDTPTTPYC*KRAMK	S*LVSNNKGWLGYLSHKSFKKRLDWKRIV*AGFKKIVFLFSIMPCIKRANSGSSIAMFSHGISLNKNS*FKPFLNTPSSILNSTSSM*EKSVSNPTL*	FIARF*Q*GVVGVSVP*KF*KTLGLEKDRVSGV*KNCVFIFHHALHQKG*FWLINSDVFPWD*FE*KLIIQAVFKHALFYIKFHLINVRKIRFKSHALX	FHSSFLTIRGGWGICPIKVLKNAWIGKGSCKRGLKKLCFYFPSCLASKGLILAHQ*RCFPMGLV*IKTHNSSRF*TRPLLY*IPPHQCKKNPFQIPRSX
NC_000915.1	370368	370475	denovo16756	161	+	370159	371194	HP0360	-	UDP-glucose 4-epimerase	GAATAAGCAGCAGCTAAAAGATCCCATTGAAGCCATCTTGCACTTTGGGGCTAAAATCTCAGTAGAAGAATCCACGCACTTGCCTTTAGAATACTACACCAACAACA	E*AAAKRSH*SHLALWG*NLSRRIHALAFRILHQQX	NKQQLKDPIEAILHFGAKISVEESTHLPLEYYTNNX	ISSS*KIPLKPSCTLGLKSQ*KNPRTCL*NTTPTT	LLV*YSKGKCVDSSTEILAPKCKMASMGSFSCCLF	VVGVVF*RQVRGFFY*DFSPKVQDGFNGIF*LLLIX	CCWCSILKASAWILLLRF*PQSARWLQWDLLAAAYS
NC_000915.1	747788	747883	denovo7540	161	+	745800	747942	HP0695	-	hydantoin utilization protein A HyuA	TGCAGATGTGTGGCAAATGGAAAAATTACTGCCTGGAAATGAAGTCATAGGACCTGCGATCGTGGAATCAGATGCGACCACTTTCGTGATACCCA	CRCVANGKITAWK*SHRTCDRGIRCDHFRDTX	ADVWQMEKLLPGNEVIGPAIVESDATTFVIPX	QMCGKWKNYCLEMKS*DLRSWNQMRPLS*YP	GITKVVASDSTIAGPMTSFPGSNFSICHTSA	GYHESGRI*FHDRRSYDFISRQ*FFHLPHICX	WVSRKWSHLIPRSQVL*LHFQAVIFPFATHLX
NC_000915.1	840031	840101	denovo8722	161	+	839579	842177	HP0786	secA	preprotein translocase subunit SecA	GTTGTATCATTTCTTAGGTTATAGCGTAGGCACGATCACTGCAAGCGTGCGAGATGATGATGAGCGCTTGA	VVSFLRL*RRHDHCKRAR***ALX	LYHFLGYSVGTITASVRDDDERLX	CIIS*VIA*ARSLQACEMMMSA*	KRSSSSRTLAVIVPTL*PKK*YN	QALIIISHACSDRAYAIT*EMIQX	SSAHHHLARLQ*SCLRYNLRNDTT
NC_000915.1	1586788	1586892	denovo23123	161	+	1584446	1587080	HP1512	-	iron-regulated outer membrane protein FrpB	TTATGAGGGCTATTCTATCTATTACCCGCAATACGGCTTGATCAAAATCCATAAACCCGGGTATGGCGTGCATAATGTCTTTATCAACTGGACTCCGCCTTCTA	L*GLFYLLPAIRLDQNP*TRVWRA*CLYQLDSAFX	YEGYSIYYPQYGLIKIHKPGYGVHNVFINWTPPSX	MRAILSITRNTA*SKSINPGMACIMSLSTGLRLL	EGGVQLIKTLCTPYPGLWILIKPYCG**IE*PS*	RRRSPVDKDIMHAIPGFMDFDQAVLRVIDRIALIX	*KAESS**RHYARHTRVYGF*SSRIAGNR*NSPHX
NC_000915.1	266002	266085	denovo21381	160	+	265940	266369	HP0256	-	hypothetical protein	AAAGCTTGAAAGCAAGCGTTTAGAATTGCAACAAAACGAGCGAGAAGTTTTGGACAAACAAGCCCAATTGAGCGCGTTTAAAA	KA*KQAFRIATKRARSFGQTSPIERV*X	KLESKRLELQQNEREVLDKQAQLSAFKX	SLKASV*NCNKTSEKFWTNKPN*ARLK	LNALNWACLSKTSRSFCCNSKRLLSSF	FKRAQLGLFVQNFSLVLLQF*TLAFKLX	F*TRSIGLVCPKLLARFVAILNACFQAX
NC_000915.1	396987	397106	denovo2111	160	+	395752	397612	HP0387	-	primosome assembly protein PriA	AGATCACACTAGCACGCAAAAAAAACTCCACAATATTTTAAACGATTTCAACGCTCAAAAAACGAATATCTTAATCGGCACTCAAATGATAAGCAAAGGGCATGATTACGCTAAAGTGA	RSH*HAKKTPQYFKRFQRSKNEYLNRHSNDKQRA*LR*SX	DHTSTQKKLHNILNDFNAQKTNILIGTQMISKGHDYAKVX	ITLARKKNSTIF*TISTLKKRIS*SALK**AKGMITLK*	TLA*SCPLLII*VPIKIFVF*ALKSFKILWSFFCVLV*S	HFSVIMPFAYHLSAD*DIRFLSVEIV*NIVEFFLRASVIX	SL*RNHALCLSFECRLRYSFFER*NRLKYCGVFFAC*CDL
NC_000915.1	1000872	1000949	denovo17589	160	-	1000303	1001074	HP0940	-	amino acid ABC transporter substrate-binding protein	TTTCACTTACCACAATAAAGAAGGCAAGCTCACCGGCTATGATGTGGAAGTGGCTAGGGAGTTGGCCAAAGAGCTTG	WHRRHLPPFHLPQ*RRQAHRL*CGSG*GVGQRAWREDQIPRX	GTEGIYPPFTYHNKEGKLTGYDVEVARELAKELGVKIKFHEX	AQKAFTPLSLTTIKKASSPAMMWKWLGSWPKSLA*RSNSTK	SWNLIFTPSSLANSLATSTS*PVSLPSLLW*VKGG*MPSVP	FVEFDLHAKLFGQLPSHFHIIAGELAFFIVVSERGVNAFCAX	FRGI*SSRQALWPTP*PLPHHSR*ACLLYCGK*KGGKCLLCX
NC_000915.1	1075349	1075440	denovo12654	160	+	1074492	1075548	HP1011	-	dihydroorotate dehydrogenase 2	TGTTTCTGTGGGGGGGATTAGCGATGCGAAAGAAGCTTATGAAAGGATTAAAATGGGAGCGAGTCTGTTACAAATTTATAGCGCTTTTATTA	CFCGGD*RCERSL*KD*NGSESVTNL*RFYX	VSVGGISDAKEAYERIKMGASLLQIYSAFIX	FLWGGLAMRKKLMKGLKWERVCYKFIALLL	IKAL*ICNRLAPILILS*ASFASLIPPTET	NKSAINL*QTRSHFNPFISFFRIANPPHRNX	**KRYKFVTDSLPF*SFHKLLSHR*SPPQKX
NC_000915.1	1161342	1161482	denovo6531	160	-	1160305	1162132	HP1100	-	phosphogluconate dehydratase	TGTGGGTACTTGCACTTTTTATGGCACGGCTAATTCTAATCAAATGATGATGGAGTTTATGGGGTTACATGTGGCTAATTCTAGCTTTATCAACCCTAACAACCCCTTACGGAAGGTTTTAGTAGAAGAGAGCGCTAAAA	CGYLHFLWHG*F*SNDDGVYGVTCG*F*LYQP*QPLTEGFSRRER*X	VGTCTFYGTANSNQMMMEFMGLHVANSSFINPNNPLRKVLVEESAKX	WVLALFMARLILIK**WSLWGYMWLILALSTLTTPYGRF**KRALK	LALSSTKTFRKGLLGLIKLELATCNPINSIII*LELAVP*KVQVPT	FSALFY*NLP*GVVRVDKARISHM*PHKLHHHLIRISRAIKSASTHX	F*RSLLLKPSVRGC*G**S*N*PHVTP*TPSSFD*N*PCHKKCKYPX
NC_000915.1	1568130	1568423	denovo10250	160	+	1567156	1568500	HP1494	murE	UDP-N-acetylmuramoylalanyl-D-glutamate--2,6-diaminopimelate ligase	TAAAAACCAAAAAATCACCGCTCTTTTTGGAGCAGGGGGCGATAGGGATAAAACCAAGCGCCCTGAAATGGGAGCAATAGCGAGTTATTACGCGCATAAAATTATCTTAACTTCAGACAACCCCAGAAGCGAAAACGAAGAAGACATTATCAAGGATATTTTAAAAGGCATCAATGATTCTTCTAAAGTCATTGTAGAAAAAGACCGAAAGAAAGCCATTTTAAACGCTTTAGAAAATTTAAAAGACGATGAGGTGTTGTTGATTTTAGGCAAGGGCGATGAAAACATTCAAA	*KPKNHRSFWSRGR*G*NQAP*NGSNSELLRA*NYLNFRQPQKRKRRRHYQGYFKRHQ*FF*SHCRKRPKESHFKRFRKFKRR*GVVDFRQGR*KHSX	KNQKITALFGAGGDRDKTKRPEMGAIASYYAHKIILTSDNPRSENEEDIIKDILKGINDSSKVIVEKDRKKAILNALENLKDDEVLLILGKGDENIQX	KTKKSPLFLEQGAIGIKPSALKWEQ*RVITRIKLS*LQTTPEAKTKKTLSRIF*KASMILLKSL*KKTERKPF*TL*KI*KTMRCC*F*ARAMKTFK	*MFSSPLPKINNTSSSFKFSKAFKMAFFRSFSTMTLEESLMPFKISLIMSSSFSLLGLSEVKIILCA**LAIAPISGRLVLSLSPPAPKRAVIFWFL	LNVFIALA*NQQHLIVF*IF*SV*NGFLSVFFYNDFRRIIDAF*NILDNVFFVFASGVV*S*DNFMRVITRYCSHFRALGFIPIAPCSKKSGDFLVFX	FECFHRPCLKSTTPHRLLNFLKRLKWLSFGLFLQ*L*KNH*CLLKYP**CLLRFRFWGCLKLR*FYARNNSLLLPFQGAWFYPYRPLLQKER*FFGFX
NC_000915.1	619622	619741	denovo14340	159	+	619044	620034	HP0587	-	aminodeoxychorismate lyase	TGGATACTACCATAAAGAAGAGTGGTTTGAAAAAATCATTCTCGCTTCTATTGTGCAAAAAGAAGCCGCTAATGTTGAAGAAATGCCCTTGATTGCGAGCGTGATTTTTAACCGCTTGA	WILP*RRVV*KNHSRFYCAKRSR*C*RNALDCERDF*PLX	GYYHKEEWFEKIILASIVQKEAANVEEMPLIASVIFNRLX	DTTIKKSGLKKSFSLLLCKKKPLMLKKCP*LRA*FLTA*	KRLKITLAIKGISSTLAASFCTIEARMIFSNHSSLW*YP	QAVKNHARNQGHFFNISGFFLHNRSENDFFKPLFFMVVSX	SSG*KSRSQSRAFLQH*RLLFAQ*KRE*FFQTTLLYGSIX
NC_000915.1	914962	915205	denovo11618	159	-	914533	915205	HP0862	-	pantothenate kinase	AAGTAGGCCTATGCCAGCTAGGCAATCTTTTACAGATTTGAAAAACCTGGTTTTGTGCGATATAGGCAACACGCGTATCCATTTTGCACAAAACTATCAGCTCTTTTCAAGCGCTAAAGAAGATTTAAAGCGTTTGGGTATTCAAAAGGAAATTTTTTACATTAGCGTGAATGAAGAAAATGAAAAAGCCCTTTTGAATTGTTACCCTAACGCTAAAAATATTGCAGGGTTTTTTCATTTAGAAACCGACTATA	K*AYAS*AIFYRFEKPGFVRYRQHAYPFCTKLSALFKR*RRFKAFGYSKGNFLH*RE*RK*KSPFELLP*R*KYCRVFSFRNRLX	SRPMPARQSFTDLKNLVLCDIGNTRIHFAQNYQLFSSAKEDLKRLGIQKEIFYISVNEENEKALLNCYPNAKNIAGFFHLETDYX	VGLCQLGNLLQI*KTWFCAI*ATRVSILHKTISSFQALKKI*SVWVFKRKFFTLA*MKKMKKPF*IVTLTLKILQGFFI*KPTI	*SVSK*KNPAIFLALG*QFKRAFSFSSFTLM*KISF*IPKRFKSSLALEKS**FCAKWIRVLPISHKTRFFKSVKDCLAGIGLL	IVGF*MKKPCNIFSVRVTIQKGFFIFFIHANVKNFLLNTQTL*IFFSA*KELIVLCKMDTRVAYIAQNQVFQICKRLPSWHRPTX	YSRFLNEKTLQYF*R*GNNSKGLFHFLHSR*CKKFPFEYPNALNLL*RLKRADSFVQNGYACCLYRTKPGFSNL*KIA*LA*AYX
NC_000915.1	498411	498788	denovo20322	158	-	497509	498901	HP0476	gltX	glutamyl-tRNA synthetase	TTTTTTACGCATTGAAGACACGGATTTGAGCCGTAACTCTATAGAAGCGGCTAACGCCATTATAGAAGCTTTCAAATGGGTAGGGCTAGAATACGATGGCGAAATCCTCTACCAATCCAAACGCTTTGAGATTTATAAAGAATACATTCAAAAACTCTTAGATGAAGACAAAGCCTATTATTGTTACATGAGCAAAGAAGAGTTGGACGCTTTGAGAGAAGAGCAAAAAGCCAGGAAAGAAACCCCACGCTATGACAATCGCTATCGTGATTTTAAAGGCACGCCTCCTAAAGGCATAGAGCCTGTGGTAAGGATTAAAGTCCCCCAAAATGAGGTGATTGGTTTTAATGACGGGGTTAAAGGCGAAGTGAAAGTGA	FFTH*RHGFEP*LYRSG*RHYRSFQMGRARIRWRNPLPIQTL*DL*RIHSKTLR*RQSLLLLHEQRRVGRFERRAKSQERNPTL*QSLS*F*RHAS*RHRACGKD*SPPK*GDWF**RG*RRSESX	FLRIEDTDLSRNSIEAANAIIEAFKWVGLEYDGEILYQSKRFEIYKEYIQKLLDEDKAYYCYMSKEELDALREEQKARKETPRYDNRYRDFKGTPPKGIEPVVRIKVPQNEVIGFNDGVKGEVKVX	FYALKTRI*AVTL*KRLTPL*KLSNG*G*NTMAKSSTNPNALRFIKNTFKNS*MKTKPIIVT*AKKSWTL*EKSKKPGKKPHAMTIAIVILKARLLKA*SLW*GLKSPKMR*LVLMTGLKAK*K*	TFTSPLTPSLKPITSFWGTLILTTGSMPLGGVPLKSR*RLS*RGVSFLAFCSSLKASNSSLLM*Q**ALSSSKSF*MYSL*ISKRLDW*RISPSYSSPTHLKASIMALAASIELRLKSVSSMRKK	HFHFAFNPVIKTNHLILGDFNPYHRLYAFRRRAFKITIAIVIAWGFFPGFLLFSQSVQLFFAHVTIIGFVFI*EFLNVFFINLKAFGLVEDFAIVF*PYPFESFYNGVSRFYRVTAQIRVFNA*KX	SLSLRL*PRH*NQSPHFGGL*SLPQALCL*EACL*NHDSDCHSVGFLSWLFALLSKRPTLLCSCNNNRLCLHLRVFECILYKSQSVWIGRGFRHRILALPI*KLL*WR*PLL*SYGSNPCLQCVKX
NC_000915.1	1295775	1295911	denovo7282	158	-	1295703	1296390	HP1220	-	ABC transporter ATP-binding protein	TAGAGAAGAGATTTTTGAACTCATCGCTAAGGAATTTAGCCAAAACGCAAGTTTGCTAGTCTCTACGCATTTGGTGGTGGATGTGGAAAAGTATTTAGACAGCGCGATTTTTTTAAAAGAAGCTAAAGTGGTGGCTA	*RRDF*THR*GI*PKRKFASLYAFGGGCGKVFRQRDFFKRS*SGGX	REEIFELIAKEFSQNASLLVSTHLVVDVEKYLDSAIFLKEAKVVAX	EKRFLNSSLRNLAKTQVC*SLRIWWWMWKSI*TARFF*KKLKWWL	ATTLASFKKIALSKYFSTSTTKCVETSKLAFWLNSLAMSSKISSL	SHHFSFF*KNRAV*ILFHIHHQMRRD*QTCVLAKFLSDEFKNLFSX	*PPL*LLLKKSRCLNTFPHPPPNA*RLANLRFG*IP*R*VQKSLLX
NC_000915.1	1633608	1633691	denovo16829	158	+	1632599	1635437	HP1553	-	recombination protein RecB	AATTCCAAACAGCTTTGTGCAGGCTCTCCATAAAGCTCAAATTGCTCCATCACCTTCCACACAAAGCCTGCCACGCTCTCTTT	SHPTANSKQLCAGSP*SSNCSITFHTKPATLSFLX	RTQPLIPNSFVQALHKAQIAPSPSTQSLPRSLF*X	APNR*FQTALCRLSIKLKLLHHLPHKACHALFFR	*KRERGRLCVEGDGAI*ALWRACTKLFGISGWVR	LKKRAWQALCGR*WSNLSFMESLHKAVWN*RLGAX	SKKESVAGFVWKVMEQFELYGEPAQSCLELAVGCX
NC_000915.1	286997	287083	denovo18527	157	-	286746	287769	HP0279	-	lipopolysaccharide heptosyltransferase-1 RfaC	CGTAATCAAAGCCGACTTTTTTAGGGGCTTTCAACATTTGCGTGATGAGAGCGGATTTGACTAGGCCTTGCATGTCAATGATTATA	RNQSRLF*GLSTFA**ERI*LGLACQ*LX	VIKADFFRGFQHLRDESGFD*ALHVNDYX	*SKPTFLGAFNICVMRADLTRPCMSMII	*SLTCKA*SNPLSSRKC*KPLKKSALIT	IIIDMQGLVKSALITQMLKAPKKVGFDYX	YNH*HARPSQIRSHHANVESP*KSRL*LR
NC_000915.1	390243	390374	denovo22843	157	-	390124	391471	HP0380	-	glutamate dehydrogenase	TTATGGTATAGGCAAGGCGGCTAATGCTGGGGGGGTGAGCGTGAGCGGCTTGGAAATGGCACAAAACGCAAGCATGCACCCTTGGAGTTTTGAAGTGGTGGATGCGAAATTGCACCATATTATGAAAGAGA	LWYRQGG*CWGGERERLGNGTKRKHAPLEF*SGGCEIAPYYERX	YGIGKAANAGGVSVSGLEMAQNASMHPWSFEVVDAKLHHIMKEX	MV*ARRLMLGG*A*AAWKWHKTQACTLGVLKWWMRNCTIL*KR	SFIIWCNFASTTSKLQGCMLAFCAISKPLTLTPPALAALPIP*	LFHNMVQFRIHHFKTPRVHACVLCHFQAAHAHPPSISRLAYTIX	SLS*YGAISHPPLQNSKGACLRFVPFPSRSRSPPQH*PPCLYHX
NC_000915.1	471172	471323	denovo3868	157	+	470339	473405	HP0453	-	hypothetical protein	ATTAAGACAGCCTATAAATTTAGATCAAGAAATTCCGCAATTGGAATTGTGTAAGGGAGTTTATAAAGAAATGTATATTGATATGTTTAGCCCTGAACCTTTCGCTTTGTTAGTGGGTAATGGCAATGAAGAAAAGATTTTAAAGCTCCCCA	IKTAYKFRSRNSAIGIV*GSL*RNVY*YV*P*TFRFVSG*WQ*RKDFKAPX	LRQPINLDQEIPQLELCKGVYKEMYIDMFSPEPFALLVGNGNEEKILKLPX	*DSL*I*IKKFRNWNCVREFIKKCILICLALNLSLC*WVMAMKKRF*SSP	GSFKIFSSLPLPTNKAKGSGLNISIYISL*TPLHNSNCGIS*SKFIGCLN	GEL*NLFFIAITH*QSERFRAKHINIHFFINSLTQFQLRNFLI*IYRLS*X	WGALKSFLHCHYPLTKRKVQG*TYQYTFLYKLPYTIPIAEFLDLNL*AVLX
NC_000915.1	913482	913541	denovo2810	157	+	913291	913813	HP0860	-	hypothetical protein	AAATCAAAGAAGGCTTTGGCTTCCTGCAAGCGCAATTTTCTTCTGGGGCGTGCCTGCAA	KSKKALASCKRNFLLGRACX	NQRRLWLPASAIFFWGVPAX	IKEGFGFLQAQFSSGACLQ	AGTPQKKIALAGSQSLL*F	CRHAPEENCACRKPKPSLIX	LQARPRRKLRLQEAKAFFDX
NC_000915.1	1331037	1331194	denovo12878	157	+	1330798	1331404	HP1255	secG	preprotein translocase subunit SecG	GAGCGTTTTAGATGAGACTAAAACCAACAAAGAACTTTCGCCCCTAGTCCCTGCCACCGGCACGCTTAACCCTGCACTTAATCCCACATTAAACCCAACGCTCAACCCTTTAGAGCAAGCCCCAACTAATCCTTTAATGCCACAACAAACGCCTAACA	ERFR*D*NQQRTFAPSPCHRHA*PCT*SHIKPNAQPFRASPN*SFNATTNA*X	SVLDETKTNKELSPLVPATGTLNPALNPTLNPTLNPLEQAPTNPLMPQQTPNX	AF*MRLKPTKNFRP*SLPPARLTLHLIPH*TQRSTL*SKPQLIL*CHNKRLT	LGVCCGIKGLVGACSKGLSVGFNVGLSAGLSVPVAGTRGESSLLVLVSSKTL	VRRLLWH*RISWGLL*RVERWV*CGIKCRVKRAGGRD*GRKFFVGFSLI*NAX	C*AFVVALKD*LGLALKG*ALGLMWD*VQG*ACRWQGLGAKVLCWF*SHLKRS
NC_000915.1	992520	992641	denovo11881	156	+	991804	992716	HP0929	-	geranyltranstransferase	AAGCGGTAAAACCACTCATTTAGACAGCGCTAAAAACAGCTTTGTGAATTTATTGGGGCTAGAGAGGGCGAATAATTACGCTCAAACTTTAAAAACAGAGGTTTTAAATGATTTAGATGCAA	KR*NHSFRQR*KQLCEFIGAREGE*LRSNFKNRGFK*FRCX	SGKTTHLDSAKNSFVNLLGLERANNYAQTLKTEVLNDLDAX	AVKPLI*TALKTAL*IYWG*RGRIITLKL*KQRF*MI*MQ	ASKSFKTSVFKV*A*LFALSSPNKFTKLFLALSK*VVLPL	CI*II*NLCF*SLSVIIRPL*PQ*IHKAVFSAV*MSGFTAX	LHLNHLKPLFLKFERNYSPSLAPINSQSCF*RCLNEWFYRX
NC_000915.1	1107090	1107184	denovo11205	156	+	1107082	1109071	HP1045	-	acetyl-CoA synthetase	AGACGAAGATTTAGAATTCGCTAAAAAAATCTTTAACCCTAACAGAGCGTTTGCCAAGCAAGCCAGGATTAAAAACATGTGCGAATATAAAGATA	RRRFRIR*KNL*P*QSVCQASQD*KHVRI*RX	DEDLEFAKKIFNPNRAFAKQARIKNMCEYKDX	TKI*NSLKKSLTLTERLPSKPGLKTCANIKI	SLYSHMFLILACLANALLGLKIFLANSKSSS	IFIFAHVFNPGLLGKRSVRVKDFFSEF*IFVX	YLYIRTCF*SWLAWQTLC*G*RFF*RILNLRL
NC_000915.1	1515487	1515575	denovo10934	156	+	1514780	1515587	HP1443	-	4-diphosphocytidyl-2-C-methyl-D-erythritol kinase	CTTAAAAGATATAGAAAGCGAACTAGGCAAGGAGTGGTTTTTTAGCGGGAGCGGGAGCGCGTTTTTTAGGCTAAAGCCTATGCAAAAAA	LKRYRKRTRQGVVF*RERERVF*AKAYAKX	LKDIESELGKEWFFSGSGSAFFRLKPMQKX	*KI*KAN*ARSGFLAGAGARFLG*SLCKK	FCIGFSLKNALPLPLKNHSLPSSLSISFK	FLHRL*PKKRAPAPAKKPLLA*FAFYIF*X	FFA*ALA*KTRSRSR*KTTPCLVRFLYLLX
NC_000915.1	195936	196010	denovo22412	155	-	195595	197104	HP0190	-	hypothetical protein	AAGGTATCGCAACCAATTAGTGCGAATGGGCGCGAATGTCTATGAAATACGAAACGATTTTTTCAACCGCCAGA	KVSQPISANGRECL*NTKRFFQPPX	RYRNQLVRMGANVYEIRNDFFNRQX	GIATN*CEWARMSMKYETIFSTAR	WRLKKSFRIS*TFAPIRTNWLRYL	LAVEKIVSYFIDIRAHSH*LVAIPX	SGG*KNRFVFHRHSRPFALIGCDTX
NC_000915.1	565536	565718	denovo4971	155	+	565072	565915	HP0532	-	cag pathogenicity island protein cag12	AGGAAGTCAGCCAATGCTAGGAGCTAACACAAAAAACTTGCATGGCTATGATGTGAGTGGAGCAAACAACAAGCAAGTGATCAATGAAGTGGCAAGAGAAAAAGCTCAGCTAGAAAAAATCAATCAGTATTACAAAACTCTTTTACAAGACAAGGAACAAGAATATACCACTAGGAAAAATA	RKSANARS*HKKLAWL*CEWSKQQASDQ*SGKRKSSARKNQSVLQNSFTRQGTRIYH*EKX	GSQPMLGANTKNLHGYDVSGANNKQVINEVAREKAQLEKINQYYKTLLQDKEQEYTTRKNX	EVSQC*ELTQKTCMAMM*VEQTTSK*SMKWQEKKLS*KKSISITKLFYKTRNKNIPLGKI	FFLVVYSCSLSCKRVL*Y*LIFSS*AFSLATSLITCLLFAPLTS*PCKFFVLAPSIG*LP	IFPSGIFLFLVL*KSFVILIDFF*LSFFSCHFIDHLLVVCSTHIIAMQVFCVSS*HWLTSX	YFS*WYILVPCLVKEFCNTD*FFLAELFLLPLH*SLACCLLHSHHSHASFLC*LLALADFL
NC_000915.1	939340	939557	denovo10933	155	+	938414	942287	HP0887	-	vacuolating cytotoxin	TATTGGCACACTGGATTTGTGGCAAAGCGCGGGACTAAACATTATCGCCCCTCCAGAAGGCGGTTATAAGGATAAACCTAAGGATAAACCTAGTAACACCACGCAAAATAATGCTAACAACAACCAACAAAACAGCGCTCAAAACAATAGTAACACTCAGGTTATTAACCCACCCAATAGCGCGCAAAAAACAGAAATTCAACCCACGCAAGTCATTA	YWHTGFVAKRGTKHYRPSRRRL*G*T*G*T**HHAK*C*QQPTKQRSKQ**HSGY*PTQ*RAKNRNSTHASHX	IGTLDLWQSAGLNIIAPPEGGYKDKPKDKPSNTTQNNANNNQQNSAQNNSNTQVINPPNSAQKTEIQPTQVIX	LAHWICGKARD*TLSPLQKAVIRINLRINLVTPRKIMLTTTNKTALKTIVTLRLLTHPIARKKQKFNPRKSL	MTCVG*ISVFCALLGGLIT*VLLLF*ALFCWLLLALFCVVLLGLSLGLSL*PPSGGAIMFSPALCHKSSVPI	NDLRGLNFCFLRAIGWVNNLSVTIVLSAVLLVVVSIILRGVTRFILRFILITAFWRGDNV*SRALPQIQCANX	**LAWVEFLFFARYWVG**PECYYCFERCFVGCC*HYFAWCY*VYP*VYPYNRLLEGR*CLVPRFATNPVCQX
NC_000915.1	1530679	1530819	denovo4862	155	-	1528910	1532546	HP1460	dnaE	DNA polymerase III subunit alpha	TTCCATGAAGTATTTGGAGCCGGTGGATTTGATCAAGTTTGACTTTTTGGGGCTTAAAACCTTGACCGTGATTGATGATGCGCTTAAAATCATTAAAACACAACACAAAATTAGCGTGGATTTTTTATCGTTGGATATGG	NPFVCL*KDRRYRYAIFHEVFGAGGFDQV*LFGA*NLDRD**CA*NH*NTTQN*RGFFIVGYGRX	TPLFASEKTGGIVTQYSMKYLEPVDLIKFDFLGLKTLTVIDDALKIIKTQHKISVDFLSLDMDDX	PLCLPLKRPAVSLRNIP*SIWSRWI*SSLTFWGLKP*P*LMMRLKSLKHNTKLAWIFYRWIWTI	SSISNDKKSTLILCCVLMILSASSITVKVLSPKKSNLIKSTGSKYFMEYCVTIPPVFSEANKGV	IVHIQR*KIHANFVLCFNDFKRIINHGQGFKPQKVKLDQIHRLQILHGILRNDTAGLFRGKQRGX	YRPYPTIKNPR*FCVVF**F*AHHQSRSRF*APKSQT*SNPPAPNTSWNIA*RYRRSFQRQTKGX
NC_000915.1	109368	109445	denovo21886	154	-	109024	110722	HP0103	-	methyl-accepting chemotaxis protein TlpB	TGGCAGAGGCTTTGCGGTGGTGGCTGATGAAGTTAGGAATTTAGCCGGGCGCACTCAAAAGTCTTTAGCCGAAATCA	WQRLCGGG**S*EFSRAHSKVFSRNX	GRGFAVVADEVRNLAGRTQKSLAEIX	AEALRWWLMKLGI*PGALKSL*PKS	ISAKDF*VRPAKFLTSSATTAKPLP	DFG*RLLSAPG*IPNFISHHRKASAX	*FRLKTFECARLNS*LHQPPPQSLCX
NC_000915.1	307711	307806	denovo18639	154	+	306752	307970	HP0290	-	diaminopimelate decarboxylase	GCCTTGCGATGTGGTAGGGCCTGTGTGTGAGAGCAGCGACACTTTTTTAAAAGACGCCCATTTGCCAGAATTAGAGCCAGGCGATAAATTAGTCA	ALRCGRACV*EQRHFFKRRPFARIRARR*ISX	PCDVVGPVCESSDTFLKDAHLPELEPGDKLVX	LAMW*GLCVRAATLF*KTPICQN*SQAIN*S	TNLSPGSNSGKWASFKKVSLLSHTGPTTSQG	D*FIAWL*FWQMGVF*KSVAALTHRPYHIARX	*LIYRLALILANGRLLKKCRCSHTQALPHRKA
NC_000915.1	314004	314131	denovo14206	154	-	312144	314631	HP0295	flgL	flagellar hook-associated protein FlgL	TGTGCCTTATAATATCAGCGGGCAAGATTTGTTTTTAGGCACCGATAAAGACAAACACAAACTCATTACCACCAACATTAAATTATTCAATCAAAACAAGCTCCACCCTGATGTGATGGACGCTTTAA	CAL*YQRARFVFRHR*RQTQTHYHQH*IIQSKQAPP*CDGRFX	VPYNISGQDLFLGTDKDKHKLITTNIKLFNQNKLHPDVMDALX	CLIISAGKICF*APIKTNTNSLPPTLNYSIKTSSTLM*WTL*	KASITSGWSLF*LNNLMLVVMSLCLSLSVPKNKSCPLIL*GT	*SVHHIRVELVLIE*FNVGGNEFVFVFIGA*KQILPADIIRHX	LKRPSHQGGACFD*II*CWW**VCVCLYRCLKTNLAR*YYKAX
NC_000915.1	791760	791894	denovo3457	154	-	791167	792277	HP0736	-	phosphoserine aminotransferase SerC	TCAAGCATGCGAGTCTAGTGGGGGGTTACGACACCCTGTGGAAAAAATCGCTCAAGCGATCAAAGAAACTAACCCGAATGTTTTTGTAATTGTAGATGCTATCACCGCTTTAGGGGTTGAGCCTTTAGAAATAA	SSMRV*WGVTTPCGKNRSSDQRN*PECFCNCRCYHRFRG*AFRNX	QACESSGGLRHPVEKIAQAIKETNPNVFVIVDAITALGVEPLEIX	KHASLVGGYDTLWKKSLKRSKKLTRMFL*L*MLSPL*GLSL*K*	ISKGSTPKAVIASTITKTFGLVSLIA*AIFSTGCRNPPLDSHA*	YF*RLNP*SGDSIYNYKNIRVSFFDRLSDFFHRVS*PPTRLACLX	LFLKAQPLKR**HLQLQKHSG*FL*SLERFFPQGVVTPH*TRMLX
NC_000915.1	891219	891334	denovo9976	154	+	889714	891478	HP0839	-	outer membrane protein P1 ompP1	AGGGGTAACTTACATGGGTAAAAGCTTGCGTTTGATGGGTGCTATTGATTATGACCAAGCCCCAAGCCCCCAAGACGCGATAGGTATCCCAGATTCCAATGGCTATACCGTGGCTA	RGNLHG*KLAFDGCY*L*PSPKPPRRDRYPRFQWLYRGX	GVTYMGKSLRLMGAIDYDQAPSPQDAIGIPDSNGYTVAX	G*LTWVKACV*WVLLIMTKPQAPKTR*VSQIPMAIPWL	ATV*PLESGIPIASWGLGAWS*SIAPIKRKLLPM*VTP	SHGIAIGIWDTYRVLGAWGLVIINSTHQTQAFTHVSYPX	*PRYSHWNLGYLSRLGGLGLGHNQ*HPSNASFYPCKLPL
NC_000915.1	1774	1892	denovo12678	153	-	1114	1945	HP0003	-	2-dehydro-3-deoxyphosphooctonate aldolase	CGTCATTGAGAGCTTAGAAAATCTAAGAAGTATCGCCACTAAATTGCAACCCCTAGCCAACAACGAGCGGTTGGATTTTTATTTTAAAGCGAGTTTTGATAAGGCGAACCGCACGAGTA	RH*ELRKSKKYRH*IATPSQQRAVGFLF*SEF**GEPHEX	VIESLENLRSIATKLQPLANNERLDFYFKASFDKANRTSX	SLRA*KI*EVSPLNCNP*PTTSGWIFILKRVLIRRTARV	LVRFALSKLALK*KSNRSLLARGCNLVAILLRFSKLSMT	TRAVRLIKTRFKIKIQPLVVG*GLQFSGDTS*IF*ALNDX	YSCGSPYQNSL*NKNPTARCWLGVAI*WRYFLDFLSSQ*R
NC_000915.1	92334	92515	denovo21734	153	-	91557	92931	HP0087	-	hypothetical protein	CAAACCTTATTATCTTTCTCAAAAAGGCTATCCTTTTGATAGGTATCAAAATTCGCTGATTTTTCAAGGCACGCCGGTTTTAATCACGCATTTTAATCTAGATAAAACTTATGCCCACATTCAAAGCAGTTTTGTTTATGGCTGGATCAAAGTTAGCGATTTAGTCTACATGCACGATAAAA	QTLLSFSKRLSF**VSKFADFSRHAGFNHAF*SR*NLCPHSKQFCLWLDQS*RFSLHAR*X	KPYYLSQKGYPFDRYQNSLIFQGTPVLITHFNLDKTYAHIQSSFVYGWIKVSDLVYMHDKX	NLIIFLKKAILLIGIKIR*FFKARRF*SRILI*IKLMPTFKAVLFMAGSKLAI*STCTIK	LSCM*TKSLTLIQP*TKLL*MWA*VLSRLKCVIKTGVP*KISEF*YLSKG*PF*ER**GL	FIVHVD*IANFDPAINKTALNVGISFI*IKMRD*NRRALKNQRILIPIKRIAFLRKIIRFX	FYRACRLNR*L*SSHKQNCFECGHKFYLD*NA*LKPACLEKSANFDTYQKDSLFEKDNKVX
NC_000915.1	333428	333564	denovo6745	153	-	331853	334091	HP0317	-	hypothetical protein	AGCCTATCAAATCATCCAGCAAGCTTTAAAAAATCAAAGTGGGTTTCCTGAATTAGGCGGGAACGGCACAAAAGTGAGTGTTAATTACAATTACGAATGCAGACAAACTGCTGATATCAACGGCGGTGTGTATCAGA	SLSNHPASFKKSKWVS*IRRERHKSEC*LQLRMQTNC*YQRRCVSX	AYQIIQQALKNQSGFPELGGNGTKVSVNYNYECRQTADINGGVYQX	PIKSSSKL*KIKVGFLN*AGTAQK*VLITITNADKLLISTAVCIR	*YTPPLISAVCLHS*L*LTLTFVPFPPNSGNPL*FFKACWMI**A	LIHTAVDISSLSAFVIVINTHFCAVPA*FRKPTLIF*SLLDDLIGX	SDTHRR*YQQFVCIRNCN*HSLLCRSRLIQETHFDFLKLAG*FDRL
NC_000915.1	633647	633780	denovo2536	153	-	632819	633941	HP0598	-	8-amino-7-oxononanoate synthase	TTCTCATTCCCCCAAGGCTTCCATGCTAGTGAATGGCTACCACCCTTTGCATGCAGAATTGGAAGAGCGATTAGCCAATTTGTTGGGGTTTGAAAGCGCTCTTTTAGTGGGGAGTGGTTTTTTGGGCAATCTGA	FSFPQGFHASEWLPPFACRIGRAISQFVGV*KRSFSGEWFFGQSX	SHSPKASMLVNGYHPLHAELEERLANLLGFESALLVGSGFLGNLX	LIPPRLPC**MATTLCMQNWKSD*PICWGLKALF*WGVVFWAI*	RLPKKPLPTKRALSNPNKLANRSSNSACKGW*PFTSMEALGE*E	QIAQKTTPH*KSAFKPQQIG*SLFQFCMQRVVAIH*HGSLGGMRX	SDCPKNHSPLKERFQTPTNWLIALPILHAKGGSHSLAWKPWGNEX
NC_000915.1	1027776	1027954	denovo15262	153	-	1027101	1030164	HP0969	-	cation efflux system protein CzCA	AGAGGGCTTGGTTGTAGATGTGATCCCTACAGGGATTTCACGCACGCCAGTGATGATCCGCCAAGAGAGCGATTTTGCAAGCTCTATCACTAAAATCAAAAGTTTAGCCTTGACTTCAAAATATGGCGTTTTAGTGCCTATCACTTCTATCGCCAAAATTGAAGAAGTGGATGGCCCTA	RGLGCRCDPYRDFTHASDDPPRERFCKLYH*NQKFSLDFKIWRFSAYHFYRQN*RSGWPX	EGLVVDVIPTGISRTPVMIRQESDFASSITKIKSLALTSKYGVLVPITSIAKIEEVDGPX	RAWL*M*SLQGFHARQ**SAKRAILQALSLKSKV*P*LQNMAF*CLSLLSPKLKKWMAL	GPSTSSILAIEVIGTKTPYFEVKAKLLILVIELAKSLSWRIITGVREIPVGITSTTKPS	RAIHFFNFGDRSDRH*NAIF*SQG*TFDFSDRACKIALLADHHWRA*NPCRDHIYNQALX	*GHPLLQFWR*K**ALKRHILKSRLNF*F***SLQNRSLGGSSLACVKSL*GSHLQPSPL
NC_000915.1	1353716	1353829	denovo4325	153	-	1353147	1354329	HP1278	-	tryptophan synthase subunit beta	TGTGAATGAAGCCTTAAGAGATTGGGCGAGCAGTTACAAGGACACGCATTATTTGCTAGGCACAGCCGCCGGGCCACACCCTTACCCCACAATGGTTAAAACCTTTCAAAAAA	CE*SLKRLGEQLQGHALFARHSRRATPLPHNG*NLSKX	VNEALRDWASSYKDTHYLLGTAAGPHPYPTMVKTFQKX	*MKP*EIGRAVTRTRIIC*AQPPGHTLTPQWLKPFKK	F*KVLTIVG*GCGPAAVPSK*CVSL*LLAQSLKASFT	FLKGFNHCGVRVWPGGCA*QIMRVLVTARPIS*GFIHX	FFERF*PLWGKGVARRLCLANNACPCNCSPNLLRLHSX
NC_000915.1	71614	71693	denovo8526	152	+	69467	71963	HP0066	-	ATP-binding protein	TATGAATCCTAATAGCGTGCTTGTGATAGACAATCTCAACGAAGCCAAAGAGTTGCACGACAAAATAGGGGTGGAAAAAA	YES**RACDRQSQRSQRVARQNRGGKX	MNPNSVLVIDNLNEAKELHDKIGVEKX	*ILIACL**TISTKPKSCTTK*GWKK	FSTPILSCNSLASLRLSITSTLLGFI	FFHPYFVVQLFGFVEIVYHKHAIRIHX	FFPPLFCRATLWLR*DCLSQARY*DSX
NC_000915.1	902442	902537	denovo16678	152	-	901117	902701	HP0850	-	type I restriction enzyme M protein HsdM	TCATTACATCAATAAAGAAGAGCGAAAGCGCGATCCGAGTTTTGATTACGCTAAATTAAGCGATGAAAAGGCCGAGCGTGGAAGAAAACACCTTA	SLHQ*RRAKARSEF*LR*IKR*KGRAWKKTPX	HYINKEERKRDPSFDYAKLSDEKAERGRKHLX	ITSIKKSESAIRVLITLN*AMKRPSVEENTL	RCFLPRSAFSSLNLA*SKLGSRFRSSLLM**	KVFSSTLGLFIA*FSVIKTRIALSLFFIDVMX	*GVFFHARPFHRLI*RNQNSDRAFALLY*CNX
NC_000915.1	1231939	1232055	denovo22349	152	+	1230659	1232297	HP1166	pgi	glucose-6-phosphate isomerase	CATGAAAGGCAAGAGTTATGAAGAAGCGCTTGGGGAATTGCTCTTTAAAGGATTAGACAAAGATGAAGCCAAAGATTTAGCCCACCACAGGGTGTTTTTTGGCAACCGCCCCTCTA	HERQEL*RSAWGIAL*RIRQR*SQRFSPPQGVFWQPPLX	MKGKSYEEALGELLFKGLDKDEAKDLAHHRVFFGNRPSX	*KARVMKKRLGNCSLKD*TKMKPKI*PTTGCFLATAPL	EGRLPKNTLWWAKSLASSLSNPLKSNSPSASS*LLPFM	RGAVAKKHPVVG*IFGFIFV*SFKEQFPKRFFITLAFHX	*RGGCQKTPCGGLNLWLHLCLIL*RAIPQALLHNSCLSX
NC_000915.1	1375722	1375810	denovo6708	152	-	1375617	1375839	HP1308	rplX	50S ribosomal protein L24	AGTAAAAGTCATTGCAGGAGACGATAAGGGTAAGGTCGCTAAGGTTTTAGCGGTGTTGCCTAAGACTTCTCAAGTGGTTGTTGAAGGGA	SKSHCRRR*G*GR*GFSGVA*DFSSGC*RX	VKVIAGDDKGKVAKVLAVLPKTSQVVVEGX	*KSLQETIRVRSLRF*RCCLRLLKWLLKG	PSTTT*EVLGNTAKTLATLPLSSPAMTFT	PFNNHLRSLRQHR*NLSDLTLIVSCNDFYX	SLQQPLEKS*ATPLKP*RPYPYRLLQ*LLL
NC_000915.1	1563265	1563467	denovo1324	152	-	1563067	1564417	HP1490	-	hypothetical protein	AATGAAAAAAGAGCAAATCCATACCGCTTTGGTGATTGATGAATACGGCGGCACAGCCGGGTTGCTCACTATGGAAGACATCATTGAAGAGATCATGGGCGAGATTAGCGACGAATACGACTTAAAACAAGAGGGCATAAACAAGCTTGAAGAGGGCGTGTTTGAATTAGAGGGCATGCTGGATTTAGAGAGCGTAGAAGAAA	NEKRANPYRFGD**IRRHSRVAHYGRHH*RDHGRD*RRIRLKTRGHKQA*RGRV*IRGHAGFRERRRX	MKKEQIHTALVIDEYGGTAGLLTMEDIIEEIMGEISDEYDLKQEGINKLEEGVFELEGMLDLESVEEX	*KKSKSIPLW*LMNTAAQPGCSLWKTSLKRSWARLATNTT*NKRA*TSLKRACLN*RACWI*RA*KK	SSTLSKSSMPSNSNTPSSSLFMPSCFKSYSSLISPMISSMMSSIVSNPAVPPYSSITKAVWICSFFI	FFYAL*IQHAL*FKHALFKLVYALLF*VVFVANLAHDLFNDVFHSEQPGCAAVFINHQSGMDLLFFHX	FLLRSLNPACPLIQTRPLQACLCPLVLSRIRR*SRP*SLQ*CLP**ATRLCRRIHQSPKRYGFALFSX
NC_000915.1	1646063	1646214	denovo10799	152	+	1645959	1646775	HP1564	-	hypothetical protein	CACTCGTGAGCTTAAAGTGGGCGCTAACCCCGTTCCGCATGCGCAAATCTTGCAATCAGTCGTGGACGATTTGAAAGAGAAAGGGATCAAATTAGTGATCGTATCTTTTACGGATTATGTGTTGCCTAATTTAGCGCTCAATGACGGCTCTA	HS*A*SGR*PRSACANLAISRGRFERERDQISDRIFYGLCVA*FSAQ*RLX	TRELKVGANPVPHAQILQSVVDDLKEKGIKLVIVSFTDYVLPNLALNDGSX	LVSLKWALTPFRMRKSCNQSWTI*KRKGSN**SYLLRIMCCLI*RSMTAL	EPSLSAKLGNT*SVKDTITNLIPFSFKSSTTDCKICACGTGLAPTLSSRV	RAVIER*IRQHIIRKRYDH*FDPFLFQIVHD*LQDLRMRNGVSAHFKLTSX	*SRH*ALN*ATHNP*KIRSLI*SLSLSNRPRLIARFAHAERG*RPL*AHEX
NC_000915.1	114829	115022	denovo13666	151	-	114499	115420	HP0107	-	cysteine synthetase CysK	GTTAGCCGAAAGTATCCCTGATAGCTATTTGCCCTTACAATTTGAAAACCCTGATAATCCCGCCGCTTACTACCACACCCTAGCCCCTGAGATTGTCCAAGAATTAGGCACAAACCTTACGAGCTTTGTAGCCGGGATAGGGAGTGGTGGCACTTTTGCGGGCACGGCTAGGTATTTGAAAGAACGCATCCCTA	VSRKYP**LFALTI*KP**SRRLLPHPSP*DCPRIRHKPYELCSRDREWWHFCGHG*VFERTHPX	LAESIPDSYLPLQFENPDNPAAYYHTLAPEIVQELGTNLTSFVAGIGSGGTFAGTARYLKERIPX	*PKVSLIAICPYNLKTLIIPPLTTTP*PLRLSKN*AQTLRAL*PG*GVVALLRARLGI*KNASL	GMRSFKYLAVPAKVPPLPIPATKLVRFVPNSWTISGARVW**AAGLSGFSNCKGK*LSGILSAN	RDAFFQIPSRARKSATTPYPGYKARKVCA*FLDNLRG*GVVVSGGIIRVFKL*GQIAIRDTFG*X	*GCVLSNT*PCPQKCHHSLSRLQSS*GLCLILGQSQGLGCGSKRRDYQGFQIVRANSYQGYFRLT
NC_000915.1	659137	659300	denovo9796	151	-	659068	661039	HP0615	ligA	NAD-dependent DNA ligase LigA	TGTTTTCAATAATAAAACGATTGTTTTAACCGGCACGCTTTCTAAACCACGGCAAGAATACGCTCAAATGTTAGAAAATTTAGGGGCAAAAATTTCTTCAAGCGTGAGCGCTAAAACCGATTTTTTAATCGCTGGAGAAAACCCCGGCTCAAAACTCGCTCTGA	CFQ**NDCFNRHAF*TTARIRSNVRKFRGKNFFKRER*NRFFNRWRKPRLKTRSX	VFNNKTIVLTGTLSKPRQEYAQMLENLGAKISSSVSAKTDFLIAGENPGSKLALX	FSIIKRLF*PARFLNHGKNTLKC*KI*GQKFLQA*ALKPIF*SLEKTPAQNSL*	RASFEPGFSPAIKKSVLALTLEEIFAPKFSNI*AYSCRGLESVPVKTIVLLLKT	QSEF*AGVFSSD*KIGFSAHA*RNFCP*IF*HLSVFLPWFRKRAG*NNRFIIENX	SERVLSRGFLQRLKNRF*RSRLKKFLPLNFLTFERILAVV*KACRLKQSFYY*KX
NC_000915.1	888960	889051	denovo14323	151	+	888772	889081	HP0837	-	hypothetical protein	TCTCATTCGTAACGCTGAAATCACTGAGACCATCTATAAAGACGGCTTGTGTCAAGTGAGCATGGAGCTTAAATTAGACGGCAGGATTTGGA	SHS*R*NH*DHL*RRLVSSEHGA*IRRQDLX	LIRNAEITETIYKDGLCQVSMELKLDGRIWX	SFVTLKSLRPSIKTACVK*AWSLN*TAGFG	QILPSNLSSMLT*HKPSL*MVSVISALRMR	PNPAV*FKLHAHLTQAVFIDGLSDFSVTNEX	SKSCRLI*APCSLDTSRLYRWSQ*FQRYE*X
NC_000915.1	1142176	1142291	denovo17701	151	-	1141832	1143272	HP1083	-	hypothetical protein	AGCTTGCTCATTAGGCAACGATTTGATTACAATGAATTTAATTTTGGGGGAGCGTTTTATAAAGTATGGAAAAACGCAAACGCTTACATCGGCACGACAGGAAACCCTTTAGGCAA	SLLIRQRFDYNEFNFGGAFYKVWKNANAYIGTTGNPLGX	ACSLGNDLITMNLILGERFIKYGKTQTLTSARQETL*AX	LAH*ATI*LQ*I*FWGSVL*SMEKRKRLHRHDRKPFRQ	A*RVSCRADVSVCVFPYFIKRSPKIKFIVIKSLPNEQA	CLKGFLSCRCKRLRFSILYKTLPQN*IHCNQIVA**ASX	LPKGFPVVPM*AFAFFHTL*NAPPKLNSL*SNRCLMSKL
NC_000915.1	1201498	1201652	denovo14484	151	-	1201435	1202074	HP1140	-	biotin--protein ligase	TGGTGCGAGCGATGGTTTGATTATAGAGGGCTTTTTAAAAAAAATAGAAGAAAATCTTTTTTGGGGGGAAGTTTTAAGTAAGTATGCGTTAGAATTTCATAGAAGCAACTCTTTTAGTTTCCATAATGATTGGGGCGAAGCGATGAGTTTGAAAA	WCERWFDYRGLFKKNRRKSFLGGSFK*VCVRIS*KQLF*FP**LGRSDEFEX	GASDGLIIEGFLKKIEENLFWGEVLSKYALEFHRSNSFSFHNDWGEAMSLKX	VRAMV*L*RAF*KK*KKIFFGGKF*VSMR*NFIEATLLVSIMIGAKR*V*K	FKLIASPQSLWKLKELLL*NSNAYLLKTSPQKRFSSIFFKKPSIIKPSLAP	FQTHRFAPIIMETKRVASMKF*RILT*NFPPKKIFFYFF*KALYNQTIARTX	FSNSSLRPNHYGN*KSCFYEILTHTYLKLPPKKDFLLFFLKSPL*SNHRSHX
NC_000915.1	1432864	1432988	denovo20732	151	-	1430855	1433284	HP1369m	mod	adenine-specific DNA methylase	CCCCACCCCCATCAAATTCTTTAGCCGCACCGCTTTTAAAACCGCCGATGACCTTTTTAAGGCGAGGCAAAATCACGCTCTCGAAATGCTCCCCCATTTCAATACCGATATACTTCCTTTTCATA	PHPHQIL*PHRF*NRR*PF*GEAKSRSRNAPPFQYRYTSFSX	PTPIKFFSRTAFKTADDLFKARQNHALEMLPHFNTDILPFHX	PPPSNSLAAPLLKPPMTFLRRGKITLSKCSPISIPIYFLFI	*KGSISVLKWGSISRA*FCLALKRSSAVLKAVRLKNLMGVG	MKRKYIGIEMGEHFESVILPRLKKVIGGFKSGAAKEFDGGGX	YEKEVYRY*NGGAFRERDFASP*KGHRRF*KRCG*RI*WGWG
NC_000915.1	1629877	1629923	denovo8597	151	-	1629254	1630832	HP1550	secD	preprotein translocase subunit SecD	GGTGGGGGGAGCGGGCAGATTAGCGGGAATTTTAGCGTGGCTCAAGA	GGGSGQISGNFSVAQX	VGGAGRLAGILAWLKX	WGERAD*REF*RGSR	LSHAKIPANLPAPPT	LEPR*NSR*SARSPHX	S*ATLKFPLICPLPPP
NC_000915.1	97521	97723	denovo9488	150	+	97255	98089	HP0091	-	type II restriction enzyme R protein HsdR	TAATGGCAATTTTTACCCCTTATATTCTTATTTTGAAGATGGTGAAAAAGTTTATGAGTTTATTCGTCAAACGGGGTTGGAGCGAATTTTTTGTAACAGAAATATTAAAGATTTAAATGATTTTGTTTTTGGTATAGAAGTGGGGCTTGATAGCAATGCGAGAAAAAATCGCAGCGGAAAAGTTATGGAAAATCATCTTAGCA	*WQFLPLIFLF*RW*KSL*VYSSNGVGANFL*QKY*RFK*FCFWYRSGA**QCEKKSQRKSYGKSS*X	NGNFYPLYSYFEDGEKVYEFIRQTGLERIFCNRNIKDLNDFVFGIEVGLDSNARKNRSGKVMENHLSX	MAIFTPYILILKMVKKFMSLFVKRGWSEFFVTEILKI*MILFLV*KWGLIAMREKIAAEKLWKIILA	LR*FSITFPLRFFLALLSSPTSIPKTKSFKSLIFLLQKIRSNPV*RINS*TFSPSSK*EYKG*KLPL	AKMIFHNFSAAIFSRIAIKPHFYTKNKII*IFNISVTKNSLQPRLTNKLINFFTIFKIRI*GVKIAIX	C*DDFP*LFRCDFFSHCYQAPLLYQKQNHLNL*YFCYKKFAPTPFDE*THKLFHHLQNKNIRGKNCHX
NC_000915.1	430898	431034	denovo21202	150	+	430898	432851	HP0417	metG	methionyl-tRNA synthetase	GATGCAAAAATCACTGATCACAACCCCCATTTATTATGTGAATGACATCCCTCATATTGGCCATGCTTATACGACTTTGATTGCGGACACTTTAAAGAAGTATTACACGCTCCAAGGCGAAGAAGTCTTTTTTTTAA	DAKITDHNPHLLCE*HPSYWPCLYDFDCGHFKEVLHAPRRRSLFFX	MQKSLITTPIYYVNDIPHIGHAYTTLIADTLKKYYTLQGEEVFFLX	CKNH*SQPPFIM*MTSLILAMLIRL*LRTL*RSITRSKAKKSFF*	KKKTSSPWSV*YFFKVSAIKVV*AWPI*GMSFT**MGVVISDFCI	*KKDFFALERVILL*SVRNQSRISMANMRDVIHIINGGCDQ*FLHX	LKKRLLRLGACNTSLKCPQSKSYKHGQYEGCHSHNKWGL*SVIFAS
NC_000915.1	1271478	1271569	denovo20841	150	-	1268376	1277049	HP1198	-	DNA-directed RNA polymerase subunit beta/beta'	TCCAAAGCTGATTGACGGCAAAGCGATCCAATTGCACCCGTTAGTGTGTTCAGCGTTCAACGCCGATTTTGACGGGGACCAAATGGCGGTGA	SKAD*RQSDPIAPVSVFSVQRRF*RGPNGGX	PKLIDGKAIQLHPLVCSAFNADFDGDQMAVX	QS*LTAKRSNCTR*CVQRSTPILTGTKWR*	TAIWSPSKSALNAEHTNGCNWIALPSISFG	HRHLVPVKIGVER*TH*RVQLDRFAVNQLWX	SPPFGPRQNRR*TLNTLTGAIGSLCRQSALX
NC_000915.1	1621953	1622038	denovo6924	150	-	1621940	1622879	HP1543	-	toxR-activated gene TagE	AAGAAAGGAGCATCAGATGGCAATCTTTGATAACAATAATAAATCGGCTAATGCAAAAACAGGACCAGCGACTATCATCGCTCAAA	KKGASDGNL**Q**IG*CKNRTSDYHRSX	RKEHQMAIFDNNNKSANAKTGPATIIAQX	ERSIRWQSLITIINRLMQKQDQRLSSLK	*AMIVAGPVFALADLLLLSKIAI*CSFL	LSDDSRWSCFCISRFIIVIKDCHLMLLSX	FER**SLVLFLH*PIYYCYQRLPSDAPFX
NC_000915.1	1656272	1656396	denovo9158	150	+	1655610	1656594	HP1576	metN	DL-methionine transporter ATP-binding subunit	CTCGGTGGAAGAAATTTTTGCCAACCCTAAACATGCCGTTACTAAAGAATTGCTTGGCATCAGAAACGAGCATGCAGATAAGAAATCGCAAGACGTTTATCGCATCGTGTTTTTAGGGGAGCATA	LGGRNFCQP*TCRY*RIAWHQKRACR*EIARRLSHRVFRGAX	SVEEIFANPKHAVTKELLGIRNEHADKKSQDVYRIVFLGEHX	RWKKFLPTLNMPLLKNCLASETSMQIRNRKTFIASCF*GSI	CSPKNTMR*TSCDFLSACSFLMPSNSLVTACLGLAKISSTE	MLP*KHDAINVLRFLICMLVSDAKQFFSNGMFRVGKNFFHRX	YAPLKTRCDKRLAISYLHARF*CQAIL**RHV*GWQKFLPPX
NC_000915.1	87324	87493	denovo914	149	-	86655	88677	HP0082	-	methyl-accepting chemotaxis transducer TlpC	AAATTATGTGGAAAATGGGGATTTCACGCAAGAAATCGCATGCGTGCCTAAAAATAAAGATTTGCAAGCTTTAAGAAATACGATTAATAGCATTATTCAGTATTTTCGCAACCAAATTGGCGCCAATATTGAATCCCTAAACAACGCCCTAGAGCATTATAAAAACCTGA	KLCGKWGFHARNRMRA*K*RFASFKKYD**HYSVFSQPNWRQY*IPKQRPRAL*KPX	NYVENGDFTQEIACVPKNKDLQALRNTINSIIQYFRNQIGANIESLNNALEHYKNLX	IMWKMGISRKKSHACLKIKICKL*EIRLIALFSIFATKLAPILNP*TTP*SIIKT*	RFL*CSRALFRDSILAPIWLRKY*IMLLIVFLKACKSLFLGTHAISCVKSPFST*F	QVFIML*GVV*GFNIGANLVAKILNNAINRIS*SLQIFIFRHACDFLREIPIFHIIX	SGFYNALGRCLGIQYWRQFGCENTE*CY*SYFLKLANLYF*ARMRFLA*NPHFPHNX
NC_000915.1	850847	850944	denovo1682	149	-	850487	851012	HP0793	def	peptide deformylase	TTTTGATTCAAAACTCCACCAACAGCTAGATGACATGCATGAGACTATGATCGCTAGTGAGGGGATAGGGTTAGCCGCTATTCAAGTGGGTTTGCCTA	F*FKTPPTAR*HA*DYDR**GDRVSRYSSGFAX	FDSKLHQQLDDMHETMIASEGIGLAAIQVGLPX	LIQNSTNS*MTCMRL*SLVRG*G*PLFKWVCL	GKPT*IAANPIPSLAIIVSCMSSSCWWSFESK	RQTHLNSG*PYPLTSDHSLMHVI*LLVEF*IKX	*ANPLE*RLTLSPH*RS*SHACHLAVGGVLNQX
NC_000915.1	1040794	1040888	denovo2964	149	+	1040627	1042106	HP0978	-	cell division protein FtsA	TCACGCTTCCAACGCCATTAAAGAAGTGATTAATAGCGCTAAAAAAATGGCAGGTTTGAACGCTGATGAAGACAGAAATAACCCCATGCCCCATA	SRFQRH*RSD**R*KNGRFER**RQK*PHAPX	HASNAIKEVINSAKKMAGLNADEDRNNPMPHX	TLPTPLKK*LIALKKWQV*TLMKTEITPCPI	WGMGLFLSSSAFKPAIFLALLITSLMALEA*	MGHGVISVFISVQTCHFFSAINHFFNGVGSVX	YGAWGYFCLHQRSNLPFF*RY*SLL*WRWKRX
NC_000915.1	299507	299574	denovo9234	148	+	298023	306705	HP0289	-	toxin-like outer membrane protein	AATCAACGGCTTGACAAGTGCCTTAAAAACGAACGAAAGCCTTTCAAATCCGCAAAGTTTCGCTCAAA	NQRLDKCLKNERKPFKSAKFRSX	INGLTSALKTNESLSNPQSFAQX	STA*QVP*KRTKAFQIRKVSLK	*AKLCGFERLSFVFKALVKPLI	LSETLRI*KAFVRF*GTCQAVDX	FERNFADLKGFRSFLRHLSSR*X
NC_000915.1	569216	569355	denovo7267	148	+	568722	569853	HP0537	-	cag pathogenicity island protein cag16	TACCACTAAAGATAAGGCTCAGGCTTTGCTTCAAATGGGTGTGTTTTCTTTAGATGAAGAACAAAACAAAAAAGCGAGCCGATTAGCTTTATCTTACAAGCAAGCGATTGAAGAATATTCCAATAACGTTTCTAATTTAA	YH*R*GSGFASNGCVFFR*RTKQKSEPISFILQASD*RIFQ*RF*FX	TTKDKAQALLQMGVFSLDEEQNKKASRLALSYKQAIEEYSNNVSNLX	PLKIRLRLCFKWVCFL*MKNKTKKRAD*LYLTSKRLKNIPITFLI*	KLETLLEYSSIACL*DKANRLAFLFCSSSKENTPI*SKA*ALSLVV	*IRNVIGIFFNRLLVR*S*SARFFVLFFI*RKHTHLKQSLSLIFSGX	LN*KRYWNILQSLACKIKLIGSLFCFVLHLKKTHPFEAKPEPYL*WX
NC_000915.1	774942	775087	denovo1362	148	+	774514	776341	HP0722	omp16	hypothetical protein	CTTATCAGAATGCCCTAGCGATCAATTAAATGGAAACAATGGAAACAAAACTTCCATGACTAAAGCTCTTGAAACCGCGCAACAGCTTATGGATTTAATCGCAAACACTAAAACGGCTATGATGTGGAAAAATATCGTCATCGCAA	LIRMP*RSIKWKQWKQNFHD*SS*NRATAYGFNRKH*NGYDVEKYRHRX	LSECPSDQLNGNNGNKTSMTKALETAQQLMDLIANTKTAMMWKNIVIAX	YQNALAIN*METMETKLP*LKLLKPRNSLWI*SQTLKRL*CGKISSSQ	AMTIFFHIIAVLVFAIKSISCCAVSRALVMEVLFPLFPFN*SLGHSDK	CDDDIFPHHSRFSVCD*IHKLLRGFKSFSHGSFVSIVSI*LIARAF**X	LR*RYFSTS*PF*CLRLNP*AVARFQEL*SWKFCFHCFHLIDR*GILIX
NC_000915.1	795817	795941	denovo13946	148	+	794732	796214	HP0740	-	UDP-MurNac-pentapeptide presynthetase MurF	ACGGCTTGTTTTAGAACTCAACCCTATTGCTCATCGTTTGCAACTTTTGGAAGTGAATCAAAAAATCATCATAGACGATAGCTTTAATGGGAATTTAAAGGGCATGTTAGAGGGCATTCGTTTAA	TACFRTQPYCSSFATFGSESKNHHRR*L*WEFKGHVRGHSFX	RLVLELNPIAHRLQLLEVNQKIIIDDSFNGNLKGMLEGIRLX	GLF*NSTLLLIVCNFWK*IKKSS*TIALMGI*RAC*RAFV*	KRMPSNMPFKFPLKLSSMMIF*FTSKSCKR*AIGLSSKTSR	*TNAL*HAL*IPIKAIVYDDFLIHFQKLQTMSNRVEF*NKPX	LNECPLTCPLNSH*SYRL**FFDSLPKVANDEQ*G*VLKQAV
NC_000915.1	924724	924842	denovo472	148	-	924550	925426	HP0874	-	hypothetical protein	CCATGCGTGCGGGATTAAAAGCGCTGAAGTGCAAGGCTTGAAACTGGGTCAAAACAGCGTGGTGAAAAACGCTCCTAGAGTGGAAGTGTATTTGAAAGATTCATTTCTAGCGTTTGATA	PCVRD*KR*SARLETGSKQRGEKRS*SGSVFERFISSV*X	HACGIKSAEVQGLKLGQNSVVKNAPRVEVYLKDSFLAFDX	MRAGLKALKCKA*NWVKTAW*KTLLEWKCI*KIHF*RLI	SNARNESFKYTSTLGAFFTTLF*PSFKPCTSALLIPHAW	IKR*K*IFQIHFHSRSVFHHAVLTQFQALHFSAFNPARMX	YQTLEMNLSNTLPL*ERFSPRCFDPVSSLALQRF*SRTHG
NC_000915.1	1041361	1041467	denovo6383	148	+	1040627	1042106	HP0978	-	cell division protein FtsA	ACGCTATAACAAATATTTGCCCGTAGGCTCTCACCATTTAACCACGGATTTATCGCACATGCTCAACACCCCATTCCCTTACGCTGAAGAAGTTAAGATCAAATACA	TL*QIFARRLSPFNHGFIAHAQHPIPLR*RS*DQIX	RYNKYLPVGSHHLTTDLSHMLNTPFPYAEEVKIKYX	AITNICP*ALTI*PRIYRTCSTPHSLTLKKLRSNT	YLILTSSA*GNGVLSMCDKSVVKW*EPTGKYLL*R	VFDLNFFSVREWGVEHVR*IRG*MVRAYGQIFVIAX	CI*S*LLQRKGMGC*ACAINPWLNGESLRANICYSV
NC_000915.1	229273	229331	denovo9537	147	+	228338	229502	HP0220	-	cysteine desulfurase	GTGGGATTTAAACCGCTCTAATATCGCCGCTTCCACAGGGAGCGCGTGCGCGAGTGAGA	VGFKPL*YRRFHRERVRE*X	WDLNRSNIAASTGSACASEX	GI*TALISPLPQGARARVR	SLAHALPVEAAILERFKSH	LTRARAPCGSGDIRAV*IPX	SHSRTRSLWKRRY*SGLNPT
NC_000915.1	263318	263533	denovo12482	147	+	263313	264609	HP0254	-	hypothetical protein	GTTAGCTGAAGACGATGGCTTTTATATGGGAGTGGGCTATCAAATCGGCGGCGCGCAACAAAATATCGATAACAAAGGCAGCACCCTAAGGAATAATGTCATTAATAATTTCCGCCAAGTGGGCGTGGGTATGGCAGGGGGTAATGGGCTTTTAGCCTTAGCGACAAACACGACCATGGACGCTCTTTTAGGGATAGGCAACCAAATTGTCAATA	VS*RRWLLYGSGLSNRRRATKYR*QRQHPKE*CH**FPPSGRGYGRG*WAFSLSDKHDHGRSFRDRQPNCQX	LAEDDGFYMGVGYQIGGAQQNIDNKGSTLRNNVINNFRQVGVGMAGGNGLLALATNTTMDALLGIGNQIVNX	*LKTMAFIWEWAIKSAARNKISITKAAP*GIMSLIISAKWAWVWQGVMGF*P*RQTRPWTLF*G*ATKLSI	LTIWLPIPKRASMVVFVAKAKSPLPPAIPTPTWRKLLMTLFLRVLPLLSIFCCAPPI**PTPI*KPSSSAN	IDNLVAYP*KSVHGRVCR*G*KPITPCHTHAHLAEIINDIIP*GAAFVIDILLRAADLIAHSHIKAIVFS*X	Y*QFGCLSLKERPWSCLSLRLKAHYPLPYPRPLGGNY**HYSLGCCLCYRYFVARRRFDSPLPYKSHRLQLT
NC_000915.1	1226006	1226203	denovo12160	147	+	1225845	1226379	HP1159	-	cell filamentation protein	TGCTAAAGGGAATTTCAGGTTCGCTAACTGCTTGTATTTGGATTTGATTTTACCCAGAATTGAGAGCATGCCGCAAAATAATTTCAATCAAATCGTAGAAAAATATGTGGAGATGAATATCGCTCACCCTTTTTTGGAGGGTAATGGCAGAGCGACTAGGATATGGCTTGATTTGTTGCTTAAGAAGGAATTGAAAA	C*REFQVR*LLVFGFDFTQN*EHAAK*FQSNRRKICGDEYRSPFFGG*WQSD*DMA*FVA*EGIEX	AKGNFRFANCLYLDLILPRIESMPQNNFNQIVEKYVEMNIAHPFLEGNGRATRIWLDLLLKKELKX	LKGISGSLTACIWI*FYPELRACRKIISIKS*KNMWR*ISLTLFWRVMAERLGYGLICCLRRN*K	FNSFLSNKSSHILVALPLPSKKG*AIFISTYFSTI*LKLFCGMLSILGKIKSKYKQLANLKFPLA	FQFLLKQQIKPYPSRSAITLQKRVSDIHLHIFFYDLIEIILRHALNSG*NQIQIQAVSEPEIPFSX	FSIPS*ATNQAIS*SLCHYPPKKGERYSSPHIFLRFD*NYFAACSQFWVKSNPNTSS*RT*NSL*X
NC_000915.1	1244277	1244465	denovo16082	147	-	1243582	1245508	HP1177	-	hypothetical protein	AAATGCGCAATCTCAAGCAGAAATTTTAAAACTAGCCAATCAAGTGGAGAGCGATTTTAACAAACTTTCTTCAGGCCATCTTAAAGACTACATAGGGAAATGCGATGCGAGCGCTATAAGCAGTGCGAATATGACAATGCAAAATCAAAAGAACAATTGGGGGAACGGGTGTGCTGGCGTGGAAGAAA	KCAISSRNFKTSQSSGERF*QTFFRPS*RLHREMRCERYKQCEYDNAKSKEQLGERVCWRGRX	NAQSQAEILKLANQVESDFNKLSSGHLKDYIGKCDASAISSANMTMQNQKNNWGNGCAGVEEX	MRNLKQKF*N*PIKWRAILTNFLQAILKTT*GNAMRAL*AVRI*QCKIKRTIGGTGVLAWKK	SSTPAHPFPQLFF*FCIVIFALLIALASHFPM*SLRWPEESLLKSLST*LASFKISA*DCAF	FFHASTPVPPIVLLILHCHIRTAYSARIAFPYVVFKMA*RKFVKIALHLIG*F*NFCLRLRIX	FLPRQHTRSPNCSFDFALSYSHCL*RSHRISLCSL*DGLKKVC*NRSPLDWLVLKFLLEIAHX
NC_000915.1	1453519	1453658	denovo4808	147	-	1453375	1454950	HP1393	-	DNA repair protein RecN	AGATGAAATGGATTCCAATTTGAGCGGCGAAGAGAGTTTGGCGGTCTCTAAAGCCCTTGAAACCTTAAGCAGCCATTCGCAAATCTTTGCCATTTCGCACCAAGTCCATATCCCAGCGCTCGCTAAAAACCATATTTTAA	R*NGFQFERRREFGGL*SP*NLKQPFANLCHFAPSPYPSAR*KPYFX	DEMDSNLSGEESLAVSKALETLSSHSQIFAISHQVHIPALAKNHILX	MKWIPI*AAKRVWRSLKPLKP*AAIRKSLPFRTKSISQRSLKTIF*	KIWFLASAGIWTWCEMAKICEWLLKVSRALETAKLSSPLKLESISS	*NMVFSERWDMDLVRNGKDLRMAA*GFKGFRDRQTLFAAQIGIHFIX	LKYGF*RALGYGLGAKWQRFANGCLRFQGL*RPPNSLRRSNWNPFHL
NC_000915.1	1591461	1591585	denovo6297	147	-	1590648	1594488	HP1517	-	type IIS restriction enzyme R and M protein	TAAAGACGATTTGAAAAGCACCCCACACCTTTTGATGAAACAAAACGTGCTTTCAACAGAAAGCTTTATTTTTGCCAACGCCACGCTTTTAGATTTGAGGGACAAAATAGAGAGTGTTGGCACCA	*RRFEKHPTPFDETKRAFNRKLYFCQRHAFRFEGQNRECWHX	KDDLKSTPHLLMKQNVLSTESFIFANATLLDLRDKIESVGTX	KTI*KAPHTF**NKTCFQQKALFLPTPRF*I*GTK*RVLAP	VPTLSILSLKSKSVALAKIKLSVESTFCFIKRCGVLFKSSL	GANTLYFVPQI*KRGVGKNKAFC*KHVLFHQKVWGAFQIVFX	WCQHSLFCPSNLKAWRWQK*SFLLKARFVSSKGVGCFSNRLX
NC_000915.1	628875	629038	denovo9263	146	+	628312	629785	HP0595	-	hypothetical protein	GGTCTGGTCTATGGAGAATTGGGATCATTTGAAATTCCCAAGAAGCGTTTTGGGCAGAAGGGATGTGGGCGAGCCTTTGAAATTGAGCGCTTTGCCTAAAGATAACGATTATGAGCGTTCGCCTTTAGAAATTACAAAAACTCTAAAGATTGGAAAAAAAGAAA	GLVYGELGSFEIPKKRFGQKGCGRAFEIERFA*R*RL*AFAFRNYKNSKDWKKRX	VWSMENWDHLKFPRSVLGRRDVGEPLKLSALPKDNDYERSPLEITKTLKIGKKEX	SGLWRIGII*NSQEAFWAEGMWASL*N*ALCLKITIMSVRL*KLQKL*RLEKKK	SFFPIFRVFVISKGERS*SLSLGKALNFKGSPTSLLPKTLLGNFK*SQFSIDQT	FFFSNL*SFCNF*RRTLIIVIFRQSAQFQRLAHIPSAQNASWEFQMIPILHRPDX	FLFFQSLEFL*FLKANAHNRYL*AKRSISKARPHPFCPKRFLGISNDPNSP*TRP
NC_000915.1	986630	986814	denovo6269	146	+	979431	987021	HP0922	-	toxin-like outer membrane protein	TTTGTCTGGTTTAAGGGGCATTATGGATGATCCTATTTACAATCAGTTCAGAGCCAATGCTGATCCTAATAAAAAATCCGTTCTAACGATTAATTTTGCTCTAGAAAGTCGGCACTACTTCAATAAAAACTCTTATTATTTTGTGATTGCGGATGTGGGCAGAGATTTATTTATTAATTCTATGA	FVWFKGHYG*SYLQSVQSQC*S**KIRSND*FCSRKSALLQ*KLLLFCDCGCGQRFIY*FYX	LSGLRGIMDDPIYNQFRANADPNKKSVLTINFALESRHYFNKNSYYFVIADVGRDLFINSMX	CLV*GALWMILFTISSEPMLILIKNPF*RLILL*KVGTTSIKTLIIL*LRMWAEIYLLIL*	IELINKSLPTSAITK**EFLLK*CRLSRAKLIVRTDFLLGSALALN*L*IGSSIMPLKPDK	HRINK*ISAHIRNHKIIRVFIEVVPTF*SKINR*NGFFIRISIGSELIVNRIIHNAP*TRQX	S*N**INLCPHPQSQNNKSFY*SSADFLEQN*SLERIFY*DQHWL*TDCK*DHP*CPLNQTX
NC_000915.1	1363346	1363404	denovo5032	146	+	1363130	1363784	HP1287	-	TenA transcriptional regulator	TAAATTTTGCGCGATCACTAAATAGCTCCAACCACAGGATAGAACAGCCGCCGCAACTA	*ILRDH*IAPTTG*NSRRNX	KFCAITK*LQPQDRTAAATX	NFARSLNSSNHRIEQPPQL	VAAAVLSCGWSYLVIAQNL	SCGGCSILWLELFSDRAKFX	*LRRLFYPVVGAI**SRKIX
NC_000915.1	1624	1706	denovo23081	145	-	1114	1945	HP0003	-	2-dehydro-3-deoxyphosphooctonate aldolase	TGGTTATAAAATCTTAACCGATGTGCATGAGAGTTATCAAGCAAGCGTGGCAGCCAAAGTGGCGGATATTTTACAAATCCCGA	WL*NLNRCA*ELSSKRGSQSGGYFTNPX	GYKILTDVHESYQASVAAKVADILQIPX	VIKS*PMCMRVIKQAWQPKWRIFYKSR	GICKISATLAATLA**LSCTSVKIL*P	RDL*NIRHFGCHACLITLMHIG*DFITX	SGFVKYPPLWLPRLLDNSHAHRLRFYNX
NC_000915.1	116691	116818	denovo19825	145	-	116361	118224	HP0109	dnaK	molecular chaperone DnaK	CTTTGATATTGACGCTAACGGGATTTTAACCGTTTCAGCGCAAGATAAAAATACCGGCAAAAGCCAAGAGATTAAAATTTCTGGTTCTAGCGGGTTGTCTGATAGCGAAATTGAAAAAATGGTGAAAA	L*Y*R*RDFNRFSAR*KYRQKPRD*NFWF*RVV**RN*KNGEX	FDIDANGILTVSAQDKNTGKSQEIKISGSSGLSDSEIEKMVKX	LILTLTGF*PFQRKIKIPAKAKRLKFLVLAGCLIAKLKKW*K	FTIFSISLSDNPLEPEILISWLLPVFLSCAETVKIPLASISK	FHHFFNFAIRQPARTRNFNLLAFAGIFILR*NG*NPVSVNIKX	FSPFFQFRYQTTR*NQKF*SLGFCRYFYLALKRLKSR*RQYQX
NC_000915.1	118041	118126	denovo9085	145	-	116361	118224	HP0109	dnaK	molecular chaperone DnaK	AAACACCACTCCTTCTATTGTGGCTTTTACAGATAAGGGCGAGATTTTAGTGGGCGAGAGCGCCAAAAGACAAGCGGTAACCAACA	KHHSFYCGFYR*GRDFSGRERQKTSGNQX	NTTPSIVAFTDKGEILVGESAKRQAVTNX	TPLLLLWLLQIRARF*WARAPKDKR*PT	LVTACLLALSPTKISPLSVKATIEGVVF	VGYRLSFGALAH*NLALICKSHNRRSGVX	CWLPLVFWRSRPLKSRPYL*KPQ*KEWCX
NC_000915.1	408514	408641	denovo10803	145	-	407263	408838	HP0397	-	D-3-phosphoglycerate dehydrogenase	AAAATCCATCGTGAGAGCGGGCGTGGGAGTGGATAATATTGATTTAGAAAGCTGCTCTCAAAAAGGGATTGTAGTGATGAATATCCCTACCGCTAACACGATTGCCGCTGTGGAATTGACCATGGCGA	KIHRESGRGSG*Y*FRKLLSKRDCSDEYPYR*HDCRCGIDHGX	KSIVRAGVGVDNIDLESCSQKGIVVMNIPTANTIAAVELTMAX	NPS*ERAWEWIILI*KAALKKGL***ISLPLTRLPLWN*PWR	AMVNSTAAIVLAVGIFITTIPF*EQLSKSILSTPTPALTMDF	RHGQFHSGNRVSGRDIHHYNPFLRAAF*INIIHSHARSHDGFX	SPWSIPQRQSC*R*GYSSLQSLFESSFLNQYYPLPRPLSRWIX
NC_000915.1	477802	478142	denovo5167	145	+	476336	478913	HP0459	-	protein VirB4	TGGTAAAACCACACTCATTAGCTATTTGATGATGAGTGCCTTAAAATATTCTAACATTGATATTTTAGCTCTTGATAGACTAAATGGTTTGTATTCCTTTACCAAGTATTTTGATGGGATTTATAATCAAGGCGAAAACTTTCATATTAACCCTTTTTCATTAGAAGATAGCGCAACTAATAGAGCCTTTTTATTGCATTTTTATGCCCAAATGGCAAAAGTGGATAGTTATGATGACCATAAGGATAAAGTAGAAGATAGAACAGCCCTTTTAAATGCTATTGATACGATGTATAGAAATTATAACGATGAAGTCAAACAAGCCAAATTTAGCAACCAAA	W*NHTH*LFDDECLKIF*H*YFSS**TKWFVFLYQVF*WDL*SRRKLSY*PFFIRR*RN**SLFIAFLCPNGKSG*L**P*G*SRR*NSPFKCY*YDV*KL*R*SQTSQI*QPX	GKTTLISYLMMSALKYSNIDILALDRLNGLYSFTKYFDGIYNQGENFHINPFSLEDSATNRAFLLHFYAQMAKVDSYDDHKDKVEDRTALLNAIDTMYRNYNDEVKQAKFSNQX	VKPHSLAI***VP*NILTLIF*LLID*MVCIPLPSILMGFIIKAKTFILTLFH*KIAQLIEPFYCIFMPKWQKWIVMMTIRIK*KIEQPF*MLLIRCIEIITMKSNKPNLATK	WLLNLACLTSSL*FLYIVSIAFKRAVLSSTLSLWSS*LSTFAIWA*KCNKKALLVALSSNEKGLI*KFSP*L*IPSKYLVKEYKPFSLSRAKISMLEYFKALIIK*LMSVVLP	LVAKFGLFDFIVIISIHRINSI*KGCSIFYFILMVIITIHFCHLGIKMQ*KGSISCAIF**KRVNMKVFALIINPIKILGKGIQTI*SIKS*NINVRIF*GTHHQIANECGFTX	FGC*IWLV*LHRYNFYTSYQ*HLKGLFYLLLYPYGHHNYPLLPFGHKNAIKRLY*LRYLLMKKG*YESFRLDYKSHQNTW*RNTNHLVYQELKYQC*NILRHSSSNS**VWFYX
NC_000915.1	960933	961255	denovo21686	145	+	960889	961495	HP0909	-	hypothetical protein	AAACCCTTATAATTTGTCTCAACCCTTACAGGATGGGCGCTTAAATTCATCTGTCAATGAAGAAGAAATTTTAAATATCATTAAGGATTATTTTCCTATCCAACTGCCAAAAGCCAGAGAGTGGTGGGATTTTAGTTTTAAAAAAAACGATATTTTTTATCCTGTTAATATCACCACCACAAAAACCGCTGACAATCTTAATGGTAAATTAGGGATTTATTATGCGTTGTGTGGCTTATTGCCGACTTTCAATAACGAAATTGCATGGGAAAAATATTTTCAAAAACTGCATAAAGACTTAGGCAAAAACACCAATAGGGACA	KPL*FVSTLTGWALKFICQ*RRNFKYH*GLFSYPTAKSQRVVGF*F*KKRYFLSC*YHHHKNR*QS*W*IRDLLCVVWLIADFQ*RNCMGKIFSKTA*RLRQKHQ*GX	NPYNLSQPLQDGRLNSSVNEEEILNIIKDYFPIQLPKAREWWDFSFKKNDIFYPVNITTTKTADNLNGKLGIYYALCGLLPTFNNEIAWEKYFQKLHKDLGKNTNRDX	TLIICLNPYRMGA*IHLSMKKKF*ISLRIIFLSNCQKPESGGILVLKKTIFFILLISPPQKPLTILMVN*GFIMRCVAYCRLSITKLHGKNIFKNCIKT*AKTPIGT	SLLVFLPKSLCSF*KYFSHAISLLKVGNKPHNA**IPNLPLRLSAVFVVVILTG*KISFFLKLKSHHSLAFGSWIGK*SLMIFKISSSLTDEFKRPSCKG*DKL*GF	VPIGVFA*VFMQFLKIFFPCNFVIESRQ*ATQRIINP*FTIKIVSGFCGGDINRIKNIVFFKTKIPPLSGFWQLDRKIILNDI*NFFFIDR*I*APIL*GLRQIIRVX	CPYWCFCLSLYAVFENIFPMQFRY*KSAISHTTHNKSLIYH*DCQRFLWW*Y*QDKKYRFF*N*NPTTLWLLAVG*ENNP**YLKFLLH*QMNLSAHPVRVETNYKGX
NC_000915.1	1036561	1036682	denovo8898	145	+	1035818	1037294	HP0974	-	phosphoglyceromutase	TGATAGGGCTAGAGAAATCGTGAGCGCTTTAGGCCAAAAACAATTCAGTGGCTTTAAGCGCCAAGTTTTTAAAAAACTCCATATCGCTACCATGACGCCTTATGATAACACTTTCCCCTACA	**G*RNRERFRPKTIQWL*APSF*KTPYRYHDAL**HFPLX	DRAREIVSALGQKQFSGFKRQVFKKLHIATMTPYDNTFPYX	IGLEKS*AL*AKNNSVALSAKFLKNSISLP*RLMITLSPT	*GKVLS*GVMVAIWSFLKTWRLKPLNCFWPKALTISLALS	VGESVIIRRHGSDMEFFKNLALKATELFLA*SAHDFSSPIX	CRGKCYHKASW*RYGVF*KLGA*SH*IVFGLKRSRFL*PYX
NC_000915.1	1295198	1295293	denovo2973	145	-	1294116	1295391	HP1218	-	glycinamide ribonucleotide synthetase PurD	TTTGTATTTTTGTTTGGGTAATGGTGGCACTCAAGATTTAGGCGAGAATCTGGAATGCGAACATTACGAGCATATCGTGGAATTAGCCCTGAAAA	FVFLFG*WWHSRFRRESGMRTLRAYRGISPEX	LYFCLGNGGTQDLGENLECEHYEHIVELALKX	CIFVWVMVALKI*ARIWNANITSISWN*P*K	FRANSTICS*CSHSRFSPKS*VPPLPKQKYK	FQG*FHDMLVMFAFQILA*ILSATITQTKIQX	FSGLIPRYARNVRIPDSRLNLECHHYPNKNTX
NC_000915.1	1463583	1463663	denovo10984	145	-	1461430	1463959	HP1400	-	iron(III) dicitrate transport protein FecA	AATAGCCTCCTGCTGCACTGTTGCTAATCCCGCTATAAGCACGGCTGTAAAAATAGCTAGAAATACCGATGGTGGTTTTA	NSLLLHCC*SRYKHGCKNS*KYRWWFX	IASCCTVANPAISTAVKIARNTDGGFX	*PPAALLLIPL*ARL*K*LEIPMVVL	KPPSVFLAIFTAVLIAGLATVQQEAI	KTTIGISSYFYSRAYSGISNSAAGGYX	*NHHRYF*LFLQPCL*RD*QQCSRRLX
NC_000915.1	1514618	1514724	denovo9642	145	+	1514553	1514784	HP1442	-	carbon storage regulator	CATTTCCATAGATAGAGGGAGTGTGCGTTTAGGGTTTGAAGCGCCTGAAAGCACCCTTATTTTGCGTGCTGAACTCAAAGAGGCCATTGTGAGCGAAAACCAAAAAA	HFHR*RECAFRV*SA*KHPYFAC*TQRGHCERKPKX	ISIDRGSVRLGFEAPESTLILRAELKEAIVSENQKX	FP*IEGVCV*GLKRLKAPLFCVLNSKRPL*AKTKK	FWFSLTMASLSSARKIRVLSGASNPKRTLPLSMEM	FLVFAHNGLFEFSTQNKGAFRRFKP*THTPSIYGNX	FFGFRSQWPL*VQHAK*GCFQALQTLNAHSLYLWKX
NC_000915.1	1644361	1644441	denovo4921	145	+	1643981	1644983	HP1562	-	iron(III) ABC transportersubstrate-binding protein CeuE	AATCAAGGGCTTGATGGCCGCTGATCTTATTGGCCTTATGGAAAAGCTCCACCCCTTTTTTCTTTTTGACACCTTTCAAA	NQGLDGR*SYWPYGKAPPLFSF*HLSX	IKGLMAADLIGLMEKLHPFFLFDTFQX	SRA*WPLILLALWKSSTPFFFLTPFK	*KVSKRKKGWSFSIRPIRSAAIKPLI	LKGVKKKKGVELFHKANKISGHQALDX	FERCQKEKRGGAFP*GQ*DQRPSSP*X
NC_000915.1	1654264	1654376	denovo22646	145	-	1653856	1654621	HP1573	-	hypothetical protein	AAAATGCGTGGCGATAGGCGAATGCGGACTGGATTACTACCGCTTGCCTGAATTGAATGAAAGAGAGAATTATAAAAGCAAGCAAAAAGAAATTTTCACCAAACAGATTGAAA	KMRGDRRMRTGLLPLA*IE*KREL*KQAKRNFHQTD*X	KCVAIGECGLDYYRLPELNERENYKSKQKEIFTKQIEX	NAWR*ANADWITTACLN*MKERIIKASKKKFSPNRLK	SICLVKISFCLLL*FSLSFNSGKR**SSPHSPIATHF	FNLFGENFFLLAFIILSFIQFRQAVVIQSAFAYRHAFX	FQSVW*KFLFACFYNSLFHSIQASGSNPVRIRLSPRIX
NC_000915.1	283724	283854	denovo12725	144	+	283137	284430	HP0275	-	ATP-dependent nuclease AddB	AGAGCAATTGTGCCAAAAAGCGCTCAACACTTTCACGCAATTTAACGAGCTTGATTTGGCTAAAACGACTTTTGCTCGTTTGTATGAAAAAAACCCTATTGTTCAAAATGCTCAGTTTTACATAGGGGTAA	RAIVPKSAQHFHAI*RA*FG*NDFCSFV*KKPYCSKCSVLHRGX	EQLCQKALNTFTQFNELDLAKTTFARLYEKNPIVQNAQFYIGVX	SNCAKKRSTLSRNLTSLIWLKRLLLVCMKKTLLFKMLSFT*G*	TPM*N*AF*TIGFFSYKRAKVVLAKSSSLNCVKVLSAFWHNCS	YPYVKLSILNNRVFFIQTSKSRFSQIKLVKLRESVERFLAQLLX	LPLCKTEHFEQ*GFFHTNEQKSF*PNQAR*IA*KC*ALFGTIAL
NC_000915.1	494455	494523	denovo21425	144	-	494378	494939	HP0472	-	hypothetical protein	ATGGAATTTAGGCGGAAGAATGCGCGTTGGGGATCGCAGCGCGTTTGAAGCGGGCGTGAAATTCCCTA	MEFRRKNARWGSQRV*SGREIPX	WNLGGRMRVGDRSAFEAGVKFPX	GI*AEECALGIAARLKRA*NSL	GNFTPASNALRSPTRILPPKFH	REFHARFKRAAIPNAHSSA*IPX	*GISRPLQTRCDPQRAFFRLNSX
NC_000915.1	563597	563728	denovo7361	144	+	563236	563995	HP0530	-	cag pathogenicity island protein cag10	ATTGCTTGGGTTTGGAAACTCACATCGCAATACTGCATTAGTTGATCCTTGCGATCCCTCAAAGAATTTTTGCTATAACCAAACAGCAATGATACAAATTTTGAAGTTGCACTATCCACAACGGCTTCAGA	IAWVWKLTSQYCIS*SLRSLKEFLL*PNSNDTNFEVALSTTASX	LLGFGNSHRNTALVDPCDPSKNFCYNQTAMIQILKLHYPQRLQX	CLGLETHIAILH*LILAIPQRIFAITKQQ*YKF*SCTIHNGFR	*SRCG*CNFKICIIAVWL*QKFFEGSQGSTNAVLRCEFPNPSN	LKPLWIVQLQNLYHCCLVIAKIL*GIARIN*CSIAM*VSKPKQX	SEAVVDSATSKFVSLLFGYSKNSLRDRKDQLMQYCDVSFQTQAX
NC_000915.1	1015950	1016047	denovo13580	144	-	1015785	1016967	HP0957	-	3-deoxy-D-manno-octulosonic-acid transferase	CGCAGACATTGTCATTTTAGGGGGTTCGTTTGTCAAAATGGGGGGGCATAACCCTTTAGAGCCGGCGTTTTTTAATGCGCGCTTGATCACAGGGGAGA	RRHCHFRGFVCQNGGA*PFRAGVF*CALDHRGX	ADIVILGGSFVKMGGHNPLEPAFFNARLITGEX	QTLSF*GVRLSKWGGITL*SRRFLMRA*SQGR	SPVIKRALKNAGSKGLCPPILTNEPPKMTMSA	LPCDQARIKKRRL*RVMPPHFDKRTP*NDNVCX	SPL*SSAH*KTPALKGYAPPF*QTNPLK*QCLR
NC_000915.1	1275990	1276105	denovo19105	144	-	1268376	1277049	HP1198	-	DNA-directed RNA polymerase subunit beta/beta'	TCAGCTAGATAAAAACAAATTAGAAAAAATCCACGATTTAGGCGTGCAAGAATTTGTGATCATCAACGATCTGGCGTTAGGGCATGACGCTTCCATTATCCAATCTTTTTCAGCCA	SAR*KQIRKNPRFRRARICDHQRSGVRA*RFHYPIFFSX	QLDKNKLEKIHDLGVQEFVIINDLALGHDASIIQSFSAX	S*IKTN*KKSTI*ACKNL*SSTIWR*GMTLPLSNLFQP	AEKDWIMEASCPNARSLMITNSCTPKSWIFSNLFLSS*	G*KRLDNGSVMP*RQIVDDHKFLHA*IVDFF*FVFI*LX	WLKKIG*WKRHALTPDR**SQILARLNRGFFLICFYLAX
NC_000915.1	20045	20173	denovo4397	143	+	19341	20559	HP0020	-	carboxynorspermidine decarboxylase NspC	TTTGCTCATCCAAACGATTAAGGATTTCAAAGAACGCTATCATAATATAGAAGTGATTTTAGAGCCTGGGGAAGCCATAGGGTGGCAATGCGGGTTTTTAATCGCAAGCGTGATAGACATCGTTCAAA	FAHPND*GFQRTLS*YRSDFRAWGSHRVAMRVFNRKRDRHRSX	LLIQTIKDFKERYHNIEVILEPGEAIGWQCGFLIASVIDIVQX	CSSKRLRISKNAIII*K*F*SLGKP*GGNAGF*SQA**TSFK	*TMSITLAIKNPHCHPMASPGSKITSIL**RSLKSLIVWMSK	LNDVYHACD*KPALPPYGFPRL*NHFYIMIAFFEILNRLDEQX	FERCLSRLRLKTRIATLWLPQALKSLLYYDSVL*NP*SFG*AX
NC_000915.1	55490	55618	denovo18651	143	+	53714	56186	HP0054	-	adenine/cytosine DNA methyltransferase	GTTGTCATACTCGCCCCAAGCAAGTGGTTTTAACGATCCTATCACTTCTTTTAAGGTTTTTTCTTGTTTGAAATCAGGAAAAAATTCTAACGCGCTTATAAAATCTTTAAACTCTTTACAAACCCCTA	VVILAPSKWF*RSYHFF*GFFLFEIRKKF*RAYKIFKLFTNPX	LSYSPQASGFNDPITSFKVFSCLKSGKNSNALIKSLNSLQTPX	CHTRPKQVVLTILSLLLRFFLV*NQEKILTRL*NL*TLYKPL	GVCKEFKDFISALEFFPDFKQEKTLKEVIGSLKPLAWGEYDN	RGL*RV*RFYKRVRIFS*FQTRKNLKRSDRIVKTTCLGRV*QX	*GFVKSLKIL*AR*NFFLISNKKKP*KK**DR*NHLLGASMTT
NC_000915.1	112261	112560	denovo18789	143	-	110927	112673	HP0104	-	2',3'-cyclic-nucleotide 2'-phosphodiesterase	TGATTATGCGATTGGCGAGCAAAAACCCAATAACGGCTTGACAAGGATTGCGACTTTAATCAAAAAGCAAAGGGCTGAGAATAAAAATGTGGTTTTGATTGACAGCGGGGATTTGTTGCAAGGCAATAGCGCGGAGTTGTTTAATGATGAGCCAATTCATCCGCTAGTTAGAGCTGAAAACGATTTGAAATTTGACATTCGTGTGCTTGGCAATCACGAGTTTAATTTCAGTAAAGATTTTTTAGAAAAGAATATTAAGGGGTTTAATGGCGATGTCATGAATGCGAATATCATTAAAA	*LCDWRAKTQ*RLDKDCDFNQKAKG*E*KCGFD*QRGFVARQ*RGVV***ANSSAS*S*KRFEI*HSCAWQSRV*FQ*RFFRKEY*GV*WRCHECEYH*X	DYAIGEQKPNNGLTRIATLIKKQRAENKNVVLIDSGDLLQGNSAELFNDEPIHPLVRAENDLKFDIRVLGNHEFNFSKDFLEKNIKGFNGDVMNANIIKX	IMRLASKNPITA*QGLRL*SKSKGLRIKMWF*LTAGICCKAIARSCLMMSQFIR*LELKTI*NLTFVCLAITSLISVKIF*KRILRGLMAMS*MRISLK	LMIFAFMTSPLNPLIFFSKKSLLKLNS*LPSTRMSNFKSFSALTSG*IGSSLNNSALLPCNKSPLSIKTTFLFSALCFLIKVAILVKPLLGFCSPIA*S	FNDIRIHDIAIKPLNILF*KIFTEIKLVIAKHTNVKFQIVFSSN*RMNWLIIKQLRAIALQQIPAVNQNHIFILSPLLFD*SRNPCQAVIGFLLANRIIX	F**YSHS*HRH*TP*YSFLKNLY*N*TRDCQAHECQISNRFQL*LADELAHH*TTPRYCLATNPRCQSKPHFYSQPFAF*LKSQSLSSRYWVFARQSHNX
NC_000915.1	142829	142935	denovo23287	143	+	142226	143594	HP0132	-	L-serine deaminase SdaA	CCCGCTTGTGGGGTGTTTTTCTAGGCGCGTTTTAATGCTTGGGGCCAATCGTGTTACTTTCAAAGAACCAGGCAGATACCTTTCTTTAGAATTAGCCCCATTATCAA	PACGVFF*ARFNAWGQSCYFQRTRQIPFFRISPIIX	PLVGCFSRRVLMLGANRVTFKEPGRYLSLELAPLSX	RLWGVFLGAF*CLGPIVLLSKNQADTFL*N*PHYQ	DNGANSKERYLPGSLKVTRLAPSIKTRLEKHPTSG	**WG*F*RKVSAWFFESNTIGPKH*NAPRKTPHKRX	LIMGLILKKGICLVL*K*HDWPQALKRA*KNTPQAG
NC_000915.1	313908	314023	denovo16773	143	+	312144	314631	HP0295	flgL	flagellar hook-associated protein FlgL	AGGGTCATTGGTGGGGTCTTTATCGTTATCGCCGATGAGTTCTCGCAAGGTATCGCTGGGTTTAATAAAAACTTCCTCAGGCAATGAAGAATGCTCTAAAGCGTCCATCACATCAA	RVIGGVFIVIADEFSQGIAGFNKNFLRQ*RML*SVHHIX	GSLVGSLSLSPMSSRKVSLGLIKTSSGNEECSKASITSX	GHWWGLYRYRR*VLARYRWV**KLPQAMKNALKRPSHQ	DVMDALEHSSLPEEVFIKPSDTLRELIGDNDKDPTNDP	*CDGRFRAFFIA*GSFY*TQRYLARTHRR*R*RPHQ*PX	LM*WTL*SILHCLRKFLLNPAIPCENSSAITIKTPPMTL
NC_000915.1	345853	345935	denovo1319	143	-	345553	346546	HP0330	-	ketol-acid reductoisomerase	AAATCGCGCCCACGCCTTTTGGAAGAACAACCTGATTGAAATGCACGCTAAAACCATGGGCAAAGCCCACAATTTGCCCCTCA	KSRPRLLEEQPD*NAR*NHGQSPQFAPX	NRAHAFWKNNLIEMHAKTMGKAHNLPLX	IAPTPFGRTT*LKCTLKPWAKPTICPS	RGKLWALPMVLACISIRLFFQKAWARF	EGQIVGFAHGFSVHFNQVVLPKGVGAIX	*GANCGLCPWF*RAFQSGCSSKRRGRDX
NC_000915.1	1129163	1129251	denovo15209	143	+	1127652	1129551	HP1069	-	cell division protein FtsH	TTCTACCGGTGCGAGCAACGATTTAGAAAGGGCGACTGATATTATTAAAGGCATGGTGAGTTACTACGGCATGAGTAGTGTCAGTGGGA	FYRCEQRFRKGD*YY*RHGELLRHE*CQWX	STGASNDLERATDIIKGMVSYYGMSSVSGX	LPVRATI*KGRLILLKAW*VTTA*VVSVG	PLTLLMP**LTMPLIISVALSKSLLAPVE	PTDTTHAVVTHHAFNNISRPF*IVARTGRX	SH*HYSCRSNSPCL**YQSPFLNRCSHR*X
NC_000915.1	1357341	1357474	denovo1707	143	-	1357266	1358769	HP1282	-	anthranilate synthase component I	CTCTTATGGGGGGAGCGTGGGGTATTTAAATAGCGAGGGTTCTATGGATTCTTGCATCACCATCCGTTCATGTTTTGTCAAAAACAATAGGGCCGTGATCCAAGCAGGAGCCGGTATTGTGCTAGACAGCGTGA	RLLWGERGVFK*RGFYGFLHHHPFMFCQKQ*GRDPSRSRYCARQRX	GSYGGSVGYLNSEGSMDSCITIRSCFVKNNRAVIQAGAGIVLDSVX	ALMGGAWGI*IARVLWILASPSVHVLSKTIGP*SKQEPVLC*TA*	TLSSTIPAPAWITALLFLTKHERMVMQESIEPSLFKYPTLPP*EP	HAV*HNTGSCLDHGPIVFDKT*TDGDARIHRTLAI*IPHAPPIRAX	SRCLAQYRLLLGSRPYCF*QNMNGW*CKNP*NPRYLNTPRSPHKSL
NC_000915.1	1621725	1621807	denovo9188	143	-	1621611	1622022	HP1542	-	hypothetical protein	CAGTGGCAAGTTCACTGGCACGGTGGAGGCGGAAGTGGTAGAAATCATGCCTTTAGGGCACCTTGATGGCAAAATCTCTAGCA	QWQVHWHGGGGSGRNHAFRAP*WQNL*X	SGKFTGTVEAEVVEIMPLGHLDGKISSX	VASSLARWRRKW*KSCL*GTLMAKSLA	LEILPSRCPKGMISTTSASTVPVNLPL	ARDFAIKVP*RHDFYHFRLHRASELATX	C*RFCHQGALKA*FLPLPPPPCQ*TCHX
NC_000915.1	1623850	1624062	denovo20084	143	-	1623813	1624998	HP1545	-	bifunctional folylpolyglutamate synthase/dihydrofolate synthase FolC	AATTGCTATCAAGATAAAGACGCTTTTTTGGTGCTAGAAATTTTAAAGCCTGTCATTAAAAAGGTTTTGATTTTAGAATTGCATGAAGAAAGGGTTATCAAGTTAGAAAAGCTTAAAGGGATTTTAGAAACTTTAGGGTTAGAATACGCTTTGTTTGAAGATGTGGAAGAAAATGAAAATTATTTGGTGTATGGCTCATTTCTGGTGGCCAA	NCYQDKDAFLVLEILKPVIKKVLILELHEERVIKLEKLKGILETLGLEYALFEDVEENENYLVYGSFLVAX	IAIKIKTLFWC*KF*SLSLKRF*F*NCMKKGLSS*KSLKGF*KL*G*NTLCLKMWKKMKIIWCMAHFWWPX	LLSR*RRFFGARNFKACH*KGFDFRIA*RKGYQVRKA*RDFRNFRVRIRFV*RCGRK*KLFGVWLISGGQ	GHQK*AIHQIIFIFFHIFKQSVF*P*SF*NPFKLF*LDNPFFMQF*NQNLFNDRL*NF*HQKSVFILIAI	WPPEMSHTPNNFHFLPHLQTKRILTLKFLKSL*AFLT**PFLHAILKSKPF**QALKFLAPKKRLYLDSNX	LATRNEPYTK*FSFSSTSSNKAYSNPKVSKIPLSFSNLITLSSCNSKIKTFLMTGFKISSTKKASLS**QX
NC_000915.1	26956	27014	denovo8223	142	-	26077	27358	HP0026	gltA	type II citrate synthase	TGAGAGCTTACTCAACATGTTTTCAGCCTTCCCTAGCAACGCCCACCCTATGGCGAAAA	*ELTQHVFSLP*QRPPYGEX	ESLLNMFSAFPSNAHPMAKX	RAYSTCFQPSLATPTLWRK	FAIGWALLGKAENMLSKLS	FRHRVGVAREG*KHVE*ALX	FSP*GGRC*GRLKTC*VSSX
NC_000915.1	685012	685082	denovo1582	142	+	684773	685691	HP0638	-	hypothetical protein	TTCAAACAAAATCGCTAGCCGATTCGCAGGAAATGGTGGATCGGGCGGTCTTTTTAATGAGCTCAGCTTTA	FKQNR*PIRRKWWIGRSF**AQLX	SNKIASRFAGNGGSGGLFNELSFX	QTKSLADSQEMVDRAVFLMSSAL	KLSSLKRPPDPPFPANRLAILFE	KAELIKKTARSTISCESASDFV*X	*S*AH*KDRPIHHFLRIG*RFCLX
NC_000915.1	1146357	1146455	denovo14105	142	+	1145704	1146547	HP1087	-	bifunctional riboflavin kinase/FMN adenylyltransferase	TCGCTTAAGCACGGATCAAAATTTCGCCATAGAATGCCATGTCCTTGATACCATCATAGAAAACCCGCCCCAAGAAATCGCTTTGCGTTGGGTTCAAA	SLKHGSKFRHRMPCP*YHHRKPAPRNRFALGSX	RLSTDQNFAIECHVLDTIIENPPQEIALRWVQX	A*ARIKISP*NAMSLIPS*KTRPKKSLCVGFK	*TQRKAISWGGFSMMVSRTWHSMAKF*SVLKR	LNPTQSDFLGRVFYDGIKDMAFYGEILIRA*AX	FEPNAKRFLGAGFL*WYQGHGILWRNFDPCLSX
NC_000915.1	1506619	1506708	denovo7464	142	-	1506116	1506998	HP1434	-	formyltetrahydrofolate hydrolase PurU	TCTGCTCGCTACTAAAGAGAGCCATTGCTTAGGGGATTTGCTTTTAAGGGTGTATGGGGGGGAATTGAACGCTCAAATTTTAGGCGTTA	SARY*REPLLRGFAFKGVWGGIERSNFRRX	LLATKESHCLGDLLLRVYGGELNAQILGVX	CSLLKRAIA*GICF*GCMGGN*TLKF*AL	TPKI*AFNSPPYTLKSKSPKQWLSLVASR	NA*NLSVQFPPIHP*KQIP*AMALFSSEQX	*RLKFERSIPPHTPLKANPLSNGSL**RAX
NC_000915.1	1628966	1629082	denovo21413	142	-	1628274	1629246	HP1549	secF	preprotein translocase subunit SecF	CACTCAAAACGCCCCCATTAAAGAAGTGCGCGATCTGTTTGAAAAAGAAGCTCGCTTCAAAGGCGTGCAAGTGAGCGAATTTGGCTCTAAAGAAGAAATTTTAATCAAATTCCCTT	HSKRPH*RSARSV*KRSSLQRRASERIWL*RRNFNQIPFCRNG*X	TQNAPIKEVRDLFEKEARFKGVQVSEFGSKEEILIKFPFVETAEX	LKTPPLKKCAICLKKKLASKACK*ANLALKKKF*SNSLL*KRLK	SAVSTKGNLIKISSLEPNSLTCTPLKRASFSNRSRTSLMGAF*V	FSRFYKREFD*NFFFRAKFAHLHAFEASFFFKQIAHFFNGGVLSX	FQPFLQKGI*LKFLL*SQIRSLARL*SELLFQTDRALL*WGRFEX
NC_000915.1	52761	52885	denovo23257	141	-	52458	53718	HP0053	-	hypothetical protein	CTCTGAAGTAAAACAAGAAAAAGAAGAGTCGCAAGCCACACAAATACACCATATTTTTCCCATCCAAGACTTTCCCATTATTGCTAACTATATAGAGAATCTTATCGCACTCACTCCTAATCAAA	L*SKTRKRRVASHTNTPYFSHPRLSHYC*LYRESYRTHS*SX	SEVKQEKEESQATQIHHIFPIQDFPIIANYIENLIALTPNQX	LK*NKKKKSRKPHKYTIFFPSKTFPLLLTI*RILSHSLLIK	*LGVSAIRFSI*LAIMGKSWMGKIWCICVACDSSFSCFTSE	LIRSECDKILYIVSNNGKVLDGKNMVYLCGLRLFFFLFYFRX	FD*E*VR*DSLYS*Q*WESLGWEKYGVFVWLATLLFLVLLQX
NC_000915.1	867833	867915	denovo19220	141	+	867597	868365	HP0814	-	thiamin biosynthesis protein ThiF	TTTAAACCAATCTAAAGCCTCTAGCGCGAAAGCGCGCTTAAAACAACTCAATGCGGGTATTGAAATAGAGGCTTTTGAAGAAA	FKPI*SL*RESALKTTQCGY*NRGF*RX	LNQSKASSAKARLKQLNAGIEIEAFEEX	*TNLKPLARKRA*NNSMRVLK*RLLKK	SSKASISIPALSCFKRAFALEALDWFK	FFKSLYFNTRIELF*ARFRARGFRLV*X	FLQKPLFQYPH*VVLSALSR*RL*IGLX
NC_000915.1	1128755	1128874	denovo9672	141	+	1127652	1129551	HP1069	-	cell division protein FtsH	AGTCGCCAAACTCACTGCAGGGCTTGCAGGAGCGGATTTGGCGAATATTATCAATGAAGCCGCACTTTTAGCAGGAAGAAACAACCAAAAAGAAGTCAGGCAGCAACATTTAAAAGAAG	LSRNEPPRNLRSGVNASRAL*QAGFSG*A*F*W*GRNLKSAY*RRETC**CEFARSRQTHCRACRSGFGEYYQ*SRTFSRKKQPKRSQAATFKRSGX	LAATNRPEILDPALMRPGRFDRQVLVDKPDFNGRVEILKVHIKGVKLANDVNLQEVAKLTAGLAGADLANIINEAALLAGRNNQKEVRQQHLKEAVX	*PQRTAPKS*IRR*CVQGALTGRF*WISLILMVG*KS*KCILKA*NLLMM*ICKKSPNSLQGLQERIWRILSMKPHF*QEETTKKKSGSNI*KKRL	TASFKCCCLTSFWLFLPAKSAASLIIFAKSAPASPAVSLATSCKFTSLASFTPLICTFKISTLPLKSGLSTKTCLSKRPGRINAGSKISGRFVAAK	NRFF*MLLPDFFLVVSSC*KCGFIDNIRQIRSCKPCSEFGDFLQIHIISKFHAFNMHF*DFYPTIKIRLIH*NLPVKAPWTH*RRI*DFGAVRCG*X	*PLLLNVAA*LLFGCFFLLKVRLH**YSPNPLLQALQ*VWRLLANSHH*QVSRL*YALLRFLPYH*NQAYPLKPACQSALDALTPDLRFRGGSLRLX
NC_000915.1	96003	96095	denovo11812	140	-	95896	96826	HP0090	-	ACP S-malonyltransferase	GAGCTTGCAACTCACTCAGCCGGTGCGTTATCAAGACTGCGTGAAATCCAACAATGACCGAGTGGATGTCTTTTTTGAATTAGGCTGTGGGA	ELATHSAGALSRLREIQQ*PSGCLF*IRLWX	SLQLTQPVRYQDCVKSNNDRVDVFFELGCGX	ACNSLSRCVIKTA*NPTMTEWMSFLN*AVG	PQPNSKKTSTRSLLDFTQS**RTG*VSCKL	PTA*FKKDIHSVIVGFHAVLITHRLSELQAX	SHSLIQKRHPLGHCWISRSLDNAPAE*VASS
NC_000915.1	1239143	1239420	denovo12971	140	+	1238694	1239528	HP1172	-	glutamine ABC transporter substrate-binding protein GlnH	TAAAGAGTTGATTGTGAATAAAGGCACGACAGCGGATTTTTATTTCACTAAAAATTACCCCAATATCAAGCTTTTGAAATTTGAGCAAAATACAGAGACTTTTTTAGCCCTTTTAAACAATAAGGCTACCGCTCTAGCCCATGACAACACTTTATTGCTCGCTTGGACGAAACAACACCCTGAATTTAAATTAGGCATTACAAGCCTTGGCGATAAGGATGTGATCGCTCCAGCGATTAAAAAAGGCAACCCCAAGCTTTTAGAATGGTTGAATAACA	*RVDCE*RHDSGFLFH*KLPQYQAFEI*AKYRDFFSPFKQ*GYRSSP*QHFIARLDETTP*I*IRHYKPWR*GCDRSSD*KRQPQAFRMVE*X	KELIVNKGTTADFYFTKNYPNIKLLKFEQNTETFLALLNNKATALAHDNTLLLAWTKQHPEFKLGITSLGDKDVIAPAIKKGNPKLLEWLNNX	KS*L*IKARQRIFISLKITPISSF*NLSKIQRLF*PF*TIRLPL*PMTTLYCSLGRNNTLNLN*ALQALAIRM*SLQRLKKATPSF*NG*IT	LFNHSKSLGLPFLIAGAITSLSPRLVMPNLNSGCCFVQASNKVLSWARAVALLFKRAKKVSVFCSNFKSLILG*FLVK*KSAVVPLFTINSL	VIQPF*KLGVAFFNRWSDHILIAKACNA*FKFRVLFRPSEQ*SVVMG*SGSLIV*KG*KSLCILLKFQKLDIGVIFSEIKIRCRAFIHNQLFX	CYSTILKAWGCLF*SLERSHPYRQGL*CLI*IQGVVSSKRAIKCCHGLER*PYCLKGLKKSLYFAQISKA*YWGNF**NKNPLSCLYSQSTLX
NC_000915.1	1336492	1336550	denovo16124	140	+	1335491	1336721	HP1263	-	NADH dehydrogenase subunit D	CATGCGTCCGCCCGTTGGGGAAGTGTATGCCCCCACAGAAAGCCCTAAAGGGGAATTAA	HASARWGSVCPHRKP*RGIX	MRPPVGEVYAPTESPKGELX	CVRPLGKCMPPQKALKGN*	NSPLGLSVGAYTSPTGGRM	*FPFRAFCGGIHFPNGRTHX	LIPL*GFLWGHTLPQRADAX
NC_000915.1	1653577	1653671	denovo7858	140	-	1652650	1653769	HP1572	-	regulatory protein DniR	CGATATTGACACCAAAGCGCTAGAGGCTTTTGGGGTTAATGCGGGCTTTTTATCCCAAATGCCCAACGCTTTAAAAAAAATGAATAAAGAAGAAA	RY*HQSARGFWG*CGLFIPNAQRFKKNE*RRX	DIDTKALEAFGVNAGFLSQMPNALKKMNKEEX	ILTPKR*RLLGLMRAFYPKCPTL*KK*IKKK	SSLFIFFKALGIWDKKPALTPKASSALVSIS	FFFIHFF*SVGHLG*KARINPKSL*RFGVNIX	FLLYSFFLKRWAFGIKSPH*PQKPLALWCQYR
NC_000915.1	67959	68089	denovo1130	139	-	67309	68800	HP0063	-	hypothetical protein	AGTGTCAGTTCCACCTCTAAAGCCTGGCATCAAATCCTCTAAATTCTTTTCAAATTCTTGCTCTTTAGAGGTTGTGGTGCGATCTAGCTTAGAAGAAGCGTTAATTCTGTTTTTCAAATCAGCGTATAAAA	SVSSTSKAWHQIL*ILFKFLLFRGCGAI*LRRSVNSVFQISV*X	VSVPPLKPGIKSSKFFSNSCSLEVVVRSSLEEALILFFKSAYKX	CQFHL*SLASNPLNSFQILAL*RLWCDLA*KKR*FCFSNQRIK	LYADLKNRINASSKLDRTTTSKEQEFEKNLEDLMPGFRGGTDT	FIR*FEKQN*RFF*ARSHHNL*RARI*KEFRGFDARL*RWN*HX	FYTLI*KTELTLLLS*IAPQPLKSKNLKRI*RI*CQALEVELTL
NC_000915.1	994204	994373	denovo18685	139	+	994172	994775	HP0933	-	hypothetical protein	TAGCCATGTGGTGCGCAATTGCTCTTCTTTAAAATGCGCTCAAAATATCCATGGGCATAATTATGAAGTGGAAGTCTTTATTGAAACCAACCGCTTGGATAATGCGAACATGGCATTAGATTTTGGGCTGATGCAGCAAGAAATGCAAGTTTTCATTGAGTCGTTTGATA	*PCGAQLLFFKMRSKYPWA*L*SGSLY*NQPLG*CEHGIRFWADAARNASFH*VV*X	SHVVRNCSSLKCAQNIHGHNYEVEVFIETNRLDNANMALDFGLMQQEMQVFIESFDX	AMWCAIALL*NALKISMGIIMKWKSLLKPTAWIMRTWH*ILG*CSKKCKFSLSRLI	SNDSMKTCISCCISPKSNAMFALSKRLVSIKTSTS*LCPWIF*AHFKEEQLRTTWL	IKRLNENLHFLLHQPKI*CHVRIIQAVGFNKDFHFIIMPMDILSAF*RRAIAHHMAX	YQTTQ*KLAFLAASAQNLMPCSHYPSGWFQ*RLPLHNYAHGYFERILKKSNCAPHGX
NC_000915.1	1236965	1237113	denovo3074	139	+	1236571	1237225	HP1169	-	glutamine ABC transporter permease GlnP	ATTATATTATTCTGCCTCAAAGTTTAAGCGTTTCTATGCCTTCCATAGGGGCGAATGTGATTTTTTTACTCAAAGAAACTTCGGTGGTGGGCGCGATAGCCCTAACCGATATTATGTTTGTGGCGAAAGATTTTATTGGCATTTATTAA	IILFCLKV*AFLCLP*GRM*FFYSKKLRWWAR*P*PILCLWRKILLAFIX	LYYSASKFKRFYAFHRGECDFFTQRNFGGGRDSPNRYYVCGERFYWHLLX	YIILPQSLSVSMPSIGANVIFLLKETSVVGAIALTDIMFVAKDFIGIY*	NKCQ*NLSPQT*YRLGLSRPPPKFL*VKKSHSPLWKA*KRLNFEAE*YN	**MPIKSFATNIISVRAIAPTTEVSLSKKITFAPMEGIETLKL*GRII*X	LINANKIFRHKHNIG*GYRAHHRSFFE*KNHIRPYGRHRNA*TLRQNNIX
NC_000915.1	362330	362541	denovo21297	138	+	361776	362553	HP0353	fliH	flagellar assembly protein H	AAACGTTTTAGACGCAACGGATATTCATTTAAAAGTCAATCCCTTGGATTACCCTTATTTAAACGAGCGTTTGCAAAACGCTTCTAAAATCAAATTAGAGAGCAATGAGGCTATTTCTAAAGGAGGCGTTATGATCACTAGCTCTAATGGGAGCCTTGATGGGAATTTAATGGAGCGCTTTAAAACGCTCAAAGAAAGCGTGTTGGAAAATA	KRFRRNGYSFKSQSLGLPLFKRAFAKRF*NQIREQ*GYF*RRRYDH*L*WEP*WEFNGAL*NAQRKRVGKX	NVLDATDIHLKVNPLDYPYLNERLQNASKIKLESNEAISKGGVMITSSNGSLDGNLMERFKTLKESVLENX	TF*TQRIFI*KSIPWITLI*TSVCKTLLKSN*RAMRLFLKEAL*SLALMGALMGI*WSALKRSKKACWKI	FSNTLSLSVLKRSIKFPSRLPLELVIITPPLEIASLLSNLILEAFCKRSFK*G*SKGLTFK*ISVASKTF	IFQHAFFERFKALH*IPIKAPIRASDHNASFRNSLIAL*FDFRSVLQTLV*IRVIQGIDF*MNIRCV*NVX	YFPTRFL*AF*SAPLNSHQGSH*S**S*RLL*K*PHCSLI*F*KRFANARLNKGNPRD*LLNEYPLRLKRX
NC_000915.1	805986	806063	denovo19741	138	+	805168	806371	HP0750	-	hypothetical protein	CGGACCAAAAACGATCGCTCCCTTGAACGATTATGAAGTGGTGCAAAAATTTGGCCCCTATATTGACCCGGTTTATA	RTKNDRSLERL*SGAKIWPLY*PGLX	GPKTIAPLNDYEVVQKFGPYIDPVYX	DQKRSLP*TIMKWCKNLAPILTRFI	*TGSI*GPNFCTTS*SFKGAIVFGP	INRVNIGAKFLHHFIIVQGSDRFWSX	YKPGQYRGQIFAPLHNRSRERSFLVR
NC_000915.1	883478	883573	denovo646	138	-	882219	883581	HP0830	gatA	aspartyl/glutamyl-tRNA amidotransferase subunit A	TTTAAAACAAGCCCTTTCTTTATCCCAAGATGAATTAGAAACCCTTAAAAACGAAATTGACGCTAAGGTTAGAGCTTCAGATTTGAACGCTTATA	FKTSPFFIPR*IRNP*KRN*R*G*SFRFERLX	LKQALSLSQDELETLKNEIDAKVRASDLNAYX	*NKPFLYPKMN*KPLKTKLTLRLELQI*TLI	*AFKSEALTLASISFLRVSNSSWDKERACFK	ISVQI*SSNLSVNFVFKGF*FILG*RKGLF*X	YKRSNLKL*P*RQFRF*GFLIHLGIKKGLVLX
NC_000915.1	984923	985125	denovo8218	138	+	979431	987021	HP0922	-	toxin-like outer membrane protein	CAATATCACCACCCTAAACGCTACTAATGGCTTAAGCCTTAATGCGGGTTTGAATAACGTGAGCGTTCAAAAAGGGGAAATTTGTGTCAATTTAGCCAATTGCCCCACAACCAAAAACAGCTCTTCTACAAACTCTAGCGTAACCCCCACTAATGAATCTTTAAGCGTGCGCGCTAACAACTTCACTTTCTTAGGCGCAATCA	QYHHPKRY*WLKP*CGFE*RERSKRGNLCQFSQLPHNQKQLFYKL*RNPH**IFKRAR*QLHFLRRNX	NITTLNATNGLSLNAGLNNVSVQKGEICVNLANCPTTKNSSSTNSSVTPTNESLSVRANNFTFLGAIX	ISPP*TLLMA*ALMRV*IT*AFKKGKFVSI*PIAPQPKTALLQTLA*PPLMNL*ACALTTSLS*AQS	IAPKKVKLLARTLKDSLVGVTLEFVEELFLVVGQLAKLTQISPF*TLTLFKPALRLKPLVAFRVVIL	DCA*ESEVVSAHA*RFISGGYARVCRRAVFGCGAIG*IDTNFPFLNAHVIQTRIKA*AISSV*GGDIX	*LRLRK*SC*RARLKIH*WGLR*SL*KSCFWLWGNWLN*HKFPLFERSRYSNPH*GLSH**RLGW*YX
NC_000915.1	1538849	1538911	denovo23138	138	-	1538761	1539784	HP1468	-	branched-chain amino acid aminotransferase	ATTACGCCCATTAAAGAAATCGTGCACAACAACAAGTCTTATTTTTTTGAAGCGCCGGGCCA	ITPIKEIVHNNKSYFFEAPGX	LRPLKKSCTTTSLIFLKRRAX	YAH*RNRAQQQVLFF*SAGP	ARRFKKIRLVVVHDFFNGRN	GPALQKNKTCCCARFL*WA*X	WPGASKK*DLLLCTISLMGVX
NC_000915.1	21522	21692	denovo3596	137	-	21151	22717	HP0022	-	lipid A phosphoethanolamine transferase	ACTTTATAATTTGCCTGACCTTTTAAAAGAACACTCTAATGAAAATGTCTTGCTCATCTTACACCTTGCAGGCTCGCATGGCCCAAACTACGACAACAAAGTGCCTTTAAATTTTAGGGTGTTTAAGCCTTATTGCTCAAGCGCTGATCTGTCTTCTTGCTCCAAAGAAA	TL*FA*PFKRTL**KCLAHLTPCRLAWPKLRQQSAFKF*GV*ALLLKR*SVFLLQRX	LYNLPDLLKEHSNENVLLILHLAGSHGPNYDNKVPLNFRVFKPYCSSADLSSCSKEX	FIICLTF*KNTLMKMSCSSYTLQARMAQTTTTKCL*ILGCLSLIAQALICLLAPKK	SLEQEDRSALEQ*GLNTLKFKGTLLS*FGPCEPARCKMSKTFSLECSFKRSGKL*S	FFGARRQISA*AIRLKHPKI*RHFVVVVWAMRACKV*DEQDIFIRVFF*KVRQIIKX	FLWSKKTDQRLSNKA*TP*NLKALCCRSLGHASLQGVR*ARHFH*SVLLKGQANYKV
NC_000915.1	257628	257759	denovo3088	137	+	257083	258172	HP0248	-	hypothetical protein	CGTGGGGCGCTATCCGGCTGAAGATTTACCCATTAAGCGCAATGAAATCGCCGCTCTTATTAATAGCGGTATCAATAAAGAAGTTTCTAAGCTCCCTAACACCCCTGTGGAATTAAGCTCTATCCAATTGA	RGALSG*RFTH*AQ*NRRSY**RYQ*RSF*AP*HPCGIKLYPIX	VGRYPAEDLPIKRNEIAALINSGINKEVSKLPNTPVELSSIQLX	WGAIRLKIYPLSAMKSPLLLIAVSIKKFLSSLTPLWN*ALSN*	NWIELNSTGVLGSLETSLLIPLLIRAAISLRLMGKSSAG*RPT	QLDRA*FHRGVRELRNFFIDTAINKSGDFIALNG*IFSRIAPHX	SIG*SLIPQGC*GA*KLLY*YRY**ERRFHCA*WVNLQPDSAPR
NC_000915.1	338994	339088	denovo8151	137	-	337755	339273	HP0322	-	poly E-rich protein	TTGGCTAGAATTAAAAGAAACCATCTCTCAAAATAAAAACAGCGTGTGTATGTATAAAAAAGGCAATGAAGCGCAGCCCTTTTTAGAGGGCTTTA	LARIKRNHLSK*KQRVYV*KRQ*SAALFRGLX	WLELKETISQNKNSVCMYKKGNEAQPFLEGFX	G*N*KKPSLKIKTACVCIKKAMKRSPF*RAL	KPSKKGCASLPFLYIHTLFLF*EMVSFNSSQ	KAL*KGLRFIAFFIHTHAVFILRDGFF*F*PX	*SPLKRAALHCLFYTYTRCFYFERWFLLILAX
NC_000915.1	1079527	1079615	denovo14892	137	+	1079132	1079735	HP1016	-	phosphatidylglycerophosphate synthase	TTTTATTTCAGGGCTTAGAGTCTTAGCCGCTAATGAGAAAAAGGATATTCCTGTCAATGCGTTAGGCAAGTATAAAACCGTTTCTCAAA	FYFRA*SLSR**EKGYSCQCVRQV*NRFSX	FISGLRVLAANEKKDIPVNALGKYKTVSQX	LFQGLES*PLMRKRIFLSMR*ASIKPFLK	*ETVLYLPNALTGISFFSLAAKTLSPEIK	LRNGFILA*RIDRNILFLISG*DSKP*NKX	FEKRFYTCLTH*QEYPFSH*RLRL*ALK*X
NC_000915.1	1370618	1370706	denovo776	137	-	1370597	1371359	HP1299	-	methionine aminopeptidase	ACTAGCGGATAAGTGGAGCGTGGTTTCAGTGGATGGGCTTAACACAAGCCACCATGAGCATACTATCGCCATAGTTGGCAATAAAGCAA	TSG*VERGFSGWA*HKPP*AYYRHSWQ*SX	LADKWSVVSVDGLNTSHHEHTIAIVGNKAX	*RISGAWFQWMGLTQATMSILSP*LAIKQ	ALLPTMAIVCSWWLVLSPSTETTLHLSAS	CFIANYGDSMLMVACVKPIH*NHAPLIR*X	LLYCQLWR*YAHGGLC*AHPLKPRSTYPLV
NC_000915.1	1567364	1567459	denovo7232	137	-	1567156	1568500	HP1494	murE	UDP-N-acetylmuramoylalanyl-D-glutamate--2,6-diaminopimelate ligase	TGTGCCTAAAAGAGCGGTCTTTTTATTCAAATCTAAGAGCAAGGAATACATCAAGCTCGCTGTGGTCGTTTTGCCATTAGTGCCTGTAATCCCTA	CA*KSGLFIQI*EQGIHQARCGRFAISACNPX	VPKRAVFLFKSKSKEYIKLAVVVLPLVPVIPX	CLKERSFYSNLRARNTSSSLWSFCH*CL*SL	GITGTNGKTTTASLMYSLLLDLNKKTALLGT	RDYRH*WQNDHSELDVFLALRFE*KDRSFRHX	*GLQALMAKRPQRA*CIPCS*I*IKRPLF*AX
NC_000915.1	1646279	1646430	denovo20493	137	+	1645959	1646775	HP1564	-	hypothetical protein	CCTTGTTGGTTTGGCCAATATCCATGTGGAGCCTTTAAGATTTTATTCTCAAAAAATCACAGATATTAAAAATCTTAAAAAGGGTTCAGTGATTGCTGTGCCAAATGATCCGGCCAATCAAGGTAGGGCGTTGATTTTACTCCATAAACAAA	PCWFGQYPCGAFKILFSKNHRY*KS*KGFSDCCAK*SGQSR*GVDFTP*TX	LVGLANIHVEPLRFYSQKITDIKNLKKGSVIAVPNDPANQGRALILLHKQX	LLVWPISMWSL*DFILKKSQILKILKRVQ*LLCQMIRPIKVGR*FYSINK	CLWSKINALP*LAGSFGTAITEPFLRFLISVIF*E*NLKGSTWILAKPTR	LFME*NQRPTLIGRIIWHSNH*TLFKIFNICDFLRIKS*RLHMDIGQTNKX	FVYGVKSTPYLDWPDHLAQQSLNPF*DF*YL*FFENKILKAPHGYWPNQQG
NC_000915.1	206331	206410	denovo2588	136	+	205873	206890	HP0201	-	glycerol-3-phosphate acyltransferase PlsX	TGCTCTTATGGGGTATGAATACGCTAAAAGCGTGTTGCATTATGATAGCCCTAAGGTGGGTCTTTTGAGTAATGGCGAAA	CSYGV*IR*KRVAL**P*GGSFE*WRX	ALMGYEYAKSVLHYDSPKVGLLSNGEX	LLWGMNTLKACCIMIALRWVF*VMAK	SPLLKRPTLGLS*CNTLLAYSYPIRA	FAITQKTHLRAIIMQHAFSVFIPHKSX	FRHYSKDPP*GYHNATRF*RIHTP*EX
NC_000915.1	239531	239662	denovo10569	136	-	238707	240159	HP0229	-	hypothetical protein	CCTTCAAAGCCAATGCCCAGGCATAGACGGAGGCAATGGCAAACCATGGGGCATTAATGCAAGCGGGAACGCATGCAATATTTTTGGCAACACCTTTAACGCCATCACTAGCATGATAGATAGCGCTAAAA	PSKPMPRHRRRQWQTMGH*CKRERMQYFWQHL*RHH*HDR*R*X	LQSQCPGIDGGNGKPWGINASGNACNIFGNTFNAITSMIDSAKX	FKANAQA*TEAMANHGALMQAGTHAIFLATPLTPSLA**IALK	LALSIMLVMALKVLPKILHAFPLALMPHGLPLPPSMPGHWL*R	FSAIYHASDGVKGVAKNIACVPACINAPWFAIASVYAWALALKX	F*RYLSC**WR*RCCQKYCMRSRLH*CPMVCHCLRLCLGIGFEG
NC_000915.1	335818	335984	denovo18189	136	-	335203	336829	HP0319	argS	arginyl-tRNA synthetase	TTCACTCTACCAGGATGAAAGCGATCGGGTGCTCATTAAAGAAGATAAAAGCTACACTTATTTAGCGGGCGATATTGTCTATCATGATGAAAAATTCAAGCAAGATTATACCAAATACATCAACATTTGGGGGGCAGACCACCACGGCTATATCGCTAGAGTGAAAA	FTLPG*KRSGAH*RR*KLHLFSGRYCLS**KIQARLYQIHQHLGGRPPRLYR*SEX	SLYQDESDRVLIKEDKSYTYLAGDIVYHDEKFKQDYTKYINIWGADHHGYIARVKX	HSTRMKAIGCSLKKIKATLI*RAILSIMMKNSSKIIPNTSTFGGQTTTAISLE*K	FTLAI*PWWSAPQMLMYLV*SCLNFSS**TISPAK*V*LLSSLMSTRSLSSW*SE	FHSSDIAVVVCPPNVDVFGIILLEFFIMIDNIAR*ISVAFIFFNEHPIAFILVE*X	FSL*RYSRGGLPPKC*CIWYNLA*IFHHDRQYRPLNKCSFYLL**APDRFHPGRVX
NC_000915.1	367378	367457	denovo236	136	+	367132	367885	HP0357	-	short chain alcohol dehydrogenase	AGTGCCAGCCAAATCCGCTCGCAAATTTAAAGAAAATTGTTTCACAAACGCCTTGCTCGCTCCATAGACATTCCCTCCAA	SASQIRSQI*RKLFHKRLARSIDIPSX	VPAKSARKFKENCFTNALLAP*TFPPX	CQPNPLANLKKIVSQTPCSLHRHSLQ	GGNVYGASKAFVKQFSLNLRADLAGT	WRECLWSEQGVCETIFFKFASGFGWHX	LEGMSMERARRL*NNFL*ICERIWLAL
NC_000915.1	487651	487781	denovo18507	136	-	485989	487885	HP0465	-	hypothetical protein	TAATCTTTTTAACGCTCTCAATACGCCTTTTAAAAATTACCAATTGCTTTTTGAAAAAAACCACTTCAATCTCTTACACACGCCCACAAACGCTTTAAGCTACCCTAAAAATCAAATGATAGAAATCGCTA	*SF*RSQYAF*KLPIAF*KKPLQSLTHAHKRFKLP*KSNDRNRX	NLFNALNTPFKNYQLLFEKNHFNLLHTPTNALSYPKNQMIEIAX	IFLTLSIRLLKITNCFLKKTTSISYTRPQTL*ATLKIK**KSL	AISII*FLG*LKAFVGVCKRLKWFFSKSNW*FLKGVLRALKRL	SDFYHLIFRVA*SVCGRV*EIEVVFFKKQLVIFKRRIESVKKIX	*RFLSFDF*GSLKRLWACVRD*SGFFQKAIGNF*KAY*ER*KDX
NC_000915.1	699787	699983	denovo22298	136	+	699569	700652	HP0654	-	hypothetical protein	AAACCCAAACCCTTATGAAATGAGCTTAGAAGAAATCCTAGAAAAGGTTAAAAACTCCTACAACAAGGGGATTAAAGAAGTCCATATCGTGAGCGCTCATAACCCTAATTACTCCTATGAATGGTATTTAAAGGTGTTTGAAACCATCAAGCAAGAAATGCCTAACTTGCATTTAAAGGCCATGACCGCTGCAGAAA	KPKPL*NELRRNPRKG*KLLQQGD*RSPYRERS*P*LLL*MVFKGV*NHQARNA*LAFKGHDRCRX	NPNPYEMSLEEILEKVKNSYNKGIKEVHIVSAHNPNYSYEWYLKVFETIKQEMPNLHLKAMTAAEX	TQTLMK*A*KKS*KRLKTPTTRGLKKSIS*ALITLITPMNGI*RCLKPSSKKCLTCI*RP*PLQK	SAAVMAFKCKLGISCLMVSNTFKYHS*E*LGL*ALTIWTSLIPLL*EFLTFSRISSKLIS*GFGF	FCSGHGL*MQVRHFLLDGFKHL*IPFIGVIRVMSAHDMDFFNPLVVGVFNLF*DFF*AHFIRVWVX	FLQRSWPLNAS*AFLA*WFQTPLNTIHRSN*GYERSRYGLL*SPCCRSF*PFLGFLLSSFHKGLGX
NC_000915.1	984179	984498	denovo20032	136	+	979431	987021	HP0922	-	toxin-like outer membrane protein	GAGTAAGGAATTGCCCGCTAGCTTGCAAAATGAAACCTTAGGCCAACTTATAGGTCAAAATAACTTAGATGATTTATTGAATAATAGCGGGGTCATGAATGCAATCCAAAATATTATCAGTAAAAAACTAAGCATTTTTGGTAATTTTGTTACCCCATCCATCATAGAAAACTACCTTGCTAAGCAGTCTTTAAAAAGCATGCTAGACGATAAAGGGCTTTTGAATTTTATCGGTGGGTATATGAACGCTTCTGAATTAAGTTCTATTTTAAGCGTGGTTTTAAAAGATATTACTAATCCCCCTACAAGCTTGCAAAAAA	E*GIAR*LAK*NLRPTYRSK*LR*FIE**RGHECNPKYYQ*KTKHFW*FCYPIHHRKLPC*AVFKKHARR*RAFEFYRWVYERF*IKFYFKRGFKRYY*SPYKLAKX	SKELPASLQNETLGQLIGQNNLDDLLNNSGVMNAIQNIISKKLSIFGNFVTPSIIENYLAKQSLKSMLDDKGLLNFIGGYMNASELSSILSVVLKDITNPPTSLQKX	VRNCPLACKMKP*ANL*VKIT*MIY*IIAGS*MQSKILSVKN*AFLVILLPHPS*KTTLLSSL*KAC*TIKGF*ILSVGI*TLLN*VLF*AWF*KILLIPLQACKK	FCKLVGGLVISFKTTLKIELNSEAFIYPPIKFKSPLSSSMLFKDCLAR*FSMMDGVTKLPKMLSFLLIIFWIAFMTPLLFNKSSKLF*PISWPKVSFCKLAGNSLL	FLQACRGISNIF*NHA*NRT*FRSVHIPTDKIQKPFIV*HAF*RLLSKVVFYDGWGNKITKNA*FFTDNILDCIHDPAIIQ*II*VILTYKLA*GFILQASGQFLTX	FFASL*GD**YLLKPRLK*NLIQKRSYTHR*NSKALYRLACFLKTA*QGSFL*WMG*QNYQKCLVFY**YFGLHS*PRYYSINHLSYFDL*VGLRFHFAS*RAIPYS
NC_000915.1	1191275	1191366	denovo6971	136	-	1190762	1192016	HP1126	tolB	translocation protein TolB	TCAAAAAGCCACTCATGAGAATATCGCTAGCTCTCAAGGAATGGCTGTGGTCTCTAGCGTGAGTTCTGATGGCTCTAAAATTTTAATGTCTA	SKSHS*EYR*LSRNGCGL*REF*WL*NFNVX	QKATHENIASSQGMAVVSSVSSDGSKILMSX	KKPLMRISLALKEWLWSLA*VLMALKF*CL	DIKILEPSELTLETTAIP*ELAIFS*VAF*	RH*NFRAIRTHARDHSHSLRASDILMSGFLX	*TLKF*SHQNSR*RPQPFLES*RYSHEWLFX
NC_000915.1	1276362	1276474	denovo14395	136	-	1268376	1277049	HP1198	-	DNA-directed RNA polymerase subunit beta/beta'	TAAAGATGTTTTATACGCTCGTATCAATAAACGCCGTAAAGTGCCTGTTACCATTTTATTCAGGGCGATGGATTATCAAAAACAAGACATCATCAAAATGTTCTACCCGCTTA	*RCFIRSYQ*TP*SACYHFIQGDGLSKTRHHQNVLPAX	KDVLYARINKRRKVPVTILFRAMDYQKQDIIKMFYPLX	KMFYTLVSINAVKCLLPFYSGRWIIKNKTSSKCSTRL	SG*NILMMSCF**SIALNKMVTGTLRRLLIRAYKTSL	KRVEHFDDVLFLIIHRPE*NGNRHFTAFIDTSV*NIFX	*AGRTF**CLVFDNPSP*IKW*QALYGVY*YERIKHLX
NC_000915.1	1359687	1359862	denovo16740	136	-	1358991	1360449	HP1283	-	hypothetical protein	TTATTTTTCAACTAAAGAAGACGCTATTATAAAGCACTTGATTGCCGAAAATAAAGTGGGGGTTTTTTGCACCCACCCAATAGAATCTTCCTTTAGGACCGATTATAGAAAGAGAGGGGAAATTAGAAAAAGTTTTTACACGCATTTGTTCTATCCTAAAGAAGTGCCGCAATTTA	LFFN*RRRYYKALDCRK*SGGFLHPPNRIFL*DRL*KERGN*KKFLHAFVLS*RSAAIX	YFSTKEDAIIKHLIAENKVGVFCTHPIESSFRTDYRKRGEIRKSFYTHLFYPKEVPQFX	IFQLKKTLL*ST*LPKIKWGFFAPTQ*NLPLGPIIEREGKLEKVFTRICSILKKCRNL	NCGTSLG*NKCV*KLFLISPLFL*SVLKEDSIGWVQKTPTLFSAIKCFIIASSLVEK*	KLRHFFRIEQMRVKTFSNFPSLSIIGPKGRFYWVGAKNPHFIFGNQVLYNSVFFS*KIX	*IAALL*DRTNACKNFF*FPLSFYNRS*RKILLGGCKKPPLYFRQSSAL**RLL*LKNX
NC_000915.1	1408981	1409193	denovo13278	136	-	1408586	1409750	HP1349	-	hypothetical protein	TAAAAACAATATTTTGGTGATGGAAATAGCGTTCAAAGAAGCCACTTGGGAAGATTTTCACATCAAAGAAGCGATCAAGCAAGGGTTTGATAACGCCTCTTTAAACCAGATCAAGGCTAAAGAAGGGAGCGTTTTTTATTATTGCGTGTTGCCTAAGACTATTCAAAACCTTTCTTTTGATTATTTCTCGCTTTCAAATAAGCAATTTAAAA	*KQYFGDGNSVQRSHLGRFSHQRSDQARV**RLFKPDQG*RRERFLLLRVA*DYSKPFF*LFLAFK*AI*X	KNNILVMEIAFKEATWEDFHIKEAIKQGFDNASLNQIKAKEGSVFYYCVLPKTIQNLSFDYFSLSNKQFKX	KTIFW*WK*RSKKPLGKIFTSKKRSSKGLITPL*TRSRLKKGAFFIIACCLRLFKTFLLIISRFQISNLK	LNCLFESEK*SKERF*IVLGNTQ**KTLPSLALIWFKEALSNPCLIASLM*KSSQVASLNAISITKILFL	FKLLI*KREIIKRKVLNSLRQHAIIKNAPFFSLDLV*RGVIKPLLDRFFDVKIFPSGFFERYFHHQNIVFX	F*IAYLKARNNQKKGFE*S*ATRNNKKRSLL*P*SGLKRRYQTLA*SLL*CENLPKWLL*TLFPSPKYCFX
NC_000915.1	1556911	1557008	denovo21997	136	-	1556518	1557259	HP1483	ubiE	ubiquinone/menaquinone biosynthesis methyltransferase	GGAATGTTTGGGGATTGACCCCTCTAATAACATGCTTGAATTAGCCATCAAAAAATGTGAAGAGCTTGAAAACAAAGCTTCTTTCATCCAAGCTCAAA	GMFGD*PL**HA*ISHQKM*RA*KQSFFHPSSX	ECLGIDPSNNMLELAIKKCEELENKASFIQAQX	NVWGLTPLITCLN*PSKNVKSLKTKLLSSKLK	*AWMKEALFSSSSHFLMANSSMLLEGSIPKHS	LSLDERSFVFKLFTFFDG*FKHVIRGVNPQTFX	FELG*KKLCFQALHIF*WLIQACY*RGQSPNIP
NC_000915.1	47683	47811	denovo2725	135	-	46041	48351	HP0048	-	hypF transcriptional regulator	TATCAAGACCCCACCAATAAGCGCTTCCACATTCAAGGCATCAGCTGCAAAAAGTGCGGTATCGCGCTCAATTACAAGCGATTCAAAAACGATGACGCTCTTTTAGAATGCGCTAAAGACATTCAAAA	YQDPTNKRFHIQGISCKKCGIALNYKRFKNDDALLECAKDIQX	IKTPPISASTFKASAAKSAVSRSITSDSKTMTLF*NALKTFKX	SRPHQ*ALPHSRHQLQKVRYRAQLQAIQKR*RSFRMR*RHSK	LNVFSAF*KSVIVFESLVIERDTALFAADALNVEALIGGVLI	FECL*RILKERHRF*IACN*ARYRTFCS*CLECGSAYWWGLDX	F*MSLAHSKRASSFLNRL*LSAIPHFLQLMP*MWKRLLVGS*X
NC_000915.1	73063	73130	denovo4575	135	-	72817	73417	HP0068	-	urease accessory protein UreG	GATTGAAAGCGGAGGCGATAACCTTTCAGCGACATTCAACCCAGAGCTAGCGGACTTTACGATCTTTA	D*KRRR*PFSDIQPRASGLYDLX	IESGGDNLSATFNPELADFTIFX	LKAEAITFQRHSTQS*RTLRSL	KIVKSASSGLNVAERLSPPLSI	KDRKVR*LWVECR*KVIASAFNX	*RS*SPLALG*MSLKGYRLRFQS
NC_000915.1	229555	229715	denovo2962	135	+	229523	230504	HP0221	-	nifU-like protein	CTGGGACGCATATTCTAAAGAAGTTCAAAGGCGCATGGACAACCCCACGCATTTAGGGGTCATCACCGAAGAGCAGGCTAAAGCCAAAAACGCTAAGCTCATTGTGGCGGATTATGGCGCAGAGGCATGCGGTGATGCGGTGAGGTTGTATTGGCTTGTAA	LGRIF*RSSKAHGQPHAFRGHHRRAG*SQKR*AHCGGLWRRGMR*CGEVVLACX	WDAYSKEVQRRMDNPTHLGVITEEQAKAKNAKLIVADYGAEACGDAVRLYWLVX	GTHILKKFKGAWTTPRI*GSSPKSRLKPKTLSSLWRIMAQRHAVMR*GCIGL*	TSQYNLTASPHASAP*SATMSLAFLALACSSVMTPKCVGLSMRL*TSLEYASQ	YKPIQPHRITACLCAIIRHNELSVFGFSLLFGDDP*MRGVVHAPLNFFRICVPX	LQANTTSPHHRMPLRHNPPQ*A*RFWL*PALR**PLNAWGCPCAFELL*NMRPX
NC_000915.1	257565	257717	denovo19517	135	+	257083	258172	HP0248	-	hypothetical protein	TTATGGCTTGTCTTGGGAGCAAAAAATCATCAACCCTGTGGTGCGCGATGTGGTGCGCTCTGTCGTGGGGCGCTATCCGGCTGAAGATTTACCCATTAAGCGCAATGAAATCGCCGCTCTTATTAATAGCGGTATCAATAAAGAAGTTTCTA	PPNHPPNDRYLWLVLGAKNHQPCGARCGALCRGALSG*RFTH*AQ*NRRSY**RYQ*RSF*AP*HPCX	PQTTPQTIATYGLSWEQKIINPVVRDVVRSVVGRYPAEDLPIKRNEIAALINSGINKEVSKLPNTPVX	PKPPPKRSLLMACLGSKKSSTLWCAMWCALSWGAIRLKIYPLSAMKSPLLLIAVSIKKFLSSLTPL*	TGVLGSLETSLLIPLLIRAAISLRLMGKSSAG*RPTTERTTSRTTGLMIFCSQDKP*VAIVWGVVWG	HRGVRELRNFFIDTAINKSGDFIALNG*IFSRIAPHDRAHHIAHHRVDDFLLPRQAISSDRLGGGLGX	SQGC*GA*KLLY*YRY**ERRFHCA*WVNLQPDSAPRQSAPHRAPQG**FFAPKTSHK*RSFGGWFGG
NC_000915.1	1095023	1095183	denovo18662	135	-	1094732	1095617	HP1034	-	ATP-binding protein	GGGTGCTGGGATTGGAGCTACTACGCAAGCGTTTTTGAATGCGAGCGATTGCGTGGTGATTGTTACCACACCCGATCCTTCAGCGATTACCGATGCGTATGCATGCATTAAAATCAACTCCAAGAATAAAGATGAATTGTTTCTTATCGCTAACATGGTAA	GCWDWSYYASVFECERLRGDCYHTRSFSDYRCVCMH*NQLQE*R*IVSYR*HGX	GAGIGATTQAFLNASDCVVIVTTPDPSAITDAYACIKINSKNKDELFLIANMVX	VLGLELLRKRF*MRAIAW*LLPHPILQRLPMRMHALKSTPRIKMNCFLSLTW*	TMLAIRNNSSLFLELILMHAYASVIAEGSGVVTITTQSLAFKNACVVAPIPAP	YHVSDKKQFIFILGVDFNACIRIGNR*RIGCGNNHHAIARIQKRLRSSSNPSTX	LPC*R*ETIHLYSWS*F*CMHTHR*SLKDRVW*QSPRNRSHSKTLA**LQSQHP
NC_000915.1	1281149	1281232	denovo22137	135	+	1280678	1281878	HP1205	tuf	elongation factor Tu	TTTCACCACGCCTCTTTCAATCCTACCTGTAACCACAGTCCCTCTACCCGCAATAGAGAACACATCTTCAACCGGCATCAAGA	FHHASFNPTCNHSPSTRNREHIFNRHQX	FTTPLSILPVTTVPLPAIENTSSTGIKX	SPRLFQSYL*PQSLYPQ*RTHLQPASR	LMPVEDVFSIAGRGTVVTGRIERGVVK	LDAG*RCVLYCG*RDCGYR*D*KRRGEX	S*CRLKMCSLLRVEGLWLQVGLKEAW*X
NC_000915.1	1427277	1427449	denovo8023	135	-	1426962	1427604	HP1365	-	response regulator	AGACGTGCAAGTGCCTGAAATGAATAGCTTGGAATTGTTTAAGCGCATCAAAAACGATTTTTTAATCTCTACGCCTGTGATTTTTATCACCGCCTTACAGGATAACGCTACCTTAAAAAACGCTTTTAATTTAGGAGCGAGCGATTATTTGAAAAAGCCTTTTGATTTAGACA	RRASA*NE*LGIV*AHQKRFFNLYACDFYHRLTG*RYLKKRF*FRSERLFEKAF*FRX	DVQVPEMNSLELFKRIKNDFLISTPVIFITALQDNATLKNAFNLGASDYLKKPFDLDX	TCKCLK*IAWNCLSASKTIF*SLRL*FLSPPYRITLP*KTLLI*ERAII*KSLLI*T	SKSKGFFK*SLAPKLKAFFKVALSCKAVIKITGVEIKKSFLMRLNNSKLFISGTCTS	V*IKRLFQIIARS*IKSVF*GSVIL*GGDKNHRRRD*KIVFDALKQFQAIHFRHLHVX	CLNQKAFSNNRSLLN*KRFLR*RYPVRR**KSQA*RLKNRF*CA*TIPSYSFQALARL
NC_000915.1	1634507	1634673	denovo16948	135	-	1632599	1635437	HP1553	-	recombination protein RecB	CGAATATCAATCTTTCAAAAAACTTAAAAGTGAAATCCCCACTTTAGAGAGCGAATGCGAAGAGATTGAAAACGATTTAAAACGCTATTATGAAGCCAAAGAAACCGCAATATTTAAAAAATTCCCTAAATTCATCCAACTTTATGATAACGCCACTTCTAAAATCA	RISIFQKT*K*NPHFRERMRRD*KRFKTLL*SQRNRNI*KIP*IHPTL**RHF*NX	EYQSFKKLKSEIPTLESECEEIENDLKRYYEAKETAIFKKFPKFIQLYDNATSKIX	NINLSKNLKVKSPL*RANAKRLKTI*NAIMKPKKPQYLKNSLNSSNFMITPLLKS	ILEVALS*SWMNLGNFLNIAVSLAS**RFKSFSISSHSLSKVGISLLSFLKD*YS	DFRSGVIIKLDEFREFFKYCGFFGFIIAF*IVFNLFAFAL*SGDFTFKFFERLIFX	*F*KWRYHKVG*I*GIF*ILRFLWLHNSVLNRFQSLRIRSLKWGFHF*VF*KIDIR
NC_000915.1	123718	123782	denovo3048	134	-	122947	124492	HP0115	-	flagellin B	TTTAGGCGTTAGGGCTTCTTATAATGTCATGGCTACCGGCGGCACTCCCGTGCAATCAGGAACTA	FRR*GFL*CHGYRRHSRAIRNX	LGVRASYNVMATGGTPVQSGTX	*ALGLLIMSWLPAALPCNQEL	VPDCTGVPPVAMTL*EALTPK	SS*LHGSAAGSHDIIRSPNA*X	*FLIARECRR*P*HYKKP*RLX
NC_000915.1	849621	849719	denovo22845	134	-	848961	850482	HP0792	-	Fis family transcriptional regulator	AAGCGACAAAATTACGCATTTTAAGCGAGCAAGACAGTGCCTATTACCCCTTAAGGAGTTTTAGAAACCCTCACCAAAGCGCTTCAAAATCCAGTATTA	SIKPE*NPRSDKITHFKRARQCLLPLKEF*KPSPKRFKIQYX	PLSLNEILEATKLRILSEQDSAYYPLRSFRNPHQSASKSSIX	H*A*MKS*KRQNYAF*ASKTVPITP*GVLETLTKALQNPVL	ILDFEALW*GFLKLLKG**ALSCSLKMRNFVASRISFRLNG	NTGF*SALVRVSKTP*GVIGTVLLA*NA*FCRF*DFIQA*WX	*YWILKRFGEGF*NSLRGNRHCLARLKCVILSLLGFHSGLMX
NC_000915.1	937462	937554	denovo5742	134	-	936792	938190	HP0886	cysS	cysteinyl-tRNA synthetase	GGCAAGCTCCACGCCAAAGGCGCAACGGGTTTGGCACGCTTCATTTTCATGGTGGGGGAATAACAAATCCGCTCCGCCTGCATGGATATCAA	GKLHAKGATGLARFIFMVGE*QIRSACMDIX	ASSTPKAQRVWHASFSWWGNNKSAPPAWISX	QAPRQRRNGFGTLHFHGGGITNPLRLHGYQ	DIHAGGADLLFPHHENEACQTRCAFGVELA	*YPCRRSGFVIPPP*K*SVPNPLRLWRGACX	LISMQAERICYSPTMKMKRAKPVAPLAWSLP
NC_000915.1	945334	945443	denovo18953	134	+	945074	945599	HP0891	-	hypothetical protein	TTTTTTAGCCAGCATCAATTATGTGGGCAACACCTCGTGCGAAGTGGGGATTAAGGTTTTGAGCGAAGACATTAAAACTCGTGAAATCACGCACACGAACTCATGTTATA	FFSQHQLCGQHLVRSGD*GFERRH*NS*NHAHELMLX	FLASINYVGNTSCEVGIKVLSEDIKTREITHTNSCYX	F*PASIMWATPRAKWGLRF*AKTLKLVKSRTRTHVI	*HEFVCVISRVLMSSLKTLIPTSHEVLPT*LMLAKK	IT*VRVRDFTSFNVFAQNLNPHFARGVAHIIDAG*KX	YNMSSCA*FHEF*CLRSKP*SPLRTRCCPHN*CWLKX
NC_000915.1	1323993	1324132	denovo15166	134	-	1322760	1324695	HP1248	-	virulence associated protein VacB	TTTTTCAAAAGATTGCTTGAATTTAGCGCAACATTACGCGCAACTTAAAGCGAGCGATTTTAAAGACAGGATCAATTATTCTCACATCCCTTTTATCACCATTGACCCCAAAGACGCTAAAGATTTTGACGATGCGATTA	FFKRLLEFSATLRAT*SERF*RQDQLFSHPFYHH*PQRR*RF*RCDX	FSKDCLNLAQHYAQLKASDFKDRINYSHIPFITIDPKDAKDFDDAIX	FQKIA*I*RNITRNLKRAILKTGSIILTSLLSPLTPKTLKILTMRL	IASSKSLASLGSMVIKGM*E*LILSLKSLALSCA*CCAKFKQSFEK	NRIVKIFSVFGVNGDKRDVRIIDPVFKIARFKLRVMLR*IQAIF*KX	*SHRQNL*RLWGQW**KGCENN*SCL*NRSL*VARNVALNSSNLLKX
NC_000915.1	1334949	1335046	denovo19888	134	+	1334689	1335490	HP1262	-	NADH dehydrogenase subunit C	AATGAGCGCGATAGATTTGTGCGCTAAAAAAGGGCATTTTGAATTGTTTTATCAGTTCGTGGGCTTTAGCGATAGCTGCAAGAACCGCCGTAGGGTGA	NERDRFVR*KRAF*IVLSVRGL*R*LQEPP*GX	MSAIDLCAKKGHFELFYQFVGFSDSCKNRRRVX	*AR*ICALKKGILNCFISSWALAIAARTAVG*	TLRRFLQLSLKPTN**NNSKCPFLAHKSIALI	HPTAVLAAIAKAHELIKQFKMPFFSAQIYRAHX	SPYGGSCSYR*SPRTDKTIQNALF*RTNLSRSX
NC_000915.1	114202	114329	denovo10247	133	-	113332	114475	HP0106	-	cystathionine gamma-synthase	CCCCACGCGCTTTGCTTTAGAAGAACTCATCGCTGATTTAGAAGGGGGGGTTAAGGGGTTTGCTTTTGCCTCTGGATTAGCTGGAATCCACGCCGTTTTTTCCCTCTTGCAATCAGGCGATCATGTGA	PHALCFRRTHR*FRRGG*GVCFCLWISWNPRRFFPLAIRRSCX	PTRFALEELIADLEGGVKGFAFASGLAGIHAVFSLLQSGDHVX	PRALL*KNSSLI*KGGLRGLLLPLD*LESTPFFPSCNQAIM*	T*SPDCKREKTAWIPANPEAKANPLTPPSKSAMSSSKAKRVG	HMIA*LQEGKNGVDSS*SRGKSKPLNPPF*ISDEFF*SKARGX	SHDRLIARGKKRRGFQLIQRQKQTP*PPLLNQR*VLLKQSAWG
NC_000915.1	600527	600639	denovo565	133	-	600176	600944	HP0568	-	hypothetical protein	TGAAAAAAATAGCGAAGTGTTTCTGAATTTACGCATTCAAGACAGCACCCTTGACAAACACCAGAATTTGATCAAGCCTTTTTTAGAAAGCTTTGAATGCGTTTCTTTAGAGA	*KK*RSVSEFTHSRQHP*QTPEFDQAFFRKL*MRFFRX	EKNSEVFLNLRIQDSTLDKHQNLIKPFLESFECVSLEX	KKIAKCF*IYAFKTAPLTNTRI*SSLF*KALNAFL*R	SKETHSKLSKKGLIKFWCLSRVLS*MRKFRNTSLFFS	L*RNAFKAF*KRLDQILVFVKGAVLNA*IQKHFAIFFX	SLKKRIQSFLKKA*SNSGVCQGCCLECVNSETLRYFFX
NC_000915.1	632939	633030	denovo8696	133	-	632819	633941	HP0598	-	8-amino-7-oxononanoate synthase	TTTAGAATTTGAAAGCAATCCCGCTCTTTTAAACGCTCATCATTTTTTGAAAGAAAAGGGGTTTTTAGTGGGAGCTATCCGCCCTCCTACGA	FRI*KQSRSFKRSSFFERKGVFSGSYPPSYX	LEFESNPALLNAHHFLKEKGFLVGAIRPPTX	*NLKAIPLF*TLIIF*KKRGF*WELSALLR	VGGRIAPTKNPFSFKK**AFKRAGLLSNSK	RRRADSSH*KPLFFQKMMSV*KSGIAFKF*X	S*EGG*LPLKTPFLSKNDERLKERDCFQILX
NC_000915.1	1594310	1594488	denovo2324	133	-	1590648	1594488	HP1517	-	type IIS restriction enzyme R and M protein	AGGAATTAACATGGATTATAAAAAATTAGATTTACCCAACACAAACTACCCAAATCAAGAGCAACTGAAAGCTTTTGAAACCGCTTTTGACGCCTTTTTAGAAACCAACCAACAAGAAAATGAAAATCACCAAAACGACGCTTTTAATGATTTATTGAAAGGCGTTTTTAAATACAAGGTTAAGCCCA	RN*HGL*KIRFTQHKLPKSRATESF*NRF*RLFRNQPTRK*KSPKRRF**FIERRF*IQG*AX	GINMDYKKLDLPNTNYPNQEQLKAFETAFDAFLETNQQENENHQNDAFNDLLKGVFKYKVKPX	ELTWIIKN*IYPTQTTQIKSN*KLLKPLLTPF*KPTNKKMKITKTTLLMIY*KAFLNTRLSP	GLTLYLKTPFNKSLKASFW*FSFSCWLVSKKASKAVSKAFSCS*FG*FVLGKSNFL*SMLIP	GLNLVFKNAFQ*IIKSVVLVIFIFLLVGF*KGVKSGFKSFQLLLIWVVCVG*I*FFIIHVNSX	WA*PCI*KRLSINH*KRRFGDFHFLVGWFLKRRQKRFQKLSVALDLGSLCWVNLIFYNPC*FL
NC_000915.1	27972	28090	denovo5777	132	+	27556	28834	HP0027	-	isocitrate dehydrogenase	GCCGGTAAGGTGGTATGGGAGTCCTAGCCCGGTGAAAGAACCACAAAAAGTGGATATGGTGATTTTTAGAGAAAATTCTGAAGACATTTATGCGGGCATTGAATGGCAAGAAGGCAGTA	AGKVVWES*PGERTTKSGYGDF*RKF*RHLCGH*MARRQX	PVRWYGSPSPVKEPQKVDMVIFRENSEDIYAGIEWQEGSX	R*GGMGVLAR*KNHKKWIW*FLEKILKTFMRALNGKKAV	LPSCHSMPA*MSSEFSLKITISTFCGSFTGLGLPYHLTG	TAFLPFNARINVFRIFSKNHHIHFLWFFHRARTPIPPYRX	YCLLAIQCPHKCLQNFL*KSPYPLFVVLSPG*DSHTTLPA
NC_000915.1	176930	177075	denovo22786	132	-	176723	177485	HP0170	-	hypothetical protein	TGACAATTTGCATGGCCATTTCCCCCATGTGGAATCTTTTAAAACCGCGCTCAATGAGCAGCAAGAAATCCTAAACGCCCTTAAAAGCATTGAAGAAGAAGCCGCTAATTGCTCTGATAGCTCCATGCAAGCGATGGATATTATGA	*QFAWPFPPCGIF*NRAQ*AARNPKRP*KH*RRSR*LL**LHASDGYYX	DNLHGHFPHVESFKTALNEQQEILNALKSIEEEAANCSDSSMQAMDIMX	TICMAISPMWNLLKPRSMSSKKS*TPLKALKKKPLIALIAPCKRWIL*	IISIACMELSEQLAASSSMLLRAFRISCCSLSAVLKDSTWGKWPCKLS	HNIHRLHGAIRAISGFFFNAFKGV*DFLLLIERGFKRFHMGEMAMQIVX	S*YPSLAWSYQSN*RLLLQCF*GRLGFLAAH*ARF*KIPHGGNGHANCX
NC_000915.1	312209	312496	denovo23018	132	-	312144	314631	HP0295	flgL	flagellar hook-associated protein FlgL	AAATACCATCACTTCTGTAAGAAAAGGGATTTATCGCCCGGACGCTTTAGGGGATACTTATTCTAGCGATATGCGTAATTTAGGCATTCAAAACGGCATCACCCTTATAGATCACTTGAGCGATCACATAGAAAAAATGATCGCTAAAAACGGTGCTCATGGCAAGGCGTTTGAGAACATTATCAGGCGTAATGAAGTTTTAAAAACGCAAGTTCAAAGCATTCGTGGGGAAACGACCGGCACGGATATGGCAGAAACTTACAACAAATTTTCCAATCTCACTAACA	KYHHFCKKRDLSPGRFRGYLF*RYA*FRHSKRHHPYRSLERSHRKNDR*KRCSWQGV*EHYQA**SFKNASSKHSWGNDRHGYGRNLQQIFQSH*X	NTITSVRKGIYRPDALGDTYSSDMRNLGIQNGITLIDHLSDHIEKMIAKNGAHGKAFENIIRRNEVLKTQVQSIRGETTGTDMAETYNKFSNLTNX	IPSLL*EKGFIARTL*GILILAICVI*AFKTASPL*IT*AIT*KK*SLKTVLMARRLRTLSGVMKF*KRKFKAFVGKRPARIWQKLTTNFPISLT	LVRLENLL*VSAISVPVVSPRML*TCVFKTSLRLIMFSNALP*APFLAIIFSM*SLK*SIRVMPF*MPKLRISLE*VSPKASGR*IPFLTEVMVF	VSEIGKFVVSFCHIRAGRFPTNALNLRF*NFITPDNVLKRLAMSTVFSDHFFYVIAQVIYKGDAVLNA*ITHIARISIP*SVRAINPFSYRSDGIX	C**DWKICCKFLPYPCRSFPHECFELAFLKLHYA**CSQTPCHEHRF*RSFFLCDRSSDL*G*CRFECLNYAYR*NKYPLKRPGDKSLFLQK*WYX
NC_000915.1	787091	787317	denovo12723	132	-	785675	787397	HP0731	-	hypothetical protein	CCATGCTGGAGAGAAATACGGCATCCAGATTGAAGAGTCCCTCAAAGACAAAATCCGTAATGCGATAAAAAATGTTGCCGATCAAAAACTGAAAGTGGCGTTGGTGGGAGGTTTTTCTGAAGGAAAAACATCTATAGCGGCAGCGTGGATCGATCGTTTGGATGAGGGCATGAAGATAGACCATCAAGAATCAAGCGATGCAGTTAAAATCTATGACATAGACAATA	PCWREIRHPD*RVPQRQNP*CDKKCCRSKTESGVGGRFF*RKNIYSGSVDRSFG*GHEDRPSRIKRCS*NL*HRQX	HAGEKYGIQIEESLKDKIRNAIKNVADQKLKVALVGGFSEGKTSIAAAWIDRLDEGMKIDHQESSDAVKIYDIDNX	MLERNTASRLKSPSKTKSVMR*KMLPIKN*KWRWWEVFLKEKHL*RQRGSIVWMRA*R*TIKNQAMQLKSMT*TI	LSMS*ILTASLDS*WSIFMPSSKRSIHAAAIDVFPSEKPPTNATFSF*SATFFIALRILSLRDSSIWMPYFSPAW	IVYVIDFNCIA*FLMVYLHALIQTIDPRCRYRCFSFRKTSHQRHFQFLIGNIFYRITDFVFEGLFNLDAVFLSSMX	YCLCHRF*LHRLILDGLSSCPHPNDRSTLPL*MFFLQKNLPPTPLSVFDRQHFLSHYGFCL*GTLQSGCRISLQHG
NC_000915.1	1304820	1304920	denovo18573	132	+	1304802	1305345	HP1230	-	hypothetical protein	TGGATCAAGGAATTTGTGCGCGATCAAGGAGAGTTTATCGCCCAACAAAGCGGGTGGCTGGAATTAGAGCGATCAAGCTATGCCAAACTCATCGCGCAAAA	WIKEFVRDQGEFIAQQSGWLELERSSYAKLIAQX	GSRNLCAIKESLSPNKAGGWN*SDQAMPNSSRKX	DQGICARSRRVYRPTKRVAGIRAIKLCQTHRAK	LRDEFGIA*SL*FQPPALLGDKLSLIAHKFLDP	FAR*VWHSLIALIPATRFVGR*TLLDRAQIP*SX	FCAMSLA*LDRSNSSHPLCWAINSP*SRTNSLIX
NC_000915.1	1536316	1536395	denovo20301	132	+	1536008	1536794	HP1465	-	ABC transporter ATP-binding protein	CCCTTGCTATACCCACGCGCTTTTTCATCCCCCCACTCAATTCATAGGGGTAAAGGTGGTAAGCCCTAGGGGGCAAACCA	PLLYPRAFSSPHSIHRGKGGKP*GANX	PCYTHALFHPPTQFIGVKVVSPRGQTX	LAIPTRFFIPPLNS*G*RW*ALGGKP	VCPLGLTTFTPMN*VGG*KSAWV*QG	GLPPRAYHLYPYELSGGMKKRVGIARX	WFAP*GLPPLPL*IEWGDEKARGYSKG
NC_000915.1	156878	156999	denovo1013	131	+	156333	157800	HP0144	-	cbb3-type cytochrome c oxidase subunit I	CAATAACCTTTCTGTCCCTACTTATTTTGTCGCTGATATGGGGAGTGTTTGGCATTCTATTTCCATGTATTCAGGCAGTAATGATGCGCTCATTCAATGGTGGTGGGGGCATAATGCGGTCA	Q*PFCPYLFCR*YGECLAFYFHVFRQ**CAHSMVVGA*CGX	NNLSVPTYFVADMGSVWHSISMYSGSNDALIQWWWGHNAVX	ITFLSLLILSLIWGVFGILFPCIQAVMMRSFNGGGGIMRS	TALCPHHH*MSASLLPEYMEIECQTLPISATK*VGTERLL	DRIMPPPPLNERIITA*IHGNRMPNTPHISDKISRDRKVIX	*PHYAPTTIE*AHHYCLNTWK*NAKHSPYQRQNK*GQKGYX
NC_000915.1	176258	176311	denovo19277	131	-	175452	176721	HP0169	-	collagenase PrtC	ACGCATCGTGTGCGCGAGGGAATTGAGCCTGAATGATGCGATTGAGATTAAAA	THRVREGIEPE*CD*D*X	RIVCARELSLNDAIEIKX	ASCARGN*A*MMRLRLK	LISIASFRLNSLAHTMR	FNLNRIIQAQFPRAHDAX	F*SQSHHSGSIPSRTRCV
NC_000915.1	214147	214434	denovo6508	131	-	213392	214448	HP0208	-	lipopolysaccharide biosynthesis protein	AACCCCAGAGAATATAGCCAAATTAGAAGAAACGATCGCTCCTTTTAGAGCTTTTTCTAGCATAGAGTTTTTGGATATTACCGATAAAGAATTAGAACCACGCCACAATTATAATAAGCTTGATCCTTTAATAGCGAGTGAAATTAAAAAATTGTATTTAAAACTCAATGCTTTTTCGCAAAAACGCTTTTCTAAAATGATCATGTGCCGTTTCTTTTTTGCCTCCCTTTTCCCCCAATACGATAAGATGATCATGTTTGATGTGGACACTTTGTTTGTGAATGATA	NPREYSQIRRNDRSF*SFF*HRVFGYYR*RIRTTPQL**A*SFNSE*N*KIVFKTQCFFAKTLF*NDHVPFLFCLPFPPIR*DDHV*CGHFVCE*X	TPENIAKLEETIAPFRAFSSIEFLDITDKELEPRHNYNKLDPLIASEIKKLYLKLNAFSQKRFSKMIMCRFFFASLFPQYDKMIMFDVDTLFVNDX	PQRI*PN*KKRSLLLELFLA*SFWILPIKN*NHATIIISLIL**RVKLKNCI*NSMLFRKNAFLK*SCAVSFLPPFSPNTIR*SCLMWTLCL*MI	SFTNKVSTSNMIILSYWGKREAKKKRHMIILEKRFCEKALSFKYNFLISLAIKGSSLL*LWRGSNSLSVISKNSMLEKALKGAIVSSNLAIFSGV	IIHKQSVHIKHDHLIVLGEKGGKKETAHDHFRKAFLRKSIEF*IQFFNFTRY*RIKLIIIVAWF*FFIGNIQKLYARKSSKRSDRFF*FGYILWGX	YHSQTKCPHQT*SSYRIGGKGRQKRNGT*SF*KSVFAKKH*VLNTIF*FHSLLKDQAYYNCGVVLILYR*YPKTLC*KKL*KERSFLLIWLYSLGX
NC_000915.1	577358	577581	denovo22237	131	-	575154	578106	HP0544	-	cag pathogenicity island protein cag23	ATCCTTACTAACAACTATTCTCTTTTAGGCACAATCAAATTGGGGGGCATTGATTTTTTAACCACTTCCAAAAAAGATCTCATAGAGTTACACGCTTCTATTTATAGCGTTTTTAGGAATTTTGTTACCCCTGAATTCAAATTCTATTTTCACACTGTTAAAAAGAAAATCGTTATTGATGAAACCAATAGGGACTATAGTCTTATTTTTTCTAATGATTTCAA	ILTNNYSLLGTIKLGGIDFLTTSKKDLIELHASIYSVFRNFVTPEFKFYFHTVKKKIVIDETNRDYSLIFSNDFX	SLLTTILF*AQSNWGALIF*PLPKKIS*SYTLLFIAFLGILLPLNSNSIFTLLKRKSLLMKPIGTIVLFFLMISX	PY*QLFSFRHNQIGGH*FFNHFQKRSHRVTRFYL*RF*EFCYP*IQILFSHC*KENRY**NQ*GL*SYFF**FQ	EIIRKNKTIVPIGFINNDFLFNSVKIEFEFRGNKIPKNAINRSV*LYEIFFGSG*KINAPQFDCA*KRIVVSKD	*NH*KK*DYSPYWFHQ*RFSF*QCENRI*IQG*QNS*KRYK*KRVTL*DLFWKWLKNQCPPI*LCLKENSC**GX	LKSLEKIRL*SLLVSSITIFFLTV*K*NLNSGVTKFLKTL*IEACNSMRSFLEVVKKSMPPNLIVPKRE*LLVRX
NC_000915.1	625082	625282	denovo5267	131	+	623166	626172	HP0592	-	type III restriction enzyme R protein	AAAAGACTTTTTAAGCGATGAAGAATACCACGCCGTTTTAAGCGCCTTTAAAATGGCTGAAAATCCAACCAACAAGCGCGATCAAATTATAAACGCTAACCAACCTCAAGAAAAAGTTAAAATCCGCCAAAATTTAGCTAAGGAATTTAAAGAGTTGTGGCAAACCATCAACGCGCAAAGCCAATTAAGCTATCAAAATA	KRLFKR*RIPRRFKRL*NG*KSNQQARSNYKR*PTSRKS*NPPKFS*GI*RVVANHQRAKPIKLSKX	KDFLSDEEYHAVLSAFKMAENPTNKRDQIINANQPQEKVKIRQNLAKEFKELWQTINAQSQLSYQNX	KTF*AMKNTTPF*APLKWLKIQPTSAIKL*TLTNLKKKLKSAKI*LRNLKSCGKPSTRKAN*AIKI	F**LNWLCALMVCHNSLNSLAKFWRILTFS*GWLAFII*SRLLVGFSAILKALKTAWYSSSLKKSF	ILIA*LALRVDGLPQLFKFLS*ILADFNFFLRLVSVYNLIALVGWIFSHFKGA*NGVVFFIA*KVFX	YFDSLIGFAR*WFATTL*IP*LNFGGF*LFLEVG*RL*FDRACWLDFQPF*RRLKRRGILHRLKSLX
NC_000915.1	641786	641907	denovo14951	131	+	641298	642732	HP0605	-	hypothetical protein	TGTGAATAATGTCAAGGAAAAGTCTGCGACTTACCGCTCCAATGTGGCTAATTTAGAATATAGCCGCCAGAGCGTGTATTTGCAAGTGGTGCAACAATACTACGAGTATTTTAACAATCTCA	CE*CQGKVCDLPLQCG*FRI*PPERVFASGATILRVF*QSX	VNNVKEKSATYRSNVANLEYSRQSVYLQVVQQYYEYFNNLX	*IMSRKSLRLTAPMWLI*NIAARACICKWCNNTTSILTIS	RLLKYS*YCCTTCKYTLWRLYSKLATLER*VADFSLTLFT	EIVKILVVLLHHLQIHALAAIF*ISHIGAVSRRLFLDIIHX	*DC*NTRSIVAPLANTRSGGYILN*PHWSGKSQTFP*HYSX
NC_000915.1	868659	868723	denovo1120	131	+	868380	869154	HP0815	-	flagellar motor protein MotA	GGTATTGAGTTTAGAGGGGCGAGTGGCGCAAATTGAAGACGATTTCACCCGTAATGGCTTGTCTATGA	GIEFRGASGAN*RRFHP*WLVYX	VLSLEGRVAQIEDDFTRNGLSMX	Y*V*RGEWRKLKTISPVMACL*	IDKPLRVKSSSICATRPSKLNT	HRQAITGEIVFNLRHSPL*TQYX	S*TSHYG*NRLQFAPLAPLNSIP
NC_000915.1	1320883	1321038	denovo21386	131	-	1320617	1321157	HP1245	-	single-stranded DNA-binding protein	AGACGGCACGCTAGGCGAAGAGGTGTGCTTTATAGATGCGCGTTTGTTTGGGCGAACGGCTGAAATCGCTAACCAGTATTTGAGCAAGGGTTCAAGCGTTTTGATAGAAGGGCGTTTGACTTATGAGAGTTGGATGGATCAAACGGGCAAAAAAA	RRHARRRGVLYRCAFVWANG*NR*PVFEQGFKRFDRRAFDL*ELDGSNGQKX	DGTLGEEVCFIDARLFGRTAEIANQYLSKGSSVLIEGRLTYESWMDQTGKKX	TAR*AKRCAL*MRVCLGERLKSLTSI*ARVQAF**KGV*LMRVGWIKRAKK	FLPV*SIQLS*VKRPSIKTLEPLLKYWLAISAVRPNKRASIKHTSSPSVPS	FFARLIHPTLISQTPFYQNA*TLAQILVSDFSRSPKQTRIYKAHLFA*RAVX	FFCPFDPSNSHKSNALLSKRLNPCSNTG*RFQPFAQTNAHL*STPLRLACRL
NC_000915.1	1325275	1325418	denovo13155	131	-	1324694	1325486	HP1249	aroE	shikimate 5-dehydrogenase	CGCTTGTTTTTTAACTTTTCAAAAAGAATTAAGGTTTTTGGGGCATTACCACCCCATATTACTCCCTTTAGAAAGCCACATCAAAAGCGAGTTTTTGCATTTGGGATTGAGTGGGGCTAATGTAACCTTACCCTTTAAAGAAA	RLFFNFSKRIKVFGALPPHITPFRKPHQKRVFAFGIEWG*CNLTL*RX	ACFLTFQKELRFLGHYHPILLPLESHIKSEFLHLGLSGANVTLPFKEX	LVF*LFKKN*GFWGITTPYYSL*KATSKASFCIWD*VGLM*PYPLKK	SLKGKVTLAPLNPKCKNSLLMWLSKGSNMGW*CPKNLNSF*KVKKQA	FFKG*GYISPTQSQMQKLAFDVAF*RE*YGVVMPQKP*FFLKS*KTSX	FL*RVRLH*PHSIPNAKTRF*CGFLKGVIWGGNAPKTLILFEKLKNKR
NC_000915.1	126922	127031	denovo15923	130	+	126860	127787	HP0117	-	hypothetical protein	TTTGGGCGTGGATCTATCGCCCTCTAAAAAACAATGCAATTACAATTGCATTTATTGCGAGTTGGGTAAAGCCAAGCCCATTGAACGCATGGAAGAAGTGATCAAAGTGA	FGRGSIAL*KTMQLQLHLLRVG*SQAH*THGRSDQSX	LGVDLSPSKKQCNYNCIYCELGKAKPIERMEEVIKVX	WAWIYRPLKNNAITIAFIASWVKPSPLNAWKK*SK*	TLITSSMRSMGLALPNSQ*MQL*LHCFLEGDRSTPK	HFDHFFHAFNGLGFTQLAINAIVIALFFRGR*IHAQX	SL*SLLPCVQWAWLYPTRNKCNCNCIVF*RAIDPRPX
NC_000915.1	144421	144527	denovo9326	130	-	143593	144835	HP0133	-	serine transporter SdaC	TTATCCTATTTGCTTGGTTTATGGGGTGGGTATCACTAACGTGTTTGATCATTTTTTCACTAACCAGTTGCATTTAGCGCCTTTTCATCGGGGATTATTGGCTGTAA	LSYLLGLWGGYH*RV*SFFH*PVAFSAFSSGIIGCX	YPICLVYGVGITNVFDHFFTNQLHLAPFHRGLLAVX	ILFAWFMGWVSLTCLIIFSLTSCI*RLFIGDYWL*	TANNPR*KGAKCNWLVKK*SNTLVIPTP*TKQIG*	YSQ*SPMKRR*MQLVSEKMIKHVSDTHPINQANRIX	LQPIIPDEKALNATG**KNDQTR**YPPHKPSK*DX
NC_000915.1	182121	182209	denovo21770	130	+	181864	182764	HP0175	-	cell binding factor 2	TCGCACCGCCCTTGTAGAAAATGAAGCTAAAACCGAGAAATTGGACAGCACTCCAGAATTTAAAGCGATGATGGAAGCGGTTAAAAAAA	SHRPCRK*S*NREIGQHSRI*SDDGSG*KX	RTALVENEAKTEKLDSTPEFKAMMEAVKKX	APPL*KMKLKPRNWTALQNLKR*WKRLKK	FLTASIIALNSGVLSNFSVLASFSTRAVR	FFNRFHHRFKFWSAVQFLGFSFIFYKGGAX	FF*PLPSSL*ILECCPISRF*LHFLQGRCX
NC_000915.1	273920	274086	denovo14643	130	+	272625	275196	HP0264	-	ATP-dependent protease binding subunit ClpB	GAGCAATGCCAAACGCATGCAAGAAATCCTTAAAGAATTGAGCGATTTGAAAGAAGAAAAAATCCAATTAGAAGCGCAATTTGAAAACGAAAAAGAAGTGTTTAAAGAAATTTCACGCTTGAAAATGGAAATGGAAAGTTTGAAAAAAGAGGCTGAGAGGTTTAAGA	EQCQTHARNP*RIERFERRKNPIRSAI*KRKRSV*RNFTLENGNGKFEKRG*EV*X	SNAKRMQEILKELSDLKEEKIQLEAQFENEKEVFKEISRLKMEMESLKKEAERFKX	AMPNACKKSLKN*AI*KKKKSN*KRNLKTKKKCLKKFHA*KWKWKV*KKRLRGLR	LNLSASFFKLSISIFKREISLNTSFSFSNCASNWIFSSFKSLNSLRISCMRLALL	LKPLSLFFQTFHFHFQA*NFFKHFFFVFKLRF*LDFFFFQIAQFFKDFLHAFGIAX	S*TSQPLFSNFPFPFSSVKFL*TLLFRFQIALLIGFFLLSNRSIL*GFLACVWHCS
NC_000915.1	362590	362681	denovo18766	130	+	362549	364406	HP0354	-	1-deoxy-D-xylulose-5-phosphate synthase	TATTGCAGGCTTGGAGTTGGTGTGTCAAACGCTACGGAATCGTATTTTAGAAGTGGTGAGCGCTAATGGGGGGCATTTAAGCTCTTCTTTAA	YCRLGVGVSNATESYFRSGER*WGAFKLFFX	IAGLELVCQTLRNRILEVVSANGGHLSSSLX	LQAWSWCVKRYGIVF*KW*ALMGGI*ALL*	KEELKCPPLALTTSKIRFRSV*HTNSKPAI	*RRA*MPPISAHHF*NTIP*RLTHQLQACNX	LKKSLNAPH*RSPLLKYDSVAFDTPTPSLQX
NC_000915.1	1500251	1500369	denovo21296	130	+	1499409	1501479	HP1430	-	ATP-binding protein	AAGGCAAATGGATATAGCCCAATTCTCTAGCGATGTCTAGGTTTTTTTCCATAGAGCGCCCGATCACAGCGATCTTGCGGTTGTATTTAATGCCGTATTGTATGGCTTGATAGACCCGA	KANGYSPIL*RCLGFFP*SARSQRSCGCI*CRIVWLDRPX	RQMDIAQFSSDV*VFFHRAPDHSDLAVVFNAVLYGLIDPX	GKWI*PNSLAMSRFFSIERPITAILRLYLMPYCMA**TR	GSIKPYNTALNTTARSL*SGALWKKT*TSLENWAISICL	RVYQAIQYGIKYNRKIAVIGRSMEKNLDIARELGYIHLPX	SGLSSHTIRH*IQPQDRCDRALYGKKPRHR*RIGLYPFAX
NC_000915.1	1564526	1564684	denovo22891	130	-	1564520	1566122	HP1491	-	phosphate permease	AAAAGAAAGAAAAAAAGTCGCTTAAAAAAGTGTATAAAGAAGAAGTGATCAAACGCTCCATTTTAAAAAAGATTGTTACCGCTTGGTTGGTAACCGTGCCGGTTTCTGCGCTTTTGGGGGCGCTTCTGTTTGTGGCTCTTGGTTTTATAGAAAAGTATA	KRKKKSRLKKCIKKK*SNAPF*KRLLPLGW*PCRFLRFWGRFCLWLLVL*KSI	KERKKVA*KSV*RRSDQTLHFKKDCYRLVGNRAGFCAFGGASVCGSWFYRKVX	KKEKKSLKKVYKEEVIKRSILKKIVTAWLVTVPVSALLGALLFVALGFIEKYX	YTFL*NQEPQTEAPPKAQKPARLPTKR*QSFLKWSV*SLLLYTLF*ATFFLSF	YFSIKPRATNRSAPKSAETGTVTNQAVTIFFKMERLITSSLYTFLSDFFSFFX	ILFYKTKSHKQKRPQKRRNRHGYQPSGNNLF*NGAFDHFFFIHFFKRLFFFLX
NC_000915.1	1645582	1645694	denovo19183	130	+	1645223	1645820	HP1563	-	alkyl hydroperoxide reductase	GATCGCTTTGAGAGGAGCTTTTTTGATTGACAAAAACATGAAAGTAAGGCATGCGGTGATCAATGACTTACCATTAGGCAGAAATGCAGATGAAATGCTTCGCATGGTGGACA	DRFERSFFD*QKHESKACGDQ*LTIRQKCR*NASHGGX	IALRGAFLIDKNMKVRHAVINDLPLGRNADEMLRMVDX	SL*EELF*LTKT*K*GMR*SMTYH*AEMQMKCFAWWT	STMRSISSAFLPNGKSLITACLTFMFLSIKKAPLKAI	VHHAKHFICISA*W*VIDHRMPYFHVFVNQKSSSQSDX	CPPCEAFHLHFCLMVSH*SPHALLSCFCQSKKLLSKRS
NC_000915.1	216274	216488	denovo22730	129	+	216200	218066	HP0210	-	heat shock protein 90	TAATAAAGAGATTTTTTTAAGAGAGTTGGTTTCTAACGCGAGCGACGCTTTGGACAAGCTGAATTATTTAATGCTGACCGATGAGAAATTAAAAGGGCTGAATACCACGCCTAGCATTCATTTGAGTTTTGATAGCCAGAAAAAGACCTTAACGATTAAAGATAATGGTATAGGCATGGATAAAAACGATCTCATTGAGCATCTAGGCACGATCA	**RDFFKRVGF*RERRFGQAELFNADR*EIKRAEYHA*HSFEF**PEKDLND*R*WYRHG*KRSH*ASRHDX	NKEIFLRELVSNASDALDKLNYLMLTDEKLKGLNTTPSIHLSFDSQKKTLTIKDNGIGMDKNDLIEHLGTIX	IKRFF*ESWFLTRATLWTS*II*C*PMRN*KG*IPRLAFI*VLIARKRP*RLKIMV*AWIKTISLSI*ARS	IVPRCSMRSFLSMPIPLSLIVKVFFWLSKLK*MLGVVFSPFNFSSVSIK*FSLSKASLALETNSLKKISLL	DRA*MLNEIVFIHAYTIIFNR*GLFLAIKTQMNARRGIQPF*FLIGQH*IIQLVQSVARVRNQLS*KNLFIX	*SCLDAQ*DRFYPCLYHYL*SLRSFSGYQNSNEC*AWYSALLISHRSALNNSACPKRRSR*KPTLLKKSLYX
NC_000915.1	467781	468010	denovo17241	129	+	466756	468175	HP0449	-	hypothetical protein	TGAAATTATTCTTTTTGAAGCTATCCAAAAACAACCAAAGCCTGATTTTAAAAATAAAGACGAGCTTTTAGGGGATTATCCTAATCTTAAAAATTTAGATTCTTTAAGAGAAGTGAGGGAAGACTTTTTGAAAAGAGCGTTTAAGAATGATGAAGCGAGTTTGGGAGCGTATGTGTTAGTGTTGCTTAGCTGTAAGTATTTTGAGAGCGTGTTTGAAAAAGTTCAAGAAA	*NYSF*SYPKTTKA*F*K*RRAFRGLS*S*KFRFFKRSEGRLFEKSV*E**SEFGSVCVSVA*L*VF*ERV*KSSRX	EIILFEAIQKQPKPDFKNKDELLGDYPNLKNLDSLREVREDFLKRAFKNDEASLGAYVLVLLSCKYFESVFEKVQEX	KLFFLKLSKNNQSLILKIKTSF*GIILILKI*IL*EK*GKTF*KERLRMMKRVWERMC*CCLAVSILRACLKKFKK	S*TFSNTLSKYLQLSNTNTYAPKLASSFLNALFKKSSLTSLKESKFLRLG*SPKSSSLFLKSGFGCFWIASKRIIS	FLNFFKHALKILTAKQH*HIRSQTRFIILKRSFQKVFPHFS*RI*IFKIRIIP*KLVFIFKIRLWLFLDSFKKNNFX	FLELFQTRSQNTYS*ATLTHTLPNSLHHS*TLFSKSLPSLLLKNLNF*D*DNPLKARLYF*NQALVVFG*LQKE*FX
NC_000915.1	539322	539449	denovo660	129	-	538236	539682	HP0512	-	glutamine synthetase GlnA	CCCCGACTTGGTGCGTTATTTCATTGACCCTTTTAGCGCGGATGTGAGCGTGGTCGTGTTTTGCGATGTGTATGATGTGTATAAAAACCAGCCTTATGAGAAATGCCCTAGAAGTATCGCTAAAAAAA	PRLGALFH*PF*RGCERGRVLRCV*CV*KPAL*EMP*KYR*KX	PDLVRYFIDPFSADVSVVVFCDVYDVYKNQPYEKCPRSIAKKX	PTWCVISLTLLARM*AWSCFAMCMMCIKTSLMRNALEVSLKK	FLAILLGHFS*GWFLYTSYTSQNTTTLTSALKGSMK*RTKSG	FFSDTSRAFLIRLVFIHIIHIAKHDHAHIRAKRVNEITHQVGX	FF*RYF*GISHKAGFYTHHTHRKTRPRSHPR*KGQ*NNAPSRG
NC_000915.1	639290	639357	denovo10473	129	+	638931	639588	HP0602	-	3-methyladenine DNA glycosylase	AGAGTGGCTTTTAAACCAAAAGGGCGTTGGCAAAGAAAGCGCGGATGCGATTTTATGCTATGTGTGCA	RVAFKPKGRWQRKRGCDFMLCVX	EWLLNQKGVGKESADAILCYVCX	SGF*TKRALAKKARMRFYAMCA	HT*HKIASALSLPTPFWFKSHS	AHIA*NRIRAFFANALLV*KPLX	CTHSIKSHPRFLCQRPFGLKATL
NC_000915.1	761276	761433	denovo3996	129	+	761271	762198	HP0707	mraW	S-adenosyl-methyltransferase MraW	AGAAATAGAGAGTTTGCACCAAAGCGTTTTGTTGCAAGAAGTTTTGCAAGCGTTCATGCCTTTAGAAGAAGGGGTTTTGATTGATTGCACTTTAGGGTTAGGGGGGCATTCTAAAGCCCTTCTATCCCAAAAACCACACCTGAAACTCATTGGCATTA	RNREFAPKRFVARSFASVHAFRRRGFD*LHFRVRGAF*SPSIPKTTPETHWHX	EIESLHQSVLLQEVLQAFMPLEEGVLIDCTLGLGGHSKALLSQKPHLKLIGIX	K*RVCTKAFCCKKFCKRSCL*KKGF*LIAL*G*GGILKPFYPKNHT*NSLAL	MPMSFRCGFWDRRALECPPNPKVQSIKTPSSKGMNACKTSCNKTLWCKLSIS	NANEFQVWFLG*KGFRMPP*P*SAINQNPFF*RHERLQNFLQQNALVQTLYFX	*CQ*VSGVVFGIEGL*NAPLTLKCNQSKPLLLKA*TLAKLLATKRFGANSLFL
NC_000915.1	1155469	1155620	denovo13752	129	+	1155008	1155818	HP1092	-	flagellar basal-body rod protein FlgG	CATGCCTGACGCTGAAATTGAAGTTGATCAAAATGGCGGAATCACTTTTAGGGATAATGAAGCCCAAATTCAAGCAGGCGCGTTAGCTTTAGTGAGTTTTAGCGAACCTAAAAATCTTAAAAAAATAGGGCAAAACCTTTATACCTATCAGA	HA*R*N*S*SKWRNHF*G**SPNSSRRVSFSEF*RT*KS*KNRAKPLYLSX	MPDAEIEVDQNGGITFRDNEAQIQAGALALVSFSEPKNLKKIGQNLYTYQX	CLTLKLKLIKMAESLLGIMKPKFKQAR*L**VLANLKILKK*GKTFIPIR	**V*RFCPIFLRFLGSLKLTKANAPA*IWASLSLKVIPPF*STSISASGM	LIGIKVLPYFFKIFRFAKTH*S*RACLNLGFIIPKSDSAILINFNFSVRHX	SDRYKGFALFF*DF*VR*NSLKLTRLLEFGLHYP*K*FRHFDQLQFQRQAX
NC_000915.1	1163201	1163343	denovo12082	129	+	1162197	1163475	HP1101	-	glucose-6-phosphate 1-dehydrogenase	TCAAGATAAAATCACCCTCACCCTAAAAGATCATCAAAACCCCCTTATTTTAGAAACCCATAACAAACAAGAATTTTTACGGCCCTACGCTAAATTGCTCTATGATGCGATACAAAATAACCACAATAATTTCGCCCACCAGA	SR*NHPHPKRSSKPPYFRNP*QTRIFTALR*IAL*CDTK*PQ*FRPPX	QDKITLTLKDHQNPLILETHNKQEFLRPYAKLLYDAIQNNHNNFAHQX	KIKSPSP*KIIKTPLF*KPITNKNFYGPTLNCSMMRYKITTIISPTR	WWAKLLWLFCIAS*SNLA*GRKNSCLLWVSKIRGF**SFRVRVILS*	LVGEIIVVILYRIIEQFSVGP*KFLFVMGF*NKGVLMIF*GEGDFILX	SGGRNYCGYFVSHHRAI*RRAVKILVCYGFLK*GGFDDLLG*G*FYLX
NC_000915.1	1164172	1164293	denovo6943	129	+	1164155	1165166	HP1103	glk	glucokinase	TTACCCAAGACTCTTAGCCGATATTGGCGGCACGAACGCGCGCTTTGGCTTGGAAGTCGCCCCACGACAGATTGAATGCATTGAAGTCTTGAGGTGCGAAGATTTTGAGAGCTTGAGCGATA	LPKTLSRYWRHERALWLGSRPTTD*MH*SLEVRRF*ELERX	YPRLLADIGGTNARFGLEVAPRQIECIEVLRCEDFESLSDX	TQDS*PILAARTRALAWKSPHDRLNALKS*GAKILRA*AI	SLKLSKSSHLKTSMHSICRGATSKPKRAFVPPISAKSLG*	IAQALKIFAPQDFNAFNLSWGDFQAKARVRAANIG*ESWVX	YRSSSQNLRTSRLQCIQSVVGRLPSQSARSCRQYRLRVLGX
NC_000915.1	1279247	1279396	denovo12930	129	-	1279047	1279473	HP1202	rplK	50S ribosomal protein L11	AGCGTTGGGTCAAAGAGGGGTTAATATCATGGAATTTTGTAAGGCTTTTAATGAGAGAACTAAAGACATGGGGAGTTTTAATATCCCGGTGATTATCACGGTTTATCAAGACAAAAGTTTTACCTTTATCACTAAAAAGCCTCCGGTAA	SVGSKRG*YHGIL*GF**EN*RHGEF*YPGDYHGLSRQKFYLYH*KASGX	ALGQRGVNIMEFCKAFNERTKDMGSFNIPVIITVYQDKSFTFITKKPPVX	RWVKEGLISWNFVRLLMRELKTWGVLISR*LSRFIKTKVLPLSLKSLR*	TGGFLVIKVKLLS**TVIITGILKLPMSLVLSLKALQNSMILTPL*PNA	YRRLFSDKGKTFVLINRDNHRDIKTPHVFSSLIKSLTKFHDINPSLTQRX	LPEAF***R*NFCLDKP**SPGY*NSPCL*FSH*KPYKIP*Y*PLFDPTL
NC_000915.1	1458254	1458456	denovo6932	129	-	1457651	1458467	HP1397	-	hypothetical protein	TGAAAGCAATGATTCCCACCTAAGAGGTATTTTAAAAGACGAACTCTACTATCAAATCCCCATCTACCAACGCCCTTATCAATGGACAGAAGAAAACTGCGAAAAACTTTTAGACGATTTGTTTTTTAATTATGAAGATGACAGAGAAGGCGATTATTTTTGCGGCTCATTAGTCTTAATTGCAATCAGCAAAGATTCTAAAA	*KQ*FPPKRYFKRRTLLSNPHLPTPLSMDRRKLRKTFRRFVF*L*R*QRRRLFLRLISLNCNQQRF*X	ESNDSHLRGILKDELYYQIPIYQRPYQWTEENCEKLLDDLFFNYEDDREGDYFCGSLVLIAISKDSKX	KAMIPT*EVF*KTNSTIKSPSTNALINGQKKTAKNF*TICFLIMKMTEKAIIFAAH*S*LQSAKILK	LESLLIAIKTNEPQK*SPSLSSS*LKNKSSKSFSQFSSVH**GRW*MGI***SSSFKIPLRWESLLS	FRIFADCN*D**AAKIIAFSVIFIIKKQIV*KFFAVFFCPLIRALVDGDLIVEFVF*NTS*VGIIAFX	F*NLC*LQLRLMSRKNNRLLCHLHN*KTNRLKVFRSFLLSIDKGVGRWGFDSRVRLLKYLLGGNHCFX
NC_000915.1	1498604	1498707	denovo14732	129	-	1498436	1499426	HP1429	-	polysialic acid capsule expression protein KpsF	TTTAGTCAATGAAGCTAACGAGCTTGTGGGGGTGTTAAGCGATGGCGATGTCCGTAGGGCGTTATTAAAAGGGGTGAGTTTAAAGAGCGAAGTGAGGCATTTTA	FSQ*S*RACGGVKRWRCP*GVIKRGEFKERSEAFX	LVNEANELVGVLSDGDVRRALLKGVSLKSEVRHFX	*SMKLTSLWGC*AMAMSVGRY*KG*V*RAK*GIL	KCLTSLFKLTPFNNALRTSPSLNTPTSSLASLTK	KMPHFAL*THPF**RPTDIAIA*HPHKLVSFID*X	*NASLRSLNSPLLITPYGHRHRLTPPQAR*LH*LX
NC_000915.1	216382	216507	denovo9740	128	+	216200	218066	HP0210	-	heat shock protein 90	GCCTAGCATTCATTTGAGTTTTGATAGCCAGAAAAAGACCTTAACGATTAAAGATAATGGTATAGGCATGGATAAAAACGATCTCATTGAGCATCTAGGCACGATCGCTAAATCAGGCACGAAGA	A*HSFEF**PEKDLND*R*WYRHG*KRSH*ASRHDR*IRHEX	PSIHLSFDSQKKTLTIKDNGIGMDKNDLIEHLGTIAKSGTKX	LAFI*VLIARKRP*RLKIMV*AWIKTISLSI*ARSLNQARR	FVPDLAIVPRCSMRSFLSMPIPLSLIVKVFFWLSKLK*MLG	LRA*FSDRA*MLNEIVFIHAYTIIFNR*GLFLAIKTQMNARX	SSCLI*RSCLDAQ*DRFYPCLYHYL*SLRSFSGYQNSNEC*A
NC_000915.1	300845	300961	denovo15704	128	+	298023	306705	HP0289	-	toxin-like outer membrane protein	CCTGAACGCCCCTTTGTCTTTTGGCGATGGGACGATTACTTTTAACGCTCATTCGGTGATTAATATTGCTGAATCTATCACTAATGGCAACCCTATCACTCTTGTAAGCTCTTCTA	PERPFVFWRWDDYF*RSFGD*YC*IYH*WQPYHSCKLFX	LNAPLSFGDGTITFNAHSVINIAESITNGNPITLVSSSX	*TPLCLLAMGRLLLTLIR*LILLNLSLMATLSLL*ALL	EELTRVIGLPLVIDSAILITE*ALKVIVPSPKDKGAFR	RRAYKSDRVAISDRFSNINHRMSVKSNRPIAKRQRGVQX	*KSLQE**GCH***IQQY*SPNER*K*SSHRQKTKGRSG
NC_000915.1	834048	834187	denovo19634	128	+	831922	834484	HP0779	-	bifunctional aconitate hydratase 2/2-methylisocitrate dehydratase	CATGACGAATATTGGGCATTTTAGAGCCTTTGGCGAAATCGTTAAAAACGCTCCTCCCAGTCAAGCACGCCTTTGGGTAGTGCCACCCAGTAAAATGGACGAACAAGAGCTTATTAATGAGGGCTATTATGCGATTTTTA	HDEYWAF*SLWRNR*KRSSQSSTPLGSATQ*NGRTRAY**GLLCDFX	MTNIGHFRAFGEIVKNAPPSQARLWVVPPSKMDEQELINEGYYAIFX	*RILGILEPLAKSLKTLLPVKHAFG*CHPVKWTNKSLLMRAIMRFL	KIA**PSLISSCSSILLGGTTQRRA*LGGAFLTISPKALKCPIFVM	KNRIIALINKLLFVHFTGWHYPKACLTGRSVFNDFAKGSKMPNIRHX	*KSHNSPH**ALVRPFYWVALPKGVLDWEERF*RFRQRL*NAQYSSX
NC_000915.1	916399	916527	denovo16344	128	-	915209	916838	HP0863	-	hypothetical protein	CAAAAGCAAGGTGGCTAAGACTGAAGAAACGGAATTGAAATTAAAGGGCGTTGAAGCGGAAGTCCAAGATAAAGTCTGTCATCAAGTGGAATTGATTAGCAATAACCCTAACGCCAGCCAACAATCTA	QKQGG*D*RNGIEIKGR*SGSPR*SLSSSGID*Q*P*RQPTIX	KSKVAKTEETELKLKGVEAEVQDKVCHQVELISNNPNASQQSX	KARWLRLKKRN*N*RALKRKSKIKSVIKWN*LAITLTPANNL	DCWLALGLLLINST**QTLSWTSASTPFNFNSVSSVLATLLL	RLLAGVRVIANQFHLMTDFILDFRFNAL*FQFRFFSLSHLAFX	*IVGWR*GYC*SIPLDDRLYLGLPLQRPLISIPFLQS*PPCFX
NC_000915.1	1302337	1302441	denovo15789	128	-	1301546	1302605	HP1226	-	coproporphyrinogen III oxidase	CGAACCAATTGAAAGCGTTTTTATTGGTGGCGGCACGCCTAACACTTTAAGCGTGAAGGCTTTTGAAAGGATTTTTGAAAGCATTTATCAACATGCGAGCTTGA	RTN*KRFYWWRHA*HFKREGF*KDF*KHLSTCELX	EPIESVFIGGGTPNTLSVKAFERIFESIYQHASLX	NQLKAFLLVAARLTL*A*RLLKGFLKAFINMRA*	KLAC**MLSKILSKAFTLKVLGVPPPIKTLSIGS	QARMLINAFKNPFKSLHA*SVRRAATNKNAFNWFX	SSSHVDKCFQKSFQKPSRLKC*ACRHQ*KRFQLVR
NC_000915.1	1638214	1638305	denovo5757	128	-	1637995	1639843	HP1556	-	cell division protein FtsI	AGGCAAAAACGCTCAATTTGAAGGGCTATACATAGGGGGCAAAACCGGCACGGCTAGGGTCGCTAAAAACGGGAGTTATAGCGCGCAGTCCA	RQKRSI*RAIHRGQNRHG*GR*KREL*RAVX	GKNAQFEGLYIGGKTGTARVAKNGSYSAQSX	AKTLNLKGYT*GAKPARLGSLKTGVIARSP	DCAL*LPFLATLAVPVLPPMYSPSN*AFLP	GLRAITPVFSDPSRAGFAPYV*PFKLSVFAX	WTARYNSRF*RP*PCRFCPLCIALQIERFCL
NC_000915.1	59396	59556	denovo23038	127	-	57740	61298	HP0056	-	delta-1-pyrroline-5-carboxylate dehydrogenase	AAGAAGAGGCGATTTGATAGGGATTTCCGCTTTAGAAGTGGGTAAGACTTTCGCTGAAACGGACGCTGAAGTGAGCGAAGCCATTGACTTTTTAGAGTTTTACCCTTACAGCTTAAGGGTGTTGCAAGAGCAAAACACAAAAACGCAATTCACCCCTAAAA	KKRRFDRDFRFRSG*DFR*NGR*SERSH*LFRVLPLQLKGVARAKHKNAIHP*X	RRGDLIGISALEVGKTFAETDAEVSEAIDFLEFYPYSLRVLQEQNTKTQFTPKX	EEAI**GFPL*KWVRLSLKRTLK*AKPLTF*SFTLTA*GCCKSKTQKRNSPLK	LGVNCVFVFCSCNTLKL*G*NSKKSMASLTSASVSAKVLPTSKAEIPIKSPLL	FRGELRFCVLLLQHP*AVRVKL*KVNGFAHFSVRFSESLTHF*SGNPYQIASSX	F*G*IAFLCFALATPLSCKGKTLKSQWLRSLQRPFQRKSYPLLKRKSLSNRLFX
NC_000915.1	509870	510003	denovo1756	127	-	509351	510938	HP0486	-	hypothetical protein	TGAAAGTCCCATAAAACCCTTGGAACAATTGGTAAATCCAATCCATTTGCTCCTGCTCGGTAATGTCAAAACGCCCCATTACCATATGGACCCTGTCGCTATCATAGGTCAAATTTGCTTTATAGACTTGATAA	*KSHKTLGTIGKSNPFAPAR*CQNAPLPYGPCRYHRSNLLYRLDX	ESPIKPLEQLVNPIHLLLLGNVKTPHYHMDPVAIIGQICFIDLIX	KVP*NPWNNW*IQSICSCSVMSKRPITIWTLSLS*VKFAL*T**	IKSIKQI*PMIATGSIW*WGVLTLPSRSKWIGFTNCSKGFMGLS	YQVYKANLTYDSDRVHMVMGRFDITEQEQMDWIYQLFQGFYGTFX	LSSL*SKFDL**RQGPYGNGAF*HYRAGANGLDLPIVPRVLWDFX
NC_000915.1	675899	676033	denovo525	127	+	675123	677169	HP0629	-	hypothetical protein	TAGACTTAAAGAGGGAGAGCGTGAAGTGTATTATGCGCTAAAAGCCCACCACAGAGAAAATTTCCCTAATGATATACAAGGTCTTATGAGCGATATGCGAGAGTATGGGAGGATCTATCAAATCTTTTTAGACA	*T*RGRA*SVLCAKSPPQRKFP**YTRSYERYARVWEDLSNLFRX	RLKEGEREVYYALKAHHRENFPNDIQGLMSDMREYGRIYQIFLDX	DLKRESVKCIMR*KPTTEKISLMIYKVL*AICESMGGSIKSF*T	SKKI**ILPYSRISLIRPCISLGKFSLWWAFSA*YTSRSPSLSL	V*KDLIDPPILSHIAHKTLYIIREIFSVVGF*RIIHFTLSLFKSX	CLKRFDRSSHTLAYRS*DLVYH*GNFLCGGLLAHNTLHALPL*VX
NC_000915.1	790489	790691	denovo13534	127	-	789376	790696	HP0734	-	hypothetical protein	AGTTAAAGAAAACAAACAACTCTGCTTAATTTCATTAGGTTGCTCTAAAAATTTGGTGGATTCAGAGGTGATGTTAGGCAAGCTTTATAATTACACGCTCACTAATGACGCTAAGAGCGCTGATGTGATTTTGATCAACACTTGCGGGTTTATTGAAAGCGCTAAACAAGAGAGTATCCAAACCATTCTCAACGCCGCCAAAA	S*RKQTTLLNFIRLL*KFGGFRGDVRQAL*LHAH**R*ER*CDFDQHLRVY*KR*TREYPNHSQRRQX	VKENKQLCLISLGCSKNLVDSEVMLGKLYNYTLTNDAKSADVILINTCGFIESAKQESIQTILNAAKX	LKKTNNSA*FH*VALKIWWIQR*C*ASFIITRSLMTLRALM*F*STLAGLLKALNKRVSKPFSTPPK	LAALRMVWILSCLALSINPQVLIKITSALLASLVSV*L*SLPNITSESTKFLEQPNEIKQSCLFSLT	FGGVENGLDTLLFSAFNKPASVDQNHISALSVISERVIIKLA*HHL*IHQIFRAT**N*AELFVFFNX	FWRR*EWFGYSLV*RFQ*TRKC*SKSHQRS*RH**ACNYKACLTSPLNPPNF*SNLMKLSRVVCFL*L
NC_000915.1	878700	878983	denovo9633	127	+	878362	879184	HP0826	-	lipooligosaccharide 5G8 epitope biosynthesis-associated protein Lex2B	ATGCATAGAACTCAATGAAGCGATCTGTATTTTAGAAGACGATATAACCTTGAAAGAGGATTTTAAAGAGGGCTTGGATTTTTTAGAAAAACACATCCAAGAGTTAGGCTATATCCGCTTGATGCATTTATTGTATGATGCCAGTGTAAAAAGTGAGCCATTGAGCCATAAAAACCACGAGATACAAGAGCGTGTGGGGATCATTAAAGCTTATAGCGAAGGGGTGGGGACTCAAGGCTATGTGATCACGCCTAAGATTGCCAAAGTTTTTTTGAAATGCAGCA	MHRTQ*SDLYFRRRYNLERGF*RGLGFFRKTHPRVRLYPLDAFIV*CQCKK*AIEP*KPRDTRACGDH*SL*RRGGDSRLCDHA*DCQSFFEMQX	CIELNEAICILEDDITLKEDFKEGLDFLEKHIQELGYIRLMHLLYDASVKSEPLSHKNHEIQERVGIIKAYSEGVGTQGYVITPKIAKVFLKCSX	A*NSMKRSVF*KTI*P*KRILKRAWIF*KNTSKS*AISA*CIYCMMPV*KVSH*AIKTTRYKSVWGSLKLIAKGWGLKAM*SRLRLPKFF*NAA	LHFKKTLAILGVIT*P*VPTPSL*ALMIPTRSCISWFLWLNGSLFTLASYNKCIKRI*PNSWMCFSKKSKPSLKSSFKVISSSKIQIASLSSMH	AAFQKNFGNLRRDHIALSPHPFAISFNDPHTLLYLVVFMAQWLTFYTGIIQ*MHQADIA*LLDVFF*KIQALFKILFQGYIVF*NTDRFIEFYAX	CCISKKLWQS*A*SHSLESPPLRYKL**SPHALVSRGFYGSMAHFLHWHHTINASSGYSLTLGCVFLKNPSPL*NPLSRLYRLLKYRSLH*VLCX
NC_000915.1	1062700	1062896	denovo18817	127	-	1062686	1063343	HP1000	-	PARA protein	GGTGTCTGTGATATTGCCTGTGCGATTAAAGAGCGTGAAATTGGGCAAACTCGTTTCACTCCTAATGTTATTAAACACTTCCAAACTCTTTTGGCTATCAGTGTCTAATGCAGCAATATCTTTCTTGTCTAACAATAATTGAACGCACAAGTTCAAACACAAAGTGGATTTACCGCTCCCTCCTTTTTCATTGGCT	GVCDIACAIKEREIGQTRFTPNVIKHFQTLLAISV*CSNIFLV*Q*LNAQVQTQSGFTAPSFFIGYGDYHRLFLYHFVKHILKINSLKVYKIEKLNTMLL*IVMLSVSSF*NG*YNFISGX	VSVILPVRLKSVKLGKLVSLLMLLNTSKLFWLSVSNAAISFLSNNN*THKFKHKVDLPLPPFSLAMVIIIAYSFIILLNIF*R*IA*KYIK*KNLILCYCK*LCYLLVLFEMVSIILLVVX	CL*YCLCD*RA*NWANSFHS*CY*TLPNSFGYQCLMQQYLSCLTIIERTSSNTKWIYRSLLFHWLW*LSSLIPLSFC*TYFKDK*LKSI*NRKT*YYVIVNSYVIC*FFLKWLV*FY*W*	TTNKIILTISKRTNR*HNYLQ*HSIKFFYFIYF*AIYL*NMFNKMIKE*AMIITIANEKGGSGKSTLCLNLCVQLLLDKKDIAALDTDSQKSLEVFNNIRSETSLPNFTLFNRTGNITDT	HH**NYTNHFKKN*QIT*LFTIT*Y*VFLFYILLSYLSLKYV*QNDKGISDDNHHSQ*KRRER*IHFVFELVRSIIVRQERYCCIRH**PKEFGSV**H*E*NEFAQFHAL*SHRQYHRHX	SPLIKLY*PFQKELTDNITIYNNIVLSFSILYTFKLFIFKICLTK**RNKR**SP*PMKKEGAVNPLCV*TCAFNYC*TRKILLH*TLIAKRVWKCLITLGVKRVCPISRSLIAQAISQTP
NC_000915.1	1212027	1212134	denovo2753	127	-	1211608	1212298	HP1148	trmD	tRNA (guanine-N(1)-)-methyltransferase	TGGGGGTGCAGGGCAGATTTTAGACCCTGAGATGGTAGAAAACGCGCTCCACTCTGTTAAAAACCCTAAACACACGATTTTTTTAAGCGCGGTGGGCAAGCCTTTCA	WGCRADFRP*DGRKRAPLC*KP*THDFFKRGGQAFX	GGAGQILDPEMVENALHSVKNPKHTIFLSAVGKPFX	GVQGRF*TLRW*KTRSTLLKTLNTRFF*ARWASLS	KGLPTALKKIVCLGFLTEWSAFSTISGSKICPAPP	ERLAHRA*KNRVFRVFNRVERVFYHLRV*NLPCTPX	*KACPPRLKKSCV*GF*QSGARFLPSQGLKSALHPX
NC_000915.1	1543832	1543995	denovo22586	127	-	1543442	1544636	HP1471	-	type IIS restriction enzyme R protein	TGAAATTGAAAAAACCTTAAGCTTTAATAAAGACGCTTTAACGCAAGGAGAAGATTATGATTATATTACAAGGACTTCGCAAAATCAAGGCGTTTTGCAAACTACAGGATTTGTCAATGCAGAAAATTTAAACCCACCATTTACTTGGAGTTTAGGGCTTTTGA	*N*KNLKL**RRFNARRRL*LYYKDFAKSRRFANYRICQCRKFKPTIYLEFRAFX	EIEKTLSFNKDALTQGEDYDYITRTSQNQGVLQTTGFVNAENLNPPFTWSLGLLX	KLKKP*ALIKTL*RKEKIMIILQGLRKIKAFCKLQDLSMQKI*THHLLGV*GF*	KSPKLQVNGGFKFSALTNPVVCKTP*FCEVLVI*S*SSPCVKASLLKLKVFSIS	QKP*TPSKWWV*IFCIDKSCSLQNALILRSPCNIIIIFSLR*SVFIKA*GFFNFX	SKALNSK*MVGLNFLH*QIL*FAKRLDFAKSL*YNHNLLLALKRLY*SLRFFQFX
NC_000915.1	147488	147558	denovo6342	126	-	147280	147916	HP0137	-	hypothetical protein	GTGGGATTTCAAGCTTGGGCATGATTGGGGCGGTCTCTTCGCATGCAAGCCCGCGATTGCTTTCGCTCATA	VGFQAWA*LGRSLRMQARDCFRSX	WDFKLGHDWGGLFACKPAIAFAHX	GISSLGMIGAVSSHASPRLLSLI	*AKAIAGLHAKRPPQSCPSLKSH	MSESNRGLACEETAPIMPKLEIPX	YERKQSRACMRRDRPNHAQA*NPT
NC_000915.1	586221	586402	denovo22511	126	-	585387	586704	HP0550	rho	transcription termination factor Rho	ATATGTTAGCCCTTCTCAAATCAGGCGTTTTGCTTTAAGGAATGGCGATATTGTTACCGGTCAAGTGCGATCCCCCAAAGATCAAGAAAAATACTACGCCCTTTTAAAAATAGAAGCTATCAATTACTCGCCTTCAGATGAGATTAGAAACCGCCCCTTATTTGACAATCTAACCCCCCTAA	IC*PFSNQAFCFKEWRYCYRSSAIPQRSRKILRPFKNRSYQLLAFR*D*KPPLI*QSNPPX	YVSPSQIRRFALRNGDIVTGQVRSPKDQEKYYALLKIEAINYSPSDEIRNRPLFDNLTPLX	MLALLKSGVLL*GMAILLPVKCDPPKIKKNTTPF*K*KLSITRLQMRLETAPYLTI*PP*	RGVRLSNKGRFLISSEGE*LIASIFKRA*YFS*SLGDRT*PVTISPFLKAKRLI*EGLTY	*GG*IVK*GAVSNLI*RRVIDSFYF*KGVVFFLIFGGSHLTGNNIAIP*SKTPDLRRANIX	LGGLDCQIRGGF*SHLKASN**LLFLKGRSIFLDLWGIALDR*QYRHSLKQNA*FEKG*HX
NC_000915.1	627603	627766	denovo3412	126	+	626245	628042	HP0593	-	adenine-specific DNA methyltransferase	AAGTGCAAAGCCTGTCATTAGCGACATTACCATAGAAAGGGTTAAAAGAGCCGCCCAAAAAATAAGCCAATTATCAAAAGATAGCGGTTTGGATTTAGGCTTTAAAGTTTATACCTTACAAGACAAAGTGCAAATTATAAACGACAAAGAAGAAATAACGCTTA	KCKACH*RHYHRKG*KSRPKNKPIIKR*RFGFRL*SLYLTRQSANYKRQRRNNAX	SAKPVISDITIERVKRAAQKISQLSKDSGLDLGFKVYTLQDKVQIINDKEEITLX	VQSLSLATLP*KGLKEPPKK*ANYQKIAVWI*ALKFIPYKTKCKL*TTKKK*RL	SVISSLSFIICTLSCKV*TLKPKSKPLSFDNWLIFWAALLTLSMVMSLMTGFAL	KRYFFFVVYNLHFVL*GINFKA*IQTAIF**LAYFLGGSFNPFYGNVANDRLCTX	*ALFLLCRL*FALCLVRYKL*SLNPNRYLLIIGLFFGRLF*PFLW*CR**QALHX
NC_000915.1	673278	673441	denovo19177	126	+	672691	673897	HP0626	-	tetrahydrodipicolinate N-succinyltransferase dapD	AGTGGCTTTAAAAATGCGAGACCATTTCCCTAGCATTGATTTCATAGATAAATTCCCACGCTATTTGATGCAATTAATCCCTGAGTTTGATAATATCCGCTTATTGGATAGCTCAAAAACGCGCTTTGGGGCGTATTTAGGGACTGGAGGTTATACCCAAATGA	SGFKNARPFP*H*FHR*IPTLFDAINP*V**YPLIG*LKNALWGVFRDWRLYPNX	VALKMRDHFPSIDFIDKFPRYLMQLIPEFDNIRLLDSSKTRFGAYLGTGGYTQMX	WL*KCETISLALIS*INSHAI*CN*SLSLIISAYWIAQKRALGRI*GLEVIPK*	IWV*PPVPKYAPKRVFELSNKRILSNSGINCIK*RGNLSMKSMLGKWSRIFKAT	HLGITSSP*IRPKARF*AIQ*ADIIKLRD*LHQIAWEFIYEINAREMVSHF*SHX	SFGYNLQSLNTPQSAFLSYPISGYYQTQGLIASNSVGIYL*NQC*GNGLAFLKPL
NC_000915.1	825546	825626	denovo7200	126	-	825361	826453	HP0773	-	hypothetical protein	TTATCCGGCTAGGGCTATTAATACGGGAGTGATCAAGCGCATTGAAGAGGGTAACGCGCCCAAAATCGCATGCGTGAGCA	LSG*GY*YGSDQAH*RG*RAQNRMREX	YPARAINTGVIKRIEEGNAPKIACVSX	IRLGLLIRE*SSALKRVTRPKSHA*A	LTHAILGALPSSMRLITPVLIALAG*	AHACDFGRVTLFNALDHSRINSPSRIX	CSRMRFWARYPLQCA*SLPY**P*PDX
NC_000915.1	1025687	1025815	denovo5564	126	+	1024577	1026227	HP0966	-	hypothetical protein	TTTAGTGAGATTGCCCTCTTCTACGCTTGTGAGAATGACAAAATGCACGCCCCTTTCTAAATATTCCAAAATGGCATGGGTGTGGCTTGAAATGGGGCTATCAAAGCCTGGCATATCCACAAACACTA	FSEIALFYACENDKMHAPF*IFQNGMGVA*NGAIKAWHIHKHX	LVRLPSSTLVRMTKCTPLSKYSKMAWVWLEMGLSKPGISTNTX	**DCPLLRL*E*QNARPFLNIPKWHGCGLKWGYQSLAYPQTL	VFVDMPGFDSPISSHTHAILEYLERGVHFVILTSVEEGNLTK	SVCGYARL**PHFKPHPCHFGIFRKGRAFCHSHKRRRGQSH*X	*CLWICQALIAPFQATPMPFWNI*KGACILSFSQA*KRAISLX
NC_000915.1	1078421	1078509	denovo5908	126	+	1077792	1078581	HP1014	-	7-alpha-hydroxysteroid dehydrogenase	TGTGGAGATTAAAGAAAAAGTAGAAGAGCAATCGCCCCTAAAACGCATGGGCAATCCTAACGATCTAGCCGGAGCGGCTTATTTTTTAA	CGD*RKSRRAIAPKTHGQS*RSSRSGLFFX	VEIKEKVEEQSPLKRMGNPNDLAGAAYFLX	WRLKKK*KSNRP*NAWAILTI*PERLIF*	KK*AAPARSLGLPMRFRGDCSSTFSLIST	*KISRSG*IVRIAHAF*GRLLFYFFFNLHX	LKNKPLRLDR*DCPCVLGAIALLLFL*SPX
NC_000915.1	1193556	1193662	denovo17649	126	-	1193310	1193880	HP1130	-	biopolymer transport protein ExbB	TGATGAGACCAAAAGGTATTCTAATGAATTGTTGCAGGCTTGGAAACACCAGGTTCTTAAGCAAAGCACGACAGGTTTAGTGGTATTGAGCATTATCTCTTCTACAA	**DQKVF**IVAGLETPGS*AKHDRFSGIEHYLFYX	DETKRYSNELLQAWKHQVLKQSTTGLVVLSIISSTX	MRPKGILMNCCRLGNTRFLSKARQV*WY*ALSLLQ	VEEIMLNTTKPVVLCLRTWCFQACNNSLEYLLVSS	CRRDNAQYH*TCRALLKNLVFPSLQQFIRIPFGLIX	L*KR*CSIPLNLSCFA*EPGVSKPATIH*NTFWSHX
NC_000915.1	1393392	1393468	denovo21270	126	-	1392564	1393674	HP1332	-	molecular chaperone DnaJ	TAAAAAAGGCTTAAACCAAGCCGGCGCAAGCCAAGGCGATTTTTCTGATTTTTTTGAAGATTTAGGCTCGTTTTTTA	*KRLKPSRRKPRRFF*FF*RFRLVFX	KKGLNQAGASQGDFSDFFEDLGSFFX	KKA*TKPAQAKAIFLIFLKI*ARFL	KNEPKSSKKSEKSPWLAPAWFKPFL	KKRA*IFKKIRKIALACAGLV*AFFX	*KTSLNLQKNQKNRLGLRRLGLSLFX
NC_000915.1	1578548	1578645	denovo23364	126	-	1577936	1578971	HP1505	-	riboflavin biosynthesis protein RibG	TGGCAAAACCCCGGCTTGTAGCGAATTGTTAGAAATTTTAAAGCCTAAAAGAGTGGTCATTGCCACAGAAGAAAACGAAGCTAAAAAAGGGGGTTTAA	WQNPGL*RIVRNFKA*KSGHCHRRKRS*KRGFX	GKTPACSELLEILKPKRVVIATEENEAKKGGLX	AKPRLVANC*KF*SLKEWSLPQKKTKLKKGV*	KPPFLASFSSVAMTTLLGFKISNNSLQAGVLP	*TPFFSFVFFCGNDHSFRL*NF*QFATSRGFAX	LNPLF*LRFLLWQ*PLF*ALKFLTIRYKPGFCX
NC_000915.1	841756	841844	denovo7932	125	+	839579	842177	HP0786	secA	preprotein translocase subunit SecA	TTTAGACAACGCATGGCGAGAGCACCTTTACACGATGGATAATCTCAAAACCGGCATTAATTTAAGAGGCTATAACCAAAAAGACCCTA	FRQRMARAPLHDG*SQNRH*FKRL*PKRPX	LDNAWREHLYTMDNLKTGINLRGYNQKDPX	*TTHGESTFTRWIISKPALI*EAITKKTL	GSFWL*PLKLMPVLRLSIV*RCSRHALSK	RVFLVIAS*INAGFEIIHRVKVLSPCVV*X	*GLFGYSLLN*CRF*DYPSCKGALAMRCLX
NC_000915.1	960633	960733	denovo19395	125	+	959020	960838	HP0908	flgE	flagellar hook protein FlgE	AAGCGGTAACCCCATTTTAGGGTGGGACGAAGAGGGCAAGCTCAAGTTTGGGAAAATCAGGCATAAATATTTAGAAACAAGCAATGTGAATGCCGGGAACA	KR*PHFRVGRRGQAQVWENQA*IFRNKQCECREX	SGNPILGWDEEGKLKFGKIRHKYLETSNVNAGNX	AVTPF*GGTKRASSSLGKSGINI*KQAM*MPGT	FPAFTLLVSKYLCLIFPNLSLPSSSHPKMGLPL	VPGIHIACF*IFMPDFPKLELALFVPP*NGVTAX	CSRHSHCLFLNIYA*FSQT*ACPLRPTLKWGYRX
NC_000915.1	1005114	1005268	denovo8793	125	-	1004928	1005306	HP0944	-	hypothetical protein	TATAGGCCCTTACTCTCAAGCTATCGCTACTAACGATCTTGTTTTTGTCTCTGGGCAATTAGGCATTGATGTAAGCACCGGCGAGTTTAAAGGCGCAGACATTCATTCTCAAACCACGCAATCCATGGAAAATATCAAAGCGATTTTAAAAGAAA	YRPLLSSYRY*RSCFCLWAIRH*CKHRRV*RRRHSFSNHAIHGKYQSDFKRX	IGPYSQAIATNDLVFVSGQLGIDVSTGEFKGADIHSQTTQSMENIKAILKEX	*ALTLKLSLLTILFLSLGN*ALM*APASLKAQTFILKPRNPWKISKRF*KK	SFKIALIFSMDCVV*E*MSAPLNSPVLTSMPNCPETKTRSLVAIA*E*GPI	FF*NRFDIFHGLRGLRMNVCAFKLAGAYINA*LPRDKNKIVSSDSLRVRAYX	FLLKSL*YFPWIAWFENECLRL*TRRCLHQCLIAQRQKQDR**R*LESKGLX
NC_000915.1	1660827	1661153	denovo20647	125	+	1660609	1661398	HP1582	-	pyridoxine 5'-phosphate synthase	TAACGCTGAAATCACTGATTTTTTATGCTCTTTAAAAAATAAGCCCAGTAAGGTTACGATCGTGCCTGAAAACAGAAATGAGGTTACGACAGAGGGGGGATTGGATTGTTCATTAAAGGGTTTAGGAGAGGTGATTAGAGCGTATCACAATAAAGGCATTGAAGTGTCTTTGTTTATTGATCCTTTAAAAGACGCTCTGCATTTTGCAAGGGAGCATCAAGTCAAGCAAGTGGAGTTCCACACTGGGGTGTATGCGAATTTGCACAACGCTTTATATTCTAACGCTAACAATCAAATCCATGCCATTAGCGTGCTCAAAGACAAAA	*R*NH*FFMLFKK*AQ*GYDRA*KQK*GYDRGGIGLFIKGFRRGD*SVSQ*RH*SVFVY*SFKRRSAFCKGASSQASGVPHWGVCEFAQRFIF*R*QSNPCH*RAQRQX	NAEITDFLCSLKNKPSKVTIVPENRNEVTTEGGLDCSLKGLGEVIRAYHNKGIEVSLFIDPLKDALHFAREHQVKQVEFHTGVYANLHNALYSNANNQIHAISVLKDKX	TLKSLIFYAL*KISPVRLRSCLKTEMRLRQRGDWIVH*RV*ER*LERITIKALKCLCLLIL*KTLCILQGSIKSSKWSSTLGCMRICTTLYILTLTIKSMPLACSKTK	LSLSTLMAWI*LLALEYKALCKFAYTPVWNSTCLT*CSLAKCRASFKGSINKDTSMPLL*YALITSPKPFNEQSNPPSVVTSFLFSGTIVTLLGLFFKEHKKSVISAL	FVFEHANGMDLIVSVRI*SVVQIRIHPSVELHLLDLMLPCKMQSVF*RINKQRHFNAFIVIRSNHLS*TL**TIQSPLCRNLISVFRHDRNLTGLIF*RA*KISDFSVX	FCL*AR*WHGFDC*R*NIKRCANSHTPQCGTPLA*LDAPLQNAERLLKDQ*TKTLQCLYCDTL*SPLLNPLMNNPIPPLS*PHFCFQARS*PYWAYFLKSIKNQ*FQRX
NC_000915.1	85671	85801	denovo13599	124	+	84358	86140	HP0080	-	hypothetical protein	CATGGCCGACACCCATGCAAATGACAGCAAGGATCAAGGGAGTAACGCGCTCATAAACCCTAACAGCGCCACTAACGCCGACGACACTCACACTGACGATACTCACACTGACACTAACACCACAAACGATA	HGRHPCK*QQGSRE*RAHKP*QRH*RRRHSH*RYSH*H*HHKRX	MADTHANDSKDQGSNALINPNSATNADDTHTDDTHTDTNTTNDX	WPTPMQMTARIKGVTRS*TLTAPLTPTTLTLTILTLTLTPQTI	SFVVLVSV*VSSV*VSSALVALLGFMSALLP*SLLSFAWVSAM	IVCGVSVSVSIVSVSVVGVSGAVRVYERVTPLILAVICMGVGHX	YRLWC*CQCEYRQCECRRR*WRC*GL*ARYSLDPCCHLHGCRPX
NC_000915.1	264482	264573	denovo8204	124	+	263313	264609	HP0254	-	hypothetical protein	TCAGCATGGGATGGAATTTGGCGTGAAAATCCCGGCTATCAATCAAAGGTATTTGAGGGCCAATGGGGCTGATGTGGATTACAGGCGTTTGA	SAWDGIWRENPGYQSKVFEGQWG*CGLQAFX	QHGMEFGVKIPAINQRYLRANGADVDYRRLX	SMGWNLA*KSRLSIKGI*GPMGLMWITGV*	KRL*STSAPLALKYL*LIAGIFTPNSIPC*	QTPVIHISPIGPQIPLIDSRDFHAKFHPMLX	SNACNPHQPHWPSNTFD**PGFSRQIPSHAX
NC_000915.1	266606	266725	denovo14917	124	+	266361	267021	HP0257	-	hypothetical protein	TTTAGCCGCTAAAGAAGAAGCCTTTAAAACCTTACAAACGGAAGAAAAAAAACGCCTTAAAAATTTGATAGAAGAAAACGAAGGCATTTTAAGAGAAATCAAGCAGGCTAAAGACAGCA	FSR*RRSL*NLTNGRKKTP*KFDRRKRRHFKRNQAG*RQX	LAAKEEAFKTLQTEEKKRLKNLIEENEGILREIKQAKDSX	*PLKKKPLKPYKRKKKNALKI**KKTKAF*EKSSRLKTA	LSLACLISLKMPSFSSIKFLRRFFSSVCKVLKASSLAAK	AVFSLLDFS*NAFVFFYQIFKAFFFFRL*GFKGFFFSG*X	CCL*PA*FLLKCLRFLLSNF*GVFFLPFVRF*RLLL*RLX
NC_000915.1	639317	639378	denovo8947	124	+	638931	639588	HP0602	-	3-methyladenine DNA glycosylase	TGGCAAAGAAAGCGCGGATGCGATTTTATGCTATGTGTGCGCTAAAGAAGTGATGGTGGTGA	WQRKRGCDFMLCVR*RSDGGX	GKESADAILCYVCAKEVMVVX	AKKARMRFYAMCALKK*WW*	TTITSLAHT*HKIASALSLP	HHHHFFSAHIA*NRIRAFFAX	SPPSLL*RTHSIKSHPRFLCX
NC_000915.1	825900	825952	denovo15518	124	+	825361	826453	HP0773	-	hypothetical protein	AGCCCTGATGCCCCCCACTCAAAGGCCCTTCCACAATGAACGCGTCCGGGATA	SPDAPHSKALPQ*TRPGX	ALMPPTQRPFHNERVRDX	P*CPPLKGPSTMNASGI	SRTRSLWKGL*VGGIRA	IPDAFIVEGPLSGGHQGX	YPGRVHCGRAFEWGASGL
NC_000915.1	1002415	1002713	denovo11143	124	-	1002281	1003634	HP0942	-	D-alanine glycine permease	TTAATAGTGTGTTCGGCAACAGCGAGCGTGATTTTAATGGCTCCAGAATACAACACCTTGCTCCCTAATGGGGAAAAATTAAGCGCTAATTTGCTCACTCTAAAAAGCACGGAGTATTTTCTAGGCTCATTAGGGACGGTGGTGATTTTTACAACCATGATCTTTTTTGCCTACTCTACGATCATTGGTTGGGCTTATTATGGGGAAAAATGCACTGAATACGCCTTTGGTGAAAAAAAAGTGAAATATTACCGCTTGATCTTTTTAGCGAGTGTGATGGTGGGGGCTATGGCCAAAA	LIVCSATASVILMAPEYNTLLPNGEKLSANLLTLKSTEYFLGSLGTVVIFTTMIFFAYSTIIGWAYYGEKCTEYAFGEKKVKYYRLIFLASVMVGAMAKX	**CVRQQRA*F*WLQNTTPCSLMGKN*ALICSL*KARSIF*AH*GRW*FLQP*SFLPTLRSLVGLIMGKNALNTPLVKKK*NITA*SF*RV*WWGLWPK	NSVFGNSERDFNGSRIQHLAP*WGKIKR*FAHSKKHGVFSRLIRDGGDFYNHDLFCLLYDHWLGLLWGKMH*IRLW*KKSEILPLDLFSECDGGGYGQX	FGHSPHHHTR*KDQAVIFHFFFTKGVFSAFFPIISPTNDRRVGKKDHGCKNHHRP**A*KILRAF*SEQISA*FFPIREQGVVFWSH*NHARCCRTHY*	FWP*PPPSHSLKRSSGNISLFFHQRRIQCIFPHNKPNQ*S*SRQKRSWL*KSPPSLMSLENTPCFLE*AN*RLIFPH*GARCCILEPLKSRSLLPNTLLX	LAIAPTITLAKKIKR*YFTFFSPKAYSVHFSP**AQPMIVE*AKKIMVVKITTVPNEPRKYSVLFRVSKLALNFSPLGSKVLYSGAIKITLAVAEHTIX
NC_000915.1	1185663	1185919	denovo10238	124	-	1184619	1186440	HP1119	flgK	flagellar hook-associated protein FlgK	TAGCTTGGGTTCTCAAATCGCTGAGATTAACAAACGCATTAAAGAAGTGGAAAACAACAAGAGTTTAAAGCATGCGAACGAATTAAGGGATAAGCGAGATGAATTGGAATTCCATTTGCGAGAGCTTTTAGGGGGGAATGTTTTTAAAAGCAGCATTAAGACTCATTCGCTCACCGATAAAGACTCAGCGGATTTTGATGAGAGCTATAACCTTAATATCGGGCATGGGTTCAATATCATTGATGGCTCTATTTTCA	*LGFSNR*D*QTH*RSGKQQEFKACERIKG*AR*IGIPFARAFRGECF*KQH*DSFAHR*RLSGF**EL*P*YRAWVQYH*WLYFX	SLGSQIAEINKRIKEVENNKSLKHANELRDKRDELEFHLRELLGGNVFKSSIKTHSLTDKDSADFDESYNLNIGHGFNIIDGSIFX	AWVLKSLRLTNALKKWKTTRV*SMRTN*GISEMNWNSICESF*GGMFLKAALRLIRSPIKTQRILMRAITLISGMGSISLMALFS	KIEPSMILNPCPILRL*LSSKSAESLSVSE*VLMLLLKTFPPKSSRKWNSNSSRLSLNSFACFKLLLFSTSLMRLLISAI*EPKL	ENRAINDIEPMPDIKVIALIKIR*VFIGERMSLNAAFKNIPP*KLSQMEFQFISLIP*FVRML*TLVVFHFFNAFVNLSDLRTQAX	*K*SHQ*Y*THARY*GYSSHQNPLSLYR*ANES*CCF*KHSPLKALANGIPIHLAYPLIRSHALNSCCFPLL*CVC*SQRFENPSX
NC_000915.1	1551831	1551965	denovo9516	124	-	1551655	1554190	HP1479	-	hypothetical protein	AATTAGCGGGCTTAAGGATAATGAGACGCACTTAAAAATCCTAGCGGGTTTGACTTATATCGCGCAGAATAATTACGATAGTGCGGCTTTATGGCTAGAGCTTGGGAAACTAGACGATCCGAATAATGAAAATA	N*RA*G**DALKNPSGFDLYRAE*LR*CGFMARAWETRRSE**KX	ISGLKDNETHLKILAGLTYIAQNNYDSAALWLELGKLDDPNNENX	LAGLRIMRRT*KS*RV*LISRRIITIVRLYG*SLGN*TIRIMKI	FSLFGSSSFPSSSHKAALS*LFCAI*VKPARIFKCVSLSLSPLI	IFIIRIV*FPKL*P*SRTIVIILRDISQTR*DF*VRLIILKPANX	YFHYSDRLVSQALAIKPHYRNYSARYKSNPLGFLSASHYP*AR*X
NC_000915.1	1638868	1638989	denovo20108	124	-	1637995	1639843	HP1556	-	cell division protein FtsI	TAACCCTAAAAGCGGGGAAATTTTATCGCTAGCTTCAAGCAAGCGCTTCAATCCTAATGCGATTAAAACCAGCGATTATGAAAGCTTGAATTTGAGCGTTGCTGAAAAGGTTTTTGAGCCAA	*P*KRGNFIASFKQALQS*CD*NQRL*KLEFERC*KGF*AX	NPKSGEILSLASSKRFNPNAIKTSDYESLNLSVAEKVFEPX	TLKAGKFYR*LQASASILMRLKPAIMKA*I*ALLKRFLSQ	GSKTFSATLKFKLS*SLVLIALGLKRLLEASDKISPLLGL	WLKNLFSNAQIQAFIIAGFNRIRIEALA*S*R*NFPAFRVX	LAQKPFQQRSNSSFHNRWF*SH*D*SACLKLAIKFPRF*GX
NC_000915.1	54782	55017	denovo12513	123	-	53714	56186	HP0054	-	adenine/cytosine DNA methyltransferase	TCAAACCCACTTAGAGCCTAAAGAAATCATTAGGCTTATTGATGTGCACCATTTATTAGAGCCACAAAATTTGAAGCGATTTATTTTAGAAAATCAAAACAAGATTGCAAGAGCGAGTTTAGTGAGTTTGGCAGAAATGTCTAATTCTAAACGCATAGAAAAAAGCGCGTATTTTACAAACCCTTTTATTATTAATGAAATAGCGAAGTTATTGCCAAGCTTTAAACAAGAGAGTA	SNPLRA*RNH*AY*CAPFIRATKFEAIYFRKSKQDCKSEFSEFGRNV*F*THRKKRVFYKPFYY**NSEVIAKL*TREX	QTHLEPKEIIRLIDVHHLLEPQNLKRFILENQNKIARASLVSLAEMSNSKRIEKSAYFTNPFIINEIAKLLPSFKQESX	KPT*SLKKSLGLLMCTIY*SHKI*SDLF*KIKTRLQERV**VWQKCLILNA*KKARILQTLLLLMK*RSYCQALNKRV	LSCLKLGNNFAISLIIKGFVKYALFSMRLELDISAKLTKLALAILF*FSKINRFKFCGSNKWCTSISLMISLGSKWV*	TLLFKAWQ*LRYFINNKRVCKIRAFFYAFRIRHFCQTH*TRSCNLVLIF*NKSLQILWL**MVHINKPNDFFRL*VGLX	YSLV*SLAITSLFH***KGL*NTRFFLCV*N*TFLPNSLNSLLQSCFDFLK*IASNFVALINGAHQ*A**FL*ALSGFX
NC_000915.1	256801	256979	denovo13558	123	+	255584	257063	HP0247	-	DEAD/DEAH box helicase	CATCAGCCTTTATGAACAGCTTACCGAAATTTTTGAGCCGTCTCAATTGGTTTTAAAACTTTTGAGTTTGCAGTTTGAAACCAGCAAAATTGGCTTAAACCAGCAAGAAATTGACGCGATTCAAAACCCTAAAGAAAAAACGCCAAAACCCTCTAACAAAAAAACGCCCCAACATGAGA	HQPL*TAYRNF*AVSIGFKTFEFAV*NQQNWLKPARN*RDSKP*RKNAKTL*QKNAPT*X	ISLYEQLTEIFEPSQLVLKLLSLQFETSKIGLNQQEIDAIQNPKEKTPKPSNKKTPQHEX	SAFMNSLPKFLSRLNWF*NF*VCSLKPAKLA*TSKKLTRFKTLKKKRQNPLTKKRPNMR	SCWGVFLLEGFGVFSLGF*IASISCWFKPILLVSNCKLKSFKTN*DGSKISVSCS*RLM	LMLGRFFVRGFWRFFFRVLNRVNFLLV*ANFAGFKLQTQKF*NQLRRLKNFGKLFIKADX	SHVGAFFC*RVLAFFL*GFESRQFLAGLSQFCWFQTANSKVLKPIETAQKFR*AVHKG*X
NC_000915.1	364266	364379	denovo15953	123	-	362549	364406	HP0354	-	1-deoxy-D-xylulose-5-phosphate synthase	AATAGCGTCAGTCAAACTCTCTGTGTCTAATCCTAAGGATTTTTCCACTAAAGCGGTGTTCCCATGCATGATAAATTCATCAATGATTTCAAAGCTTTTAACAGGCTTTAAAA	NSVSQTLCV*S*GFFH*SGVPMHDKFINDFKAFNRL*X	IASVKLSVSNPKDFSTKAVFPCMINSSMISKLLTGFKX	*RQSNSLCLILRIFPLKRCSHA**IHQ*FQSF*QALK	LKPVKSFEIIDEFIMHGNTALVEKSLGLDTESLTDAI	FKAC*KL*NH**IYHAWEHRFSGKILRIRHREFD*RYX	F*SLLKALKSLMNLSCMGTPL*WKNP*D*TQRV*LTLX
NC_000915.1	395796	396199	denovo15780	123	+	395752	397612	HP0387	-	primosome assembly protein PriA	TTTAACCTATTTTTCTAAAGAGCAACACCAAAAAGGAGCGTTAGTCAATATCCCTTTAAGGAATAAAACGCTTTTAGGCGTCGTCCTTGAAGAAGTTTCAAAACCCTCTTTTGAATGCCTAGAGCTAGAAAAAACCCCTTATTTTTTACTCCCCTTTCAAATGGAGCTCGCTATTTTTATCGCTCAATATTACTCAGCTAATCTTTCTTCAGTTTTAAGCCTTTTTGCCCCTTTTAAAGAATGCGATTTAGTGGGGTTAGAAAAAATTGAGCCTATTCTTAATATATTAAGCCAAACGCAAACAAACGCTTTAAAAGAATTGCAAAAACATTCAGCAAGCTTGCTCTTTGGCGATACGGGTAGCGGGAAAACCGAGATTTATATGCATGCAATCGCCCA…	FNLFF*RATPKRSVSQYPFKE*NAFRRRP*RSFKTLF*MPRARKNPLFFTPLSNGARYFYRSILLS*SFFSFKPFCPF*RMRFSGVRKN*AYS*YIKPNANKRFKRIAKTFSKLALWRYG*RENRDLYACNRPNX	LTYFSKEQHQKGALVNIPLRNKTLLGVVLEEVSKPSFECLELEKTPYFLLPFQMELAIFIAQYYSANLSSVLSLFAPFKECDLVGLEKIEPILNILSQTQTNALKELQKHSASLLFGDTGSGKTEIYMHAIAQTX	*PIFLKSNTKKER*SISL*GIKRF*ASSLKKFQNPLLNA*S*KKPLIFYSPFKWSSLFLSLNITQLIFLQF*AFLPLLKNAI*WG*KKLSLFLIY*AKRKQTL*KNCKNIQQACSLAIRVAGKPRFICMQSPKL	VWAIACI*ISVFPLPVSPKSKLAECFCNSFKAFVCVWLNILRIGSIFSNPTKSHSLKGAKRLKTEERLAE*Y*AIKIASSI*KGSKK*GVFSSSRHSKEGFETSSRTTPKSVLFLKGILTNAPFWCCSLEK*VK	SLGDCMHINLGFPATRIAKEQAC*MFLQFF*SVCLRLA*YIKNRLNFF*PH*IAFFKRGKKA*N*RKIS*VILSDKNSELHLKGE*KIRGFF*L*AFKRGF*NFFKDDA*KRFIP*RDID*RSFLVLLFRKIG*X	*FGRLHAYKSRFSRYPYRQRASLLNVFAILLKRLFAFGLIY*E*AQFFLTPLNRIL*KGQKGLKLKKD*LSNIER*K*RAPFERGVKNKGFFLALGIQKRVLKLLQGRRLKAFYSLKGY*LTLLFGVAL*KNRLX
NC_000915.1	428966	429016	denovo15438	123	-	427686	429558	HP0415	-	hypothetical protein	TTTCCACCACCGTGCCCTCCACTTCACCGCACACGATCCAATCCCCTTGA	FPPPCPPLHRTRSNPLX	FHHRALHFTAHDPIPLX	STTVPSTSPHTIQSP*	KGIGSCAVKWRARWWK	QGDWIVCGEVEGTVVEX	SRGLDRVR*SGGHGGGX
NC_000915.1	930945	931064	denovo13970	123	+	930514	931123	HP0879	-	hypothetical protein	AGCCAGAGATGAGGGGCTAAGGGTGGATATTGCCGATTTGTCTAACAGGCTGTCTCTCCTTAGCCAGGATTTGAAATACAATTCGGATAAAGTGAGGAAATTGAGCAGTAACGAAGTCA	SQR*GAKGGYCRFV*QAVSP*PGFEIQFG*SEEIEQ*RSX	ARDEGLRVDIADLSNRLSLLSQDLKYNSDKVRKLSSNEVX	PEMRG*GWILPICLTGCLSLARI*NTIRIK*GN*AVTKS	TSLLLNFLTLSELYFKSWLRRDSLLDKSAISTLSPSSLA	DFVTAQFPHFIRIVFQILAKERQPVRQIGNIHP*PLISGX	*LRYCSISSLYPNCISNPG*GETAC*TNRQYPPLAPHLWL
NC_000915.1	948466	948690	denovo3960	123	-	947579	949706	HP0896	-	hypothetical protein	TTACACGGACGCCAGCTTTGCGCAAAGCATGCTCAAAAACGCTCAAGCGCAAGCAGAGATTTTAAACCAAGCCGAACAAGTAGTAAAAAACTTTGAAAAAATCCCTACAGCCTTTGTATCAGACTCTTTAGGGGTGTGTTATGAAGTGCAAGGGGGTGAGCGTAGGGGCACCAATCCAGGTCAGGTAACTTCTAACACTTGGGGAGCCGGTTGCGCGTATGTGA	LHGRQLCAKHAQKRSSASRDFKPSRTSSKKL*KNPYSLCIRLFRGVL*SARG*A*GHQSRSGNF*HLGSRLRVCX	YTDASFAQSMLKNAQAQAEILNQAEQVVKNFEKIPTAFVSDSLGVCYEVQGGERRGTNPGQVTSNTWGAGCAYVX	TRTPALRKACSKTLKRKQRF*TKPNK**KTLKKSLQPLYQTL*GCVMKCKGVSVGAPIQVR*LLTLGEPVARM*	TYAQPAPQVLEVT*PGLVPLRSPPCTS*HTPKESDTKAVGIFSKFFTTCSAWFKISACA*AFLSMLCAKLASV*	HIRATGSPSVRSYLTWIGAPTLTPLHFITHP*RV*YKGCRDFFKVFYYLFGLV*NLCLRLSVFEHALRKAGVRVX	SHTRNRLPKC*KLPDLDWCPYAHPLALHNTPLKSLIQRL*GFFQSFLLLVRLGLKSLLALERF*ACFAQSWRPCX
NC_000915.1	1040368	1040519	denovo14931	123	+	1039148	1040612	HP0977	-	hypothetical protein	CCAAGAAGAAAGTGCTAAGTTTATCAACGCTCTTTTTAACCGCCAGGAAAAAAAGGGGTTTATCGCTATTAATAATAAAGTGGTGCTCTATCAAATCACAGAACAAAATTTCAACCACTCATTTAGTGCAGAAGAAAGCCAGTATATGCAGA	PRRKC*VYQRSF*PPGKKGVYRY***SGALSNHRTKFQPLI*CRRKPVYAX	QEESAKFINALFNRQEKKGFIAINNKVVLYQITEQNFNHSFSAEESQYMQX	KKKVLSLSTLFLTARKKRGLSLLIIKWCSIKSQNKISTTHLVQKKASICR	CIYWLSSALNEWLKFCSVI**STTLLLIAINPFFSWRLKRALINLALSSW	LHILAFFCTK*VVEILFCDLIEHHFIINSDKPLFFLAVKKSVDKLSTFFLX	SAYTGFLLH*MSG*NFVL*FDRAPLYY**R*TPFFPGG*KER**T*HFLLG
NC_000915.1	1268591	1268716	denovo16656	123	-	1268376	1277049	HP1198	-	DNA-directed RNA polymerase subunit beta/beta'	CAGCGGGGATAGCAAGTTTATTGAAGGGGATTTAGTCAGTAAAAAACTTTTCAAAGAAGAAAACGCTCGTGTGATCGCTTTAAAAGGCGAGCCAGCGATTGCTGAACCGGTGCTTTTAGGGATCA	QRG*QVY*RGFSQ*KTFQRRKRSCDRFKRRASDC*TGAFRDX	SGDSKFIEGDLVSKKLFKEENARVIALKGEPAIAEPVLLGIX	AGIASLLKGI*SVKNFSKKKTLV*SL*KASQRLLNRCF*GS	IPKSTGSAIAGSPFKAITRAFSSLKSFLLTKSPSINLLSPL	DP*KHRFSNRWLAF*SDHTSVFFFEKFFTD*IPFNKLAIPAX	*SLKAPVQQSLARLLKRSHERFLL*KVFY*LNPLQ*TCYPRX
NC_000915.1	1397578	1397747	denovo3940	123	+	1397060	1397822	HP1336	-	hypothetical protein	CATCTACCCTAATGGCTTTGGCAAGGACAGCTACACCACTATGGCTGAACGCAAATTAAAAGAATGCTATAAAACGCTAGGGTTTATCAAGCATGAAGATTTCAGCGAAGTCAAAAAGCGCTATTTAGAATTGGCTAAAACCTACCACCCTGATTTATGCGATCTCAAAA	HLP*WLWQGQLHHYG*TQIKRML*NARVYQA*RFQRSQKALFRIG*NLPP*FMRSQX	IYPNGFGKDSYTTMAERKLKECYKTLGFIKHEDFSEVKKRYLELAKTYHPDLCDLKX	STLMALARTATPLWLNAN*KNAIKR*GLSSMKISAKSKSAI*NWLKPTTLIYAISK	LRSHKSGW*VLANSK*RFLTSLKSSCLINPSVL*HSFNLRSAIVV*LSLPKPLG*M	FEIA*IRVVGFSQF*IALFDFAEIFMLDKP*RFIAFF*FAFSHSGVAVLAKAIRVDX	F*DRINQGGRF*PILNSAF*LR*NLHA**TLAFYSILLICVQP*WCSCPCQSH*GRX
NC_000915.1	105650	105810	denovo20773	122	+	104124	106152	HP0099	-	methyl-accepting chemotaxis protein TlpA	AAACTCCCAACACAAAAGCTTGATGGAAACTTCCAAAACGATAGAAAATATCACCACTTCCATTCAAGGCGTGAGCTCTCAAAGTGAAGCCATGATTGAACAAGGGCAAGACATTAAAAGCATTGTAGAAATCATTAGAGATATTGCTGATCAAACCAATA	KLPTQKLDGNFQNDRKYHHFHSRRELSK*SHD*TRARH*KHCRNH*RYC*SNQX	NSQHKSLMETSKTIENITTSIQGVSSQSEAMIEQGQDIKSIVEIIRDIADQTNX	TPNTKA*WKLPKR*KISPLPFKA*ALKVKP*LNKGKTLKAL*KSLEILLIKPI	LV*SAISLMISTMLLMSCPCSIMASL*ELTP*MEVVIFSIVLEVSIKLLCWEF	IGLISNISNDFYNAFNVLPLFNHGFTLRAHALNGSGDIFYRFGSFHQAFVLGVX	YWFDQQYL**FLQCF*CLALVQSWLHFESSRLEWKW*YFLSFWKFPSSFCVGSX
NC_000915.1	465715	466043	denovo6332	122	+	465044	466127	HP0447	-	hypothetical protein	TGATGGTTCTTACTATAGGGAGAGTGAAATTACAGCAATTAAAGAATGCTTAGACCTTTTTATGAAAGATGAGCCAGATTTCACTTTTGGGGTGATTACTTTTTTTAGCGAGCAAAAAAGGCTATTAGAACAAGCTTTAAAAGGATACGCTAATTTGGAGATAGGCACGGTGGATAGCTTTCAAGGTAAGGAATTTGATGTTGTGTTTTTATCAAGCGTAAGAACTCGCCATACTGAGGGTTTTGGGTTTTTAAAAATCTCTTCTTGTCTGTGTGTGGCCTTGAGCCGCCAAAAAAGAGCGCTCATTGTAGCAGGGGATAGAGAGAAAA	*WFLL*GE*NYSN*RMLRPFYER*ARFHFWGDYFF*RAKKAIRTSFKRIR*FGDRHGG*LSR*GI*CCVFIKRKNSPY*GFWVFKNLFLSVCGLEPPKKSAHCSRG*REX	DGSYYRESEITAIKECLDLFMKDEPDFTFGVITFFSEQKRLLEQALKGYANLEIGTVDSFQGKEFDVVFLSSVRTRHTEGFGFLKISSCLCVALSRQKRALIVAGDREKX	MVLTIGRVKLQQLKNA*TFL*KMSQISLLG*LLFLASKKGY*NKL*KDTLIWR*ARWIAFKVRNLMLCFYQA*ELAILRVLGF*KSLLVCVWP*AAKKERSL*QGIERK	FSLSPATMSALFWRLKATHRQEEIFKNPKPSVWRVLTLDKNTTSNSLP*KLSTVPISKLAYPFKACSNSLFCSLKKVITPKVKSGSSFIKRSKHSLIAVISLSL**EPS	FLSIPCYNERSFLAAQGHTQTRRDF*KPKTLSMASSYA**KHNIKFLTLKAIHRAYLQISVSF*SLF**PFLLAKKSNHPKSEIWLIFHKKV*AFFNCCNFTLPIVRTIX	FSLYPLLQ*ALFFGGSRPHTDKKRFLKTQNPQYGEFLRLIKTQHQIPYLESYPPCLSPN*RILLKLVLIAFFAR*KK*SPQK*NLAHLS*KGLSIL*LL*FHSPYSKNHX
NC_000915.1	470917	471269	denovo15796	122	+	470339	473405	HP0453	-	hypothetical protein	TTTTGATAAGCACTACAAACGCATTTTTAAAGCCCATGATTGGCTTTATGATGGTGTGGGGTCATTGATGAATTTGGATCAAATTTTCTATTTGGAGTGTTTATACCAAGCCCAATTTTATACTTCTAAAAACATTGAACCCACGCTAATTAGAAATGAACAAGATTTATACGCGCTAATTAAAAATAGTTTTCCAATAAAAGATTTATCGTTTGAAAAGATGCGTTTAAAAGCGAAAGAGTTTTTTGAAAATGAATTAAGACAGCCTATAAATTTAGATCAAGAAATTCCGCAATTGGAATTGTGTAAGGGAGTTTATAAAGAAATGTATATTGATATGTTTAGCCCTGAAA	F**ALQTHF*SP*LAL*WCGVIDEFGSNFLFGVFIPSPILYF*KH*THAN*K*TRFIRAN*K*FSNKRFIV*KDAFKSERVF*K*IKTAYKFRSRNSAIGIV*GSL*RNVY*YV*P*X	FDKHYKRIFKAHDWLYDGVGSLMNLDQIFYLECLYQAQFYTSKNIEPTLIRNEQDLYALIKNSFPIKDLSFEKMRLKAKEFFENELRQPINLDQEIPQLELCKGVYKEMYIDMFSPEX	LISTTNAFLKPMIGFMMVWGH**IWIKFSIWSVYTKPNFILLKTLNPR*LEMNKIYTR*LKIVFQ*KIYRLKRCV*KRKSFLKMN*DSL*I*IKKFRNWNCVREFIKKCILICLALK	SGLNISIYISL*TPLHNSNCGIS*SKFIGCLNSFSKNSFAFKRIFSNDKSFIGKLFLISAYKSCSFLISVGSMFLEV*NWAWYKHSK*KI*SKFINDPTPS*SQSWALKMRL*CLSK	FRAKHINIHFFINSLTQFQLRNFLI*IYRLS*FIFKKLFRF*THLFKR*IFYWKTIFN*RV*ILFISN*RGFNVFRSIKLGLV*TLQIENLIQIHQ*PHTIIKPIMGFKNAFVVLIKX	FQG*TYQYTFLYKLPYTIPIAEFLDLNL*AVLIHFQKTLSLLNASFQTINLLLENYF*LARINLVHF*LAWVQCF*KYKIGLGINTPNRKFDPNSSMTPHHHKANHGL*KCVCSAYQX
NC_000915.1	659446	659523	denovo4437	122	+	659068	661039	HP0615	ligA	NAD-dependent DNA ligase LigA	CTCGGCTTCGCTTTTTTCTAACACATTTAAGCCGTATTTGGCCAGCGTTTTACTCGCTCCCTTACCAATATGCTCAA	LGFAFF*HI*AVFGQRFTRSLTNMLX	SASLFSNTFKPYLASVLLAPLPICSX	RLRFFLTHLSRIWPAFYSLPYQYAQ	EHIGKGASKTLAKYGLNVLEKSEAE	*AYW*GSE*NAGQIRLKCVRKKRSRX	LSILVRERVKRWPNTA*MC*KKAKPX
NC_000915.1	844020	844087	denovo12116	122	-	843678	845178	HP0788	-	hypothetical protein	CCCATGGTTTTTGCCCCACAAGACCGCCCCAATAGCCCACATAGTTCCAAGCCATAGCCCCATAGGTA	PMVFAPQDRPNSPHSSKP*PHRX	PWFLPHKTAPIAHIVPSHSPIGX	HGFCPTRPPQ*PT*FQAIAP*V	PMGLWLGTMWAIGAVLWGKNHG	TYGAMAWNYVGYWGGLVGQKPWX	YLWGYGLELCGLLGRSCGAKTMG
NC_000915.1	873774	873851	denovo5800	122	-	873392	875177	HP0821	uvrC	excinuclease ABC subunit C	CAATTCATACAAGCTGTCCAAAATATCCTTAGCCCCGCTCGTAAAAGGGCCAAAATATTTAACGCCAGGCTGTTTTA	QFIQAVQNILSPARKRAKIFNARLFX	NSYKLSKISLAPLVKGPKYLTPGCFX	IHTSCPKYP*PRS*KGQNI*RQAVL	KQPGVKYFGPFTSGAKDILDSLYEL	KTAWR*IFWPFYERG*GYFGQLV*IX	*NSLALNILALLRAGLRIFWTACMNX
NC_000915.1	882728	883007	denovo17766	122	-	882219	883581	HP0830	gatA	aspartyl/glutamyl-tRNA amidotransferase subunit A	AAAATGTAGAAGACGCTTCTATTTTATTTGACGCTATTAGCGGGTATGATAGCAAGGACTCCACGAGCGCTAATCTCAAACCCACGCAAACCTTTAAAAACCTTAACAGAGACAAACGCTTTAAAATCGCTGTCTTAATGGATCACATTAAAGACGCGAGCAATGAAGTGCAACTCGCTTATGAAAACACCCTTAAAGCCTTGAAAGAAATGGGGCATGAGATTGTGGAAAAAAAGATGTTGGATTCGCATTATCAAATCTCTATTTATTATATTATCAA	KM*KTLLFYLTLLAGMIARTPRALISNPRKPLKTLTETNALKSLS*WITLKTRAMKCNSLMKTPLKP*KKWGMRLWKKRCWIRIIKSLFIILSX	KCRRRFYFI*RY*RV**QGLHER*SQTHANL*KP*QRQTL*NRCLNGSH*RREQ*SATRL*KHP*SLERNGA*DCGKKDVGFALSNLYLLYYQ	NVEDASILFDAISGYDSKDSTSANLKPTQTFKNLNRDKRFKIAVLMDHIKDASNEVQLAYENTLKALKEMGHEIVEKKMLDSHYQISIYYIIX	**YNK*RFDNANPTSFFPQSHAPFLSRL*GCFHKRVALHCSRL*CDPLRQRF*SVCLC*GF*RFAWV*D*RSWSPCYHTR**RQIK*KRLLHF	LII**IEI**CESNIFFSTISCPISFKALRVFS*ASCTSLLASLM*SIKTAILKRLSLLRFLKVCVGLRLALVESLLSYPLIASNKIEASSTFX	DNIINRDLIMRIQHLFFHNLMPHFFQGFKGVFISELHFIARVFNVIH*DSDFKAFVSVKVFKGLRGFEISARGVLAIIPANSVK*NRSVFYIX
NC_000915.1	982451	982741	denovo18644	122	+	979431	987021	HP0922	-	toxin-like outer membrane protein	CTTGCAAAACAACGCCAATATCACGCTTGGCAATAAAAGTCAAGCCGCTTTTAAAAATTCTTTAACGCTTGATAATAATTCTAATTTGAGTTTAGACAATCAAAGCGTTTTGAATGCGAATAACACAAGCGCTTTTAACAATCAAGCGAGTCTCAATATTTATAACGGGAGTCAAGCGACCTTTAATAGCCTCTTTTTTAATGGCGGGACACTCAGTCTTAACGCTAGTAGCAAGCTCAACGCTTCTAACGCTAGTTTTTCAAACAACACCACTATCAATTTAGACGATA	LAKQRQYHAWQ*KSSRF*KFFNA***F*FEFRQSKRFECE*HKRF*QSSESQYL*RESSDL**PLF*WRDTQS*R**QAQRF*R*FFKQHHYQFRRX	LQNNANITLGNKSQAAFKNSLTLDNNSNLSLDNQSVLNANNTSAFNNQASLNIYNGSQATFNSLFFNGGTLSLNASSKLNASNASFSNNTTINLDDX	CKTTPISRLAIKVKPLLKIL*RLIIILI*V*TIKAF*MRITQALLTIKRVSIFITGVKRPLIASFLMAGHSVLTLVASSTLLTLVFQTTPLSI*TI	SSKLIVVLFEKLALEALSLLLALRLSVPPLKKRLLKVA*LPL*ILRLA*LLKALVLFAFKTL*LSKLKLELLSSVKEFLKAA*LLLPSVILALFCK	IV*IDSGVV*KTSVRSVELATSVKTECPAIKKEAIKGRLTPVINIETRLIVKSACVIRIQNALIV*TQIRIIIKR*RIFKSGLTFIAKRDIGVVLQX	YRLN**WCCLKN*R*KR*ACY*R*D*VSRH*KRGY*RSLDSRYKY*DSLDC*KRLCYSHSKRFDCLNSN*NYYQALKNF*KRLDFYCQA*YWRCFAX
NC_000915.1	995584	995730	denovo20327	122	+	995543	996029	HP0935	-	hypothetical protein	AGAAGAATTTTATGCTGAGCGTATCGCTGACAACCCTTTAGGGTTTATCCAACGCTTGGATCTTTTGCCTAGTATTAGCGGGTTCGTTCAAAAATTGCGCGAGCATGGCGGGGAATTTTTTGAAATGAGAGAGGGTAACAAGCTCA	RRILC*AYR*QPFRVYPTLGSFA*Y*RVRSKIARAWRGIF*NERG*QAX	EEFYAERIADNPLGFIQRLDLLPSISGFVQKLREHGGEFFEMREGNKLX	KNFMLSVSLTTL*GLSNAWIFCLVLAGSFKNCASMAGNFLK*ERVTSS	SLLPSLISKNSPPCSRNF*TNPLILGKRSKRWINPKGLSAIRSA*NSS	ELVTLSHFKKFPAMLAQFLNEPANTRQKIQALDKP*RVVSDTLSIKFFX	*ACYPLSFQKIPRHARAIFERTR*Y*AKDPSVG*TLKGCQRYAQHKILL
NC_000915.1	1160548	1160609	denovo5476	122	-	1160305	1162132	HP1100	-	phosphogluconate dehydratase	TGGGCGCATGAGCGGGGCGAGCGGGAAAGTGCCTAGCGCGATCCATTTAAGCCCTGAGGGAA	WAHERGERESA*RDPFKP*GX	GRMSGASGKVPSAIHLSPEGX	GA*AGRAGKCLARSI*ALRE	PSGLKWIALGTFPLAPLMRP	SLRA*MDRARHFPARPAHAPX	FPQGLNGSR*ALSRSPRSCAX
NC_000915.1	1457485	1457606	denovo13164	122	-	1456777	1457644	HP1396	-	hypothetical protein	CAAACCCCCCCTAGAATACCTTAAGGGCGTAGAGGATTTTTACAACGCTTATGGTGAGGTGTTAGAAATGCAAGATCGGCATGCCCATTTGCTCTCGTATAAAGACGATGATTATTTGCACA	QTPPRIP*GRRGFLQRLW*GVRNARSACPFALV*RR*LFAX	KPPLEYLKGVEDFYNAYGEVLEMQDRHAHLLSYKDDDYLHX	NPP*NTLRA*RIFTTLMVRC*KCKIGMPICSRIKTMIICT	CK*SSSLYESKWACRSCISNTSP*AL*KSSTPLRYSRGGL	VQIIIVFIREQMGMPILHF*HLTISVVKILYALKVF*GGFX	CANNHRLYTRANGHADLAFLTPHHKRCKNPLRP*GILGGVX
NC_000915.1	48380	48540	denovo21453	121	-	48290	49283	HP0049	-	hypothetical protein	CTATAAACTCATCCCCCTAGAAATCCCTAAAGCCATTTTTGATGAAAACCAACAACGCTTGCCGGCAACTTATGTGAATTTTTTATTGTGCAATAACGCTTTAATCGTGCCCACTTACAACGACCCTAAAGACGCGCTCATTTTAGAAACCTTGAAACAAA	L*THPPRNP*SHF**KPTTLAGNLCEFFIVQ*RFNRAHLQRP*RRAHFRNLETX	YKLIPLEIPKAIFDENQQRLPATYVNFLLCNNALIVPTYNDPKDALILETLKQX	INSSP*KSLKPFLMKTNNACRQLM*IFYCAITL*SCPLTTTLKTRSF*KP*NK	CFKVSKMSASLGSL*VGTIKALLHNKKFT*VAGKRCWFSSKMALGISRGMSL*	LFQGF*NERVFRVVVSGHD*SVIAQ*KIHISCRQALLVFIKNGFRDF*GDEFIX	FVSRFLK*ARL*GRCKWARLKRYCTIKNSHKLPASVVGFHQKWL*GFLGG*VYX
NC_000915.1	58763	58974	denovo3478	121	-	57740	61298	HP0056	-	delta-1-pyrroline-5-carboxylate dehydrogenase	CGCCACTTCGCTTTTAGTATTAGAAAAAGAAGTCTATGAAGATGAGAACTTTAAAAAGACTCTAATAGATGCGACTCTAAGCCTTAGCGTGGGCGATCCTTTTGATTTCAAAAACAAAATCGGCGCTCTAGCGGACAAGCCTAATGAAAAGGTCATCAAAGCCATAGATGAATTAAAAAGCTATGAAAATTACGAAATCCCGGTAAGCTTTA	RHFAFSIRKRSL*R*EL*KDSNRCDSKP*RGRSF*FQKQNRRSSGQA**KGHQSHR*IKKL*KLRNPGKLX	ATSLLVLEKEVYEDENFKKTLIDATLSLSVGDPFDFKNKIGALADKPNEKVIKAIDELKSYENYEIPVSFX	PLRF*Y*KKKSMKMRTLKRL**MRL*ALAWAILLISKTKSAL*RTSLMKRSSKP*MN*KAMKITKSR*AL	KLTGIS*FS*LFNSSMALMTFSLGLSARAPILFLKSKGSPTLRLRVASIRVFLKFSSS*TSFSNTKSEVA	KAYRDFVIFIAF*FIYGFDDLFIRLVR*SADFVFEIKRIAHAKA*SRIY*SLFKVLIFIDFFF*Y*KRSGX	*SLPGFRNFHSFLIHLWL**PFH*ACPLERRFCF*NQKDRPR*GLESHLLESF*SSHLHRLLFLILKAKWR
NC_000915.1	193691	193843	denovo16595	121	-	193209	194424	HP0186	-	hypothetical protein	CCTGAAAATCAACAACGAACTAGACGATGAAACGCTGAAACTCTTTGCCAAAACCGATATTGTGCTTTTCAAAGCTACTAGAGATAGGCCAGGAACGGACAACCTGATTAATGCGTATCTTAAAAAGGGCAAAGAGGGATTGAAGAGCGAGA	PENQQRTRR*NAETLCQNRYCAFQSY*R*ARNGQPD*CVS*KGQRGIEERX	LKINNELDDETLKLFAKTDIVLFKATRDRPGTDNLINAYLKKGKEGLKSEX	*KSTTN*TMKR*NSLPKPILCFSKLLEIGQERTT*LMRILKRAKRD*RAR	SLFNPSLPFLRYALIRLSVPGLSLVALKSTISVLAKSFSVSSSSSLLIFR	LALQSLFALFKIRINQVVRSWPISSSFEKHNIGFGKEFQRFIV*FVVDFQX	SRSSIPLCPF*DTH*SGCPFLAYL**L*KAQYRFWQRVSAFHRLVRC*FSG
NC_000915.1	560270	560364	denovo3004	121	-	560003	561572	HP0528	-	cag pathogenicity island protein cag8	CTACCAAGCGCCTGAAAAACGCTCTAAACATATTATGCCCTCTGAAATTTTTGATGATGGCACATTCACTTATTTTGGTTTCAAAAACATCACTA	LPSA*KTL*TYYAL*NF**WHIHLFWFQKHHX	YQAPEKRSKHIMPSEIFDDGTFTYFGFKNITX	TKRLKNALNILCPLKFLMMAHSLILVSKTSL	VMFLKPK*VNVPSSKISEGIICLERFSGAW*	SDVFETKISECAIIKNFRGHNMFRAFFRRLVX	**CF*NQNK*MCHHQKFQRA*YV*SVFQALGX
NC_000915.1	740809	740883	denovo13998	121	+	740558	741734	HP0690	-	acetyl CoA acetyltransferase	CAATATGGTTTGCGGATCGTCTATGAAAGCTATCCAGTTAGCGCATGACAGCATCATGCTTGGGCGCGATGAGA	QYGLRIVYESYPVSA*QHHAWAR*X	NMVCGSSMKAIQLAHDSIMLGRDEX	IWFADRL*KLSS*RMTASCLGAMR	SSRPSMMLSCANWIAFIDDPQTIL	LIAPKHDAVMR*LDSFHRRSANHIX	SHRAQA*CCHALTG*LS*TIRKPYX
NC_000915.1	941386	941496	denovo12628	121	+	938414	942287	HP0887	-	vacuolating cytotoxin	CCAACGCTTACAAGCTTTAAAAGACCAAAAATTCGCTTCTTTAGAAAGCGCGGCGGAAGTGTTGTATCAATTTGCCCCTAAATATGAAAAACCTACCAATGTTTGGGCTA	PTLTSFKRPKIRFFRKRGGSVVSICP*I*KTYQCLGX	QRLQALKDQKFASLESAAEVLYQFAPKYEKPTNVWAX	NAYKL*KTKNSLL*KARRKCCINLPLNMKNLPMFGL	AQTLVGFSYLGAN*YNTSAALSKEANFWSFKACKRW	SPNIGRFFIFRGKLIQHFRRAF*RSEFLVF*SL*ALX	*PKHW*VFHI*GQIDTTLPPRFLKKRIFGLLKLVSVG
NC_000915.1	963484	963584	denovo1754	121	+	962630	964658	HP0911	-	rep helicase, single-stranded DNA-dependent ATPase	GATACAGCATAACGAGCGCATTTACCCTAAAAATTTAGAAGTGGTGAAATCAGGGAAATTCAATAAACCCACGCTTTTAAATTACAACGACAATATCGCGA	DTA*RAHLP*KFRSGEIREIQ*THAFKLQRQYRX	IQHNERIYPKNLEVVKSGKFNKPTLLNYNDNIAX	YSITSAFTLKI*KW*NQGNSINPRF*ITTTISR	AILSL*FKSVGLLNFPDFTTSKFLG*MRSLCCI	RDIVVVI*KRGFIEFP*FHHF*IFRVNALVMLYX	SRYCRCNLKAWVY*ISLISPLLNF*GKCARYAVS
NC_000915.1	1121483	1121649	denovo10741	121	+	1120722	1121733	HP1059	ruvB	Holliday junction DNA helicase RuvB	GAATGAATTAGGCTTTGATGAAGCGGATTTGGCGTATTTATCTTTGTTGGCTAACGCTCAAGGAAAGCCGGTGGGTTTGAACACGATTGCAGCATCTATGAGAGAAGATGAAGGCACGATTGAAGACGTGATTGAGCCTTTTTTACTCGCTAATGGTTATTTAGAGA	E*IRL**SGFGVFIFVG*RSRKAGGFEHDCSIYERR*RHD*RRD*AFFTR*WLFRX	NELGFDEADLAYLSLLANAQGKPVGLNTIAASMREDEGTIEDVIEPFLLANGYLEX	MN*ALMKRIWRIYLCWLTLKESRWV*TRLQHL*EKMKARLKT*LSLFYSLMVI*R	SK*PLASKKGSITSSIVPSSSLIDAAIVFKPTGFP*ALANKDKYAKSASSKPNSF	L*ITISE*KRLNHVFNRAFIFSHRCCNRVQTHRLSLSVSQQR*IRQIRFIKA*FIX	SLNNH*RVKKAQSRLQSCLHLLS*MLQSCSNPPAFLER*PTKINTPNPLHQSLIHS
NC_000915.1	1152079	1152159	denovo1243	121	-	1150839	1153416	HP1090	-	DNA translocase FtsK	GATAATATCGCCATCAATTTTAAAGGTGCGCAGTTTGCTCAATAGATCCTGGATTTTTTGGTCAATCTCGTTTTCGTCTA	DNIAINFKGAQFAQ*ILDFLVNLVFVX	IISPSILKVRSLLNRSWIFWSISFSSX	*YRHQF*RCAVCSIDPGFFGQSRFRL	DENEIDQKIQDLLSKLRTFKIDGDII	RRKRD*PKNPGSIEQTAHL*N*WRYYX	*TKTRLTKKSRIY*ANCAPLKLMAILS
NC_000915.1	1161229	1161392	denovo11653	121	-	1160305	1162132	HP1100	-	phosphogluconate dehydratase	CAACCCTAACAACCCCTTACGGAAGGTTTTAGTAGAAGAGAGCGCTAAAAGATTAGCGAGCGGGAAGGTTCTGCCTTTAGCTAAACTCATTGATGAAAAAAGCATTCTTAACGCTCTTATAGGCTTAATGGCAACCGGAGGTTCTACCAACCACACTTTGCATA	QP*QPLTEGFSRRER*KISEREGSAFS*TH**KKHS*RSYRLNGNRRFYQPHFAX	NPNNPLRKVLVEESAKRLASGKVLPLAKLIDEKSILNALIGLMATGGSTNHTLHX	TLTTPYGRF**KRALKD*RAGRFCL*LNSLMKKAFLTLL*A*WQPEVLPTTLCI	CKVWLVEPPVAIKPIRALRMLFSSMSLAKGRTFPLANLLALSSTKTFRKGLLGL	MQSVVGRTSGCH*AYKSVKNAFFINEFS*RQNLPAR*SFSALFY*NLP*GVVRVX	YAKCGW*NLRLPLSL*ER*ECFFHQ*V*LKAEPSRSLIF*RSLLLKPSVRGC*GX
NC_000915.1	107760	107900	denovo7730	120	+	107470	108232	HP0101	-	hypothetical protein	CAATAGCATAGGGTTTAACACCGCTACCGGTTTAGAGCATTTTTTAAGAAACCACCCTAAAGTCGGTTTTAGAATCTTTAGCGTCTATAACTATTTCCATTCTGTTTCCCTCTCCCAGCCTCAAACCTTAATGGTGCAAA	Q*HRV*HRYRFRAFFKKPP*SRF*NL*RL*LFPFCFPLPASNLNGAX	NSIGFNTATGLEHFLRNHPKVGFRIFSVYNYFHSVSLSQPQTLMVQX	IA*GLTPLPV*SIF*ETTLKSVLESLASITISILFPSPSLKP*WCK	CTIKV*GWERETEWK*L*TLKILKPTLGWFLKKCSKPVAVLNPMLL	LHH*GLRLGEGNRMEIVIDAKDSKTDFRVVS*KML*TGSGVKPYAIX	FAPLRFEAGRGKQNGNSYRR*RF*NRL*GGFLKNALNR*RC*TLCYX
NC_000915.1	456835	457046	denovo7834	120	-	456079	457180	HP0439	-	hypothetical protein	TGAAAATGAATTAAAGCAATTAGAAAACAAAGAAAATCTTAAAGCAGACAACAACACAGAATTTAAAGAAGAAAATCAAGACACTAAAGAAAACCAGCCTAACGATTTGTTTTCTTTGCCATTGCCCACTCAAACCACCATCAATGGAATTAAAGAATTTGTAGAAGAGCCTGTGATAGAAACAGAGAAAAAAGAAACATCCCAAAATGAGA	*K*IKAIRKQRKS*SRQQHRI*RRKSRH*RKPA*RFVFFAIAHSNHHQWN*RICRRACDRNREKRNIPK*X	ENELKQLENKENLKADNNTEFKEENQDTKENQPNDLFSLPLPTQTTINGIKEFVEEPVIETEKKETSQNEX	KMN*SN*KTKKILKQTTTQNLKKKIKTLKKTSLTICFLCHCPLKPPSMELKNL*KSL**KQRKKKHPKMR	SFWDVSFFSVSITGSSTNSLIPLMVV*VGNGKENKSLGWFSLVS*FSSLNSVLLSALRFSLFSNCFNSFS	LILGCFFFLCFYHRLFYKFFNSIDGGLSGQWQRKQIVRLVFFSVLIFFFKFCVVVCFKIFFVF*LL*FIFX	SHFGMFLFSLFLSQALLQIL*FH*WWFEWAMAKKTNR*AGFL*CLDFLL*ILCCCLL*DFLCFLIALIHFX
NC_000915.1	721395	721483	denovo8891	120	-	721327	722140	HP0671	-	hypothetical protein	CCCCAAATACCAAGCGTTTTTCTCGCCTTTCACTGCTTTATACTCTTTTGGCTTTTCCAATTGCTTTTGCACTTCTGTGCTGCCTTCTA	PQIPSVFLAFHCFILFWLFQLLLHFCAAFX	PKYQAFFSPFTALYSFGFSNCFCTSVLPSX	PNTKRFSRLSLLYTLLAFPIAFALLCCLL	EGSTEVQKQLEKPKEYKAVKGEKNAWYLG	RRQHRSAKAIGKAKRV*SSERREKRLVFGX	*KAAQKCKSNWKSQKSIKQ*KARKTLGIWG
NC_000915.1	922303	922370	denovo2660	120	-	920416	922573	HP0870	flgE	flagellar hook protein FlgE	GGGGCTTGGGGTAGGCGTGGATGCGACGACTAAAATCTTTTCACAAGGCAATATCCAAAACACAGATA	GAWGRRGCDD*NLFTRQYPKHRX	GLGVGVDATTKIFSQGNIQNTDX	GLG*AWMRRLKSFHKAISKTQI	SVFWILPCEKILVVASTPTPSP	ICVLDIAL*KDFSRRIHAYPKPX	YLCFGYCLVKRF*SSHPRLPQAP
NC_000915.1	1039960	1040087	denovo22278	120	+	1039148	1040612	HP0977	-	hypothetical protein	AGAGCAAGTCAAGCATGATTTAAGCATGCAAAAAGCGAATGAAAAAGCCTTAAGGAGCTATATCGCTCTAAAAAAAGCGAACGCGCAAAACTACACCACACAAGATTTTGAAGAGAACAACTCCCCCA	RASQA*FKHAKSE*KSLKELYRSKKSERAKLHHTRF*REQLPX	EQVKHDLSMQKANEKALRSYIALKKANAQNYTTQDFEENNSPX	SKSSMI*ACKKRMKKP*GAISL*KKRTRKTTPHKILKRTTPP	GELFSSKSCVV*FCAFAFFRAI*LLKAFSFAFCMLKSCLTCS	GGVVLFKILCGVVLRVRFF*SDIAP*GFFIRFLHA*IMLDLLX	WGSCSLQNLVWCSFARSLFLERYSSLRLFHSLFACLNHA*LAL
NC_000915.1	1339801	1339922	denovo23063	120	+	1337933	1340468	HP1266	-	NADH dehydrogenase subunit G	TTTTGGAAAAGACGCTGCCAGCAAAGTGGATTTTATTTTACCCAGTCTCAACCAGCTAGAAGGCACGATCACCAATATTGAAGGGCGTGTGTTGCCCTTAAAACCGGCTTTGAGGTTTGAGA	FWKRRCQQSGFYFTQSQPARRHDHQY*RACVALKTGFEV*X	FGKDAASKVDFILPSLNQLEGTITNIEGRVLPLKPALRFEX	LEKTLPAKWILFYPVSTS*KARSPILKGVCCP*NRL*GLR	SNLKAGFKGNTRPSILVIVPSSWLRLGKIKSTLLAASFPK	LKPQSRF*GQHTPFNIGDRAF*LVETG*NKIHFAGSVFSKX	SQTSKPVLRATHALQYW*SCLLAG*DWVK*NPLCWQRLFQX
NC_000915.1	1367771	1367884	denovo9029	120	-	1367721	1368756	HP1293	-	DNA-directed RNA polymerase subunit alpha	AGAGCTTAAGGGCGTGAAAAACATGGGTAAAAAATCCTATGATGAAATCGCTGAAAAATTGAATGATTTGGGCTATCCGGTAGGCACAGAATTAAGCCCTGAACAAAGAGAGA	RA*GREKHG*KIL**NR*KIE*FGLSGRHRIKP*TKRX	ELKGVKNMGKKSYDEIAEKLNDLGYPVGTELSPEQREX	SLRA*KTWVKNPMMKSLKN*MIWAIR*AQN*ALNKER	SLCSGLNSVPTG*PKSFNFSAISS*DFLPMFFTPLSS	LSLFRA*FCAYRIAQIIQFFSDFIIGFFTHVFHALKLX	SLFVQGLILCLPDSPNHSIFQRFHHRIFYPCFSRP*AL
NC_000915.1	1410197	1410249	denovo16333	120	-	1409756	1411136	HP1350	-	protease	GGTGTTAGTCAATGGCGGTTCAGCGAGCGCGAGCGAGATCGTCGCAGGGGCAA	GVSQWRFSERERDRRRGX	VLVNGGSASASEIVAGAX	C*SMAVQRARARSSQGQ	APATISLALAEPPLTNT	CPCDDLARAR*TAID*HX	LPLRRSRSRSLNRH*LTP
NC_000915.1	68316	68485	denovo22633	119	+	67309	68800	HP0063	-	hypothetical protein	TTTGGAAACAGAGTTAGAACGCGCTACAGAAAATTTGAGCCAAAAAATAGCGCCTATTTTAGAGCGGTATGAAAATGATAAGCGGCAAAAATTGGGTTATGGCGAGTTTTTAGAAAAAGAAAAAGAGGGCTTTATGGTAGATGAGCAAAACCCTTATCCGGAAGAAGTCA	FGNRVRTRYRKFEPKNSAYFRAV*K**AAKIGLWRVFRKRKRGLYGR*AKPLSGRSX	LETELERATENLSQKIAPILERYENDKRQKLGYGEFLEKEKEGFMVDEQNPYPEEVX	WKQS*NALQKI*AKK*RLF*SGMKMISGKNWVMASF*KKKKRALW*MSKTLIRKKS	TSSG*GFCSSTIKPSFSFSKNSP*PNFCRLSFSYRSKIGAIFWLKFSVARSNSVSK	DFFRIRVLLIYHKALFFFF*KLAITQFLPLIIFIPL*NRRYFLAQIFCSAF*LCFQX	*LLPDKGFAHLP*SPLFLFLKTRHNPIFAAYHFHTALK*ALFFGSNFL*RVLTLFPX
NC_000915.1	435216	435331	denovo7532	119	+	435097	436267	HP0421	-	type 1 capsular polysaccharide biosynthesis protein J CapJ	TCATGTGGATAATTTAGGGAGTGAAGAAGAGGGGTATTACAACCTTAAAGAGCGCTACATCCCCCTAGTTACAGAAATTTCACACAAACAACACATCCTTTTTGCTAAACCCGATA	SCG*FRE*RRGVLQP*RALHPPSYRNFTQTTHPFC*TRX	HVDNLGSEEEGYYNLKERYIPLVTEISHKQHILFAKPDX	MWII*GVKKRGITTLKSATSP*LQKFHTNNTSFLLNPI	SGLAKRMCCLCEISVTRGM*RSLRL*YPSSSLPKLST*	IGFSKKDVLFV*NFCN*GDVALFKVVIPLFFTP*IIHMX	YRV*QKGCVVCVKFL*LGGCSAL*GCNTPLLHSLNYPHX
NC_000915.1	573494	573708	denovo2438	119	-	572735	573848	HP0541	-	cag pathogenicity island protein cag20	TATTGTTGTGGGATTTACTAATCCGCAAATGACCGCTATCATGACCCAATACAATCAGAGCATCGCTGAAGCCGTAAGCATGCCTATGAAAGCTGCTAACCAACAATACAACCAATTGTATCAAGGTTTTAACGATCAAAGCATGGCTGTGGGGAACAATATCTTAAATATCAGCAAATTAACAGGGGAATTTAACGTGCAAGGCAACACGCAAA	YCCGIY*SANDRYHDPIQSEHR*SRKHAYESC*PTIQPIVSRF*RSKHGCGEQYLKYQQINRGI*RARQHAX	IVVGFTNPQMTAIMTQYNQSIAEAVSMPMKAANQQYNQLYQGFNDQSMAVGNNILNISKLTGEFNVQGNTQX	LLWDLLIRK*PLS*PNTIRASLKP*ACL*KLLTNNTTNCIKVLTIKAWLWGTIS*ISAN*QGNLTCKATRK	CVLPCTLNSPVNLLIFKILFPTAML*SLKP*YNWLYCWLAAFIGMLTASAML*LYWVMIAVICGLVNPTTI	LRVALHVKFPC*FADI*DIVPHSHALIVKTLIQLVVLLVSSFHRHAYGFSDALIVLGHDSGHLRISKSHNNX	FACCLAR*IPLLIC*YLRYCSPQPCFDR*NLDTIGCIVG*QLS*ACLRLQRCSDCIGS**RSFAD**IPQQX
NC_000915.1	603227	603393	denovo21331	119	-	602180	603671	HP0570	-	leucyl aminopeptidase	TTATACTTGTGGTGCACATTCTAAAGATAACGCGCTTTTAGAAAACTTGAAAGCGCTGTTTTTGGGCTTGAAATTAGGTTTGTATGAATACGACACTTTTAAATCCAACAAAAAAGAAAGCGTTTTAAAAGAAGCCATTGTCGCTTTAGAATTGCACAAACCTTGCA	LYLWCTF*R*RAFRKLESAVFGLEIRFV*IRHF*IQQKRKRFKRSHCRFRIAQTLX	YTCGAHSKDNALLENLKALFLGLKLGLYEYDTFKSNKKESVLKEAIVALELHKPCX	ILVVHILKITRF*KT*KRCFWA*N*VCMNTTLLNPTKKKAF*KKPLSL*NCTNLA	QGLCNSKATMASFKTLSFLLDLKVSYSYKPNFKPKNSAFKFSKSALSLECAPQV*	ARFVQF*SDNGFF*NAFFFVGFKSVVFIQT*FQAQKQRFQVF*KRVIFRMCTTSIX	CKVCAILKRQWLLLKRFLFCWI*KCRIHTNLISSPKTALSSFLKARYL*NVHHKYX
NC_000915.1	626394	626678	denovo5504	119	+	626245	628042	HP0593	-	adenine-specific DNA methyltransferase	CTCTGAACCTTGCCAAAAACAACTCAAATTACAAGAAAGCTTTACGCCCCAAACTTCAGCGAGCAAACACCCCAACAACGCTATTATCATAGGCGATAATCTTGATGCGCTCAAACTTTTAAAATCCGCTTACAGCGAAAAAATAAAGATGATTTACATTGATCCGCCCTACAACACTGGAAACGATGAATTTATTTATCCGGATAATTTCAGGCAAGATTATCAAAAGATTTTAAGGGAAGTGGGCTTAATGGAAATAGATGAAAACGGAAAGGAAATAGAAA	L*TLPKTTQITRKLYAPNFSEQTPQQRYYHRR*S*CAQTFKIRLQRKNKDDLH*SALQHWKR*IYLSG*FQARLSKDFKGSGLNGNR*KRKGNRX	SEPCQKQLKLQESFTPQTSASKHPNNAIIIGDNLDALKLLKSAYSEKIKMIYIDPPYNTGNDEFIYPDNFRQDYQKILREVGLMEIDENGKEIEX	LNLAKNNSNYKKALRPKLQRANTPTTLLS*AIILMRSNF*NPLTAKK*R*FTLIRPTTLETMNLFIRIISGKIIKRF*GKWA*WK*MKTERK*K	SISFPFSSISIKPTSLKIF**SCLKLSG*INSSFPVL*GGSM*IIFIFSL*ADFKSLSASRLSPMIIALLGCLLAEVWGVKLSCNLSCFWQGSE	FYFLSVFIYFH*AHFP*NLLIILPEIIRINKFIVSSVVGRINVNHLYFFAVSGF*KFERIKIIAYDNSVVGVFAR*SLGRKAFL*FELFLARFRX	FLFPFRFHLFPLSPLPLKSFDNLA*NYPDK*IHRFQCCRADQCKSSLFFRCKRILKV*AHQDYRL***RCWGVCSLKFGA*SFLVI*VVFGKVQX
NC_000915.1	741109	741218	denovo22698	119	+	740558	741734	HP0690	-	acetyl CoA acetyltransferase	CAAAGCAAGAGCCGCCATTAATGCAGGGAAATTCCAAGAAGAAATCACGCCTATTGAAATAGCGAATAAAAAAGGCGTGGTGGTTTTTAAAGAAGACGAATACCCTAGAA	QSKSRH*CREIPRRNHAY*NSE*KRRGGF*RRRIP*X	KARAAINAGKFQEEITPIEIANKKGVVVFKEDEYPRX	KQEPPLMQGNSKKKSRLLK*RIKKAWWFLKKTNTLE	LGYSSSLKTTTPFLFAISIGVISSWNFPALMAALAL	SRVFVFFKNHHAFFIRYFNRRDFFLEFPCINGGSCFX	F*GIRLL*KPPRLFYSLFQ*A*FLLGISLH*WRLLLX
NC_000915.1	1015381	1015499	denovo16472	119	-	1015045	1015774	HP0956	-	hypothetical protein	GGATAAAGAAACAAGCGGGGTGGTTTTATTGGTGAAAGAAAATTCAGAATTCCACTTAAAAGCTAAAAAGGCTTTTAAAGACAGGGCGGTTAAAAAAGAGTATTTAGCGCTCACTCAAA	G*RNKRGGFIGERKFRIPLKS*KGF*RQGG*KRVFSAHSX	DKETSGVVLLVKENSEFHLKAKKAFKDRAVKKEYLALTQX	IKKQAGWFYW*KKIQNST*KLKRLLKTGRLKKSI*RSLK	*VSAKYSFLTALSLKAFLAFKWNSEFSFTNKTTPLVSLS	LSER*ILFFNRPVFKSLFSF*VEF*IFFHQ*NHPACFFIX	FE*ALNTLF*PPCL*KPF*LLSGILNFLSPIKPPRLFLYP
NC_000915.1	1028364	1028461	denovo13933	119	-	1027101	1030164	HP0969	-	cation efflux system protein CzCA	TCAATCTAGGGATCTCATGCTAAACATTGAGAGCGCGATTAAAAAGCATGTCAAGGAAGTTAAAAGCATTGTCGCGCGCACAGGGAGCGATGAATTGA	SI*GSHAKH*ERD*KACQGS*KHCRAHRER*IX	QSRDLMLNIESAIKKHVKEVKSIVARTGSDELX	NLGISC*TLRARLKSMSRKLKALSRAQGAMN*	NSSLPVRATMLLTSLTCFLIALSMFSMRSLD*	QFIAPCARDNAFNFLDMLFNRALNV*HEIPRLX	SIHRSLCARQCF*LP*HAF*SRSQCLA*DP*IX
NC_000915.1	1102305	1102465	denovo21166	119	+	1100926	1103128	HP1041	flhA	flagellar biosynthesis protein FlhA	TGTGATTGGTGAGGGCATGGTGATGCCAGACAAGTTTTTAGCCATGAATACCGGTTTTGTGAATAAAGAAATTGAAGGCATTCCTACTAAAGAGCCGGCTTTTGGAATGGACGCTTTATGGATTGAAACTAAAAATAAAGAAGAAGCCATTATTCAAGGCA	CDW*GHGDARQVFSHEYRFCE*RN*RHSY*RAGFWNGRFMD*N*K*RRSHYSRX	VIGEGMVMPDKFLAMNTGFVNKEIEGIPTKEPAFGMDALWIETKNKEEAIIQGX	*LVRAW*CQTSF*P*IPVL*IKKLKAFLLKSRLLEWTLYGLKLKIKKKPLFKA	P*IMASSLFLVSIHKASIPKAGSLVGMPSISLFTKPVFMAKNLSGITMPSPIT	ALNNGFFFIFSFNP*SVHSKSRLFSRNAFNFFIHKTGIHG*KLVWHHHALTNHX	CLE*WLLLYF*FQSIKRPFQKPAL**ECLQFLYSQNRYSWLKTCLASPCPHQSX
NC_000915.1	1304915	1305079	denovo12165	119	+	1304802	1305345	HP1230	-	hypothetical protein	GCAAACCATCTCGCATGTGCTTAATGGCGGATCGCTGTTGGTGAGCGCGGATTCTTCTAGGCACTGGTTTTTAAACTACATTCTTTCTAACCTAAACCCCAAAGATTTAAAAGAGCGCCCCTTATTGTCCGTCATTGATTTTAACGCTTCTTCTTTCTACCCCA	ANHLACA*WRIAVGERGFF*ALVFKLHSF*PKPQRFKRAPLIVRH*F*RFFFLPX	QTISHVLNGGSLLVSADSSRHWFLNYILSNLNPKDLKERPLLSVIDFNASSFYPX	KPSRMCLMADRCW*ARILLGTGF*TTFFLT*TPKI*KSAPYCPSLILTLLLSTP	G*KEEALKSMTDNKGRSFKSLGFRLERM*FKNQCLEESALTNSDPPLSTCEMVC	GVERRSVKINDGQ*GALF*IFGV*VRKNVV*KPVPRRIRAHQQRSAIKHMRDGLX	WGRKKKR*NQ*RTIRGALLNLWGLG*KECSLKTSA*KNPRSPTAIRH*AHARWFA
NC_000915.1	1441041	1441196	denovo16021	119	-	1440895	1441285	HP1377	-	flagellar assembly protein FliW	GAATAGCACAGAAGAGAATTCCGTGGTGTCTTTCACGCTGGTCAATCCCTTTGCCTTAAGAAAATACGAATTTGAAGTGCCTACCCCTTTAAAAATCCTTTTAGAATTAGAGGGAGCCAAGAGCGTTCTAGTCGCTAATATCATGGTCGTTCAAA	E*HRREFRGVFHAGQSLCLKKIRI*SAYPFKNPFRIRGSQERSSR*YHGRSX	NSTEENSVVSFTLVNPFALRKYEFEVPTPLKILLELEGAKSVLVANIMVVQX	IAQKRIPWCLSRWSIPLP*ENTNLKCLPL*KSF*N*REPRAF*SLISWSFK	*TTMILATRTLLAPSNSKRIFKGVGTSNSYFLKAKGLTSVKDTTEFSSVLF	LNDHDISD*NALGSL*F*KDF*RGRHFKFVFS*GKGIDQRERHHGILFCAIX	FERP*Y*RLERSWLPLILKGFLKG*ALQIRIFLRQRD*PA*KTPRNSLLCYS
NC_000915.1	1517743	1517823	denovo19857	119	+	1517546	1517900	HP1449	-	hypothetical protein	CCCTTTTTGCTCTGGGGGCATTGCTTACCCTACTACTCGCTTGAAACGCCCAAGCCTGATCCAATCTCATAAAGATTCTA	PFLLWGHCLPYYSLETPKPDPIS*RFX	PFCSGGIAYPTTRLKRPSLIQSHKDSX	LFALGALLTLLLA*NAQA*SNLIKIL	ESL*DWIRLGRFKRVVG*AMPPEQKG	RIFMRLDQAWAFQASSRVSNAPRAKRX	*NLYEIGSGLGVSSE**GKQCPQSKKG
NC_000915.1	109605	109733	denovo5016	118	-	109024	110722	HP0103	-	methyl-accepting chemotaxis protein TlpB	TGATATAGCGAGCATGATGAATGCTTCCATAGAGCAATCTCAAGGGTTAAGGAAGCGTTTGATTGAAACGCAAGGGCTGGTCAAAGAGAGCAAGGATGCGATCGGGGATTTATTTTCTCAAATCACAG	FLNHPKFREK*SH*YSEHDECFHRAISRVKEAFD*NARAGQREQGCDRGFIFSNHRERAH*RGTL*QSGAAKP*R**CQIHSGYYQ*YCRSNEFIX	SSTTLNSVKNKATDIASMMNASIEQSQGLRKRLIETQGLVKESKDAIGDLFSQITESAHTEEELSSKVEQLSRNADDVKSILDIINDIADQTNLLX	PQPP*IP*KIKPLI*RA**MLP*SNLKG*GSV*LKRKGWSKRARMRSGIYFLKSQRARTLKRNSLAKWSS*AVTLMMSNPFWILSMILPIKRIY*	NKFV*SAISLIISRMDLTSSALRLSCSTLLESSSSVCALSVI*ENKSPIASLLSLTSPCVSIKRFLNP*DCSMEAFIMLAISVALFFTEFRVVEE	**IRLIGNIIDNIQNGFDIISVTA*LLHFAREFLFSVRALCDLRK*IPDRILALFDQPLRFNQTLP*PLRLLYGSIHHARYISGFIFHGI*GG*GX	LINSFDRQYH**YPEWI*HHQRYGLAAPLC*RVPLQCARSL*FEKINPRSHPCSL*PALAFQSNASLTLEIALWKHSSCSLYQWLYFSRNLGWLRX
NC_000915.1	210669	211056	denovo8559	118	+	209264	211646	HP0205	-	hypothetical protein	GACTTATAAGATAAACCACCGCTTAAAGGGAATTGAACTTTATTTCTTAAGTTTTGAAACGCTGTATAAGGGTTACACTCTCGGCAATATTCTGCGAACTCAGAATAGTTTTTGCTTTGTTTGAATTTTTCCTTGTTTGTTTCAAATTTATCCTTGATTTCACCAATATTTTTAGGGAACAAATGAACGCCACTCTTTTCATCTAAAGTTTTTATGTCTTCCCACAGAAATTTTCTTGCTGATTCAAGAAAATCACTGTATCTGTATTGTTCGATTTCTGAATTGAATAATAAGTCTATTTTTTCCAAATAAAACTGACACATCATGGATTTAATATCTTTAGACGCATCATTAACAACATGGCTTGCTATATATTTTTTGCATATTA	DL*DKPPLKGN*TLFLKF*NAV*GLHSRQYSANSE*FLLCLNFSLFVSNLSLISPIFLGNK*TPLFSSKVFMSSHRNFLADSRKSLYLYCSISELNNKSIFSK*N*HIMDLISLDASLTTWLAIYFLHIX	TYKINHRLKGIELYFLSFETLYKGYTLGNILRTQNSFCFV*IFPCLFQIYP*FHQYF*GTNERHSFHLKFLCLPTEIFLLIQENHCICIVRFLN*IISLFFPNKTDTSWI*YL*THH*QHGLLYIFCIL	LIR*TTA*RELNFIS*VLKRCIRVTLSAIFCELRIVFALFEFFLVCFKFILDFTNIFREQMNATLFI*SFYVFPQKFSC*FKKITVSVLFDF*IE**VYFFQIKLTHHGFNIFRRIINNMACYIFFAYX	NMQKIYSKPCC**CV*RY*IHDVSVLFGKNRLIIQFRNRTIQIQ*FS*ISKKISVGRHKNFR*KEWRSFVP*KYW*NQG*I*NKQGKIQTKQKLF*VRRILPRV*PLYSVSKLKK*SSIPFKRWFIL*V	*YAKNI*QAMLLMMRLKILNP*CVSFIWKK*TYYSIQKSNNTDTVIFLNQQENFCGKT*KL*MKRVAFICSLKILVKSRINLKQTRKNSNKAKTILSSQNIAESVTLIQRFKT*EIKFNSL*AVVYLISX	ICKKYIASHVVNDASKDIKSMMCQFYLEKIDLLFNSEIEQYRYSDFLESARKFLWEDIKTLDEKSGVHLFPKNIGEIKDKFETNKEKFKQSKNYSEFAEYCRECNPYTAFQNLRNKVQFPLSGGLSYKS
NC_000915.1	272084	272185	denovo16822	118	+	271794	272553	HP0263	-	adenine-specific DNA methyltransferase	CGCAATAGCTAAAGAATGCGGTTGGAAATACCAAAATACGATTATTTGGAATGAAAGCAATATTTCAAGACGCACCGCTTGGGGGAGTTGGTTGCAAGCTA	RNS*RMRLEIPKYDYLE*KQYFKTHRLGELVASX	AIAKECGWKYQNTIIWNESNISRRTAWGSWLQAX	Q*LKNAVGNTKIRLFGMKAIFQDAPLGGVGCKL	ACNQLPQAVRLEILLSFQIIVFWYFQPHSLAIA	SLQPTPPSGAS*NIAFIPNNRILVFPTAFFSYCX	*LATNSPKRCVLKYCFHSK*SYFGISNRIL*LLR
NC_000915.1	327831	327956	denovo14087	118	+	327607	327976	HP0311	-	hypothetical protein	GTGCGATAAAAAAGGGCAGAGCGTGATCGTGAATGATTTAGGCGATTTGTGGGATAAGGCGCAAAACTTAGCCAAAAAAGAGATGGACGCACTAGATTCTCATCTGTTAGCGTTTTTAAATCAAA	VR*KRAERDRE*FRRFVG*GAKLSQKRDGRTRFSSVSVFKSX	CDKKGQSVIVNDLGDLWDKAQNLAKKEMDALDSHLLAFLNQX	AIKKGRA*S*MI*AICGIRRKT*PKKRWTH*ILIC*RF*IK	*FKNANR*ESSASISFLAKFCALSHKSPKSFTITLCPFLSH	LI*KR*QMRI*CVHLFFG*VLRLIPQIA*IIHDHALPFFIAX	FDLKTLTDENLVRPSLFWLSFAPYPTNRLNHSRSRSALFYRT
NC_000915.1	346884	347009	denovo1541	118	+	346570	347377	HP0331	-	cell division inhibitor	AATCAACGCTTTAAGGGCGGATTTTGACTATATTTTGATTGACTCACCGGCTGGGATTGAAAGCGGTTTTGAGCATGCGATTTTGCATGCGGACATGGCGTTAGTGGTGGTAACGCCTGAAGTGA	NQRFKGGF*LYFD*LTGWD*KRF*ACDFACGHGVSGGNA*SX	INALRADFDYILIDSPAGIESGFEHAILHADMALVVVTPEVX	STL*GRILTIF*LTHRLGLKAVLSMRFCMRTWR*WW*RLK*	TSGVTTTNAMSACKIACSKPLSIPAGESIKI*SKSALKALI	HFRRYHH*RHVRMQNRMLKTAFNPSR*VNQNIVKIRP*SVDX	SLQALPPLTPCPHAKSHAQNRFQSQPVSQSKYSQNPPLKR*X
NC_000915.1	751391	751540	denovo15548	118	+	751084	752113	HP0699	-	hypothetical protein	CTCTTTCTGTCCATTCTCAAATCAAATCCCCTATTTTAGAACAAGATATGCAGCAAAAAATCAGCCAAATCCCCCTAAAAGACTTGAATGCCTTATTAGAAAAAATGAAACCCACGCGCTTGAATTGCTCTTTAACATTCAACGCTCTA	KLSYSFCPFSNQIPYFRTRYAAKNQPNPPKRLECLIRKNETHALELLFNIQRSR*KNLKRQLKMRFD*CGKYPX	SSLTLSVHSQIKSPILEQDMQQKISQIPLKDLNALLEKMKPTRLNCSLTFNALDEKTLNDNLKCDLTNAENILX	ALLLFLSILKSNPLF*NKICSKKSAKSP*KT*MPY*KK*NPRA*IAL*HSTL*MKKP*TTT*NAI*LMRKISL	RIFSALVKSHFKLSFKVFSSRALNVKEQFKRVGFIFSNKAFKSFRGIWLIFCCISCSKIGDLI*EWTERVREL	KDIFRISQIAF*VVV*GFFI*SVEC*RAIQARGFHFF**GIQVF*GDLADFLLHILF*NRGFDLRMDRKSKRAX	*GYFPH*SNRILSCRLRFFHLER*MLKSNSSAWVSFFLIRHSSLLGGFG*FFAAYLVLK*GI*FENGQKE*ESX
NC_000915.1	1036802	1036866	denovo11649	118	-	1035818	1037294	HP0974	-	phosphoglyceromutase	TAACTTTAGGGCTTTGGATAAGCACCCGGTTTTCATTTTTAAAAGGCGTCTCCACTCCGCCATTA	*L*GFG*APGFHF*KASPLRHX	NFRALDKHPVFIFKRRLHSAIX	TLGLWISTRFSFLKGVSTPPL	MAEWRRLLKMKTGCLSKALKL	NGGVETPFKNENRVLIQSPKVX	*WRSGDAF*K*KPGAYPKP*SX
NC_000915.1	1064192	1064334	denovo7825	118	+	1063755	1064940	HP1002	-	hypothetical protein	AGACCGACAAAAAAGACTAATTAATCTCGTGCAATTAGAAGCGTTTGAAAAAGAATACGCGCAATATAAACCATACATTATCCCTTACTTCACCAAAGAATGCGTTAAAAATGCGCCCCATTTAGCCAACAAGGAAAGACTAA	RPTKKTN*SRAIRSV*KRIRAI*TIHYPLLHQRMR*KCAPFSQQGKTX	DRQKRLINLVQLEAFEKEYAQYKPYIIPYFTKECVKNAPHLANKERLX	TDKKD*LISCN*KRLKKNTRNINHTLSLTSPKNALKMRPI*PTRKD*	SLSLLAKWGAFLTHSLVK*GIMYGLYCAYSFSNASNCTRLISLFCRS	*SFLVG*MGRIFNAFFGEVRDNVWFILRVFFFKRF*LHEIN*SFLSVX	LVFPCWLNGAHF*RILW*SKG*CMVYIARILFQTLLIARD*LVFFVGL
NC_000915.1	1455627	1455757	denovo4053	118	-	1454964	1455819	HP1394	-	hypothetical protein	TTTTGAAAAGCTAGAGCAGGCTAAAGAATGGGTTTTAAAGCTTTTAGAAGATGAGGGGTTTGAAAGCTTTATGATTGATAGCCTTGATGGGGCAAAAGATGCGCGATTGATAGAAAAAGCTGATGCGTTTA	F*KARAG*RMGFKAFRR*GV*KLYD**P*WGKRCAIDRKS*CVX	FEKLEQAKEWVLKLLEDEGFESFMIDSLDGAKDARLIEKADAFX	LKS*SRLKNGF*SF*KMRGLKAL*LIALMGQKMRD**KKLMRL	NASAFSINRASFAPSRLSIIKLSNPSSSKSFKTHSLACSSFSK	KRISFFYQSRIFCPIKAINHKAFKPLIF*KL*NPFFSLL*LFKX	*THQLFLSIAHLLPHQGYQS*SFQTPHLLKALKPIL*PALAFQX
NC_000915.1	1561567	1561737	denovo5768	118	-	1561538	1563071	HP1489	-	lipase-like protein	AGCCAAGGAAAACTTAAAACTCCAAGAGCAGGCTTTTTTACAAGGCTTAAGCACGAACGCTCAAGTCATTGATGCGAGGAACACGCTTTCTTCTATCGTCGTGGAGCAAAAAAGCGTGGCTTATAAATACATCGTTTCATTAGCGAATTTAATGGCGTTAAGCGATCATA	SQGKLKTPRAGFFTRLKHERSSH*CEEHAFFYRRGAKKRGL*IHRFISEFNGVKRSX	AKENLKLQEQAFLQGLSTNAQVIDARNTLSSIVVEQKSVAYKYIVSLANLMALSDHX	PRKT*NSKSRLFYKA*ARTLKSLMRGTRFLLSSWSKKAWLINTSFH*RI*WR*AII	*SLNAIKFANETMYL*ATLFCSTTIEESVFLASMT*AFVLKPCKKACSWSFKFSLA	MIA*RH*IR**NDVFISHAFLLHDDRRKRVPRINDLSVRA*AL*KSLLLEF*VFLGX	YDRLTPLNSLMKRCIYKPRFFAPRR*KKACSSHQ*LERSCLSLVKKPALGVLSFPWL
NC_000915.1	1573883	1574034	denovo10665	118	-	1573067	1574234	HP1501	-	hypothetical protein	TGTGGGGATTAGCTTGGAAGTGGGTAGGGCCGATCAAAAGACAAACGCTTATAAAAACGGCGAGTTGTTTCAAGTGCCTTTTGGCGATGTTTCGGCTAATGATGATGGCAAAGTTCCTGACGGGCAGACCGGTGGCTGTCAGCCAGCTTCAA	CGD*LGSG*GRSKDKRL*KRRVVSSAFWRCFG***WQSS*RADRWLSASFX	VGISLEVGRADQKTNAYKNGELFQVPFGDVSANDDGKVPDGQTGGCQPASX	WGLAWKWVGPIKRQTLIKTASCFKCLLAMFRLMMMAKFLTGRPVAVSQLQ	EAG*QPPVCPSGTLPSSLAETSPKGT*NNSPFL*AFVF*SALPTSKLIPT	*SWLTATGLPVRNFAIIISRNIAKRHLKQLAVFISVCLLIGPTHFQANPHX	LKLADSHRSARQELCHHH*PKHRQKALETTRRFYKRLSFDRPYPLPS*SPX
NC_000915.1	1619241	1619410	denovo15945	118	-	1618608	1621608	HP1541	-	transcription-repair coupling factor TrcF	CATGCTAGAGTTTGCCAAGGGAAATTATCAGGTTTTATTATGCACTTCTATTGTGGAATCAGGGATTCATTTGCCTAACGCTAACACGATCATTATAGATAATGCGCAAAATTTCGGGCTGGCTGATTTGCACCAATTGAGAGGGCGTGTGGGGAGAGGTAAAAAAGAAA	HARVCQGKLSGFIMHFYCGIRDSFA*R*HDHYR*CAKFRAG*FAPIERACGER*KRX	MLEFAKGNYQVLLCTSIVESGIHLPNANTIIIDNAQNFGLADLHQLRGRVGRGKKEX	C*SLPREIIRFYYALLLWNQGFICLTLTRSL*IMRKISGWLICTN*EGVWGEVKKK	SFLPLPTRPLNWCKSASPKFCALSIMIVLALGK*IPDSTIEVHNKT**FPLANSSM	FFFTSPHTPSQLVQISQPEILRIIYNDRVSVRQMNP*FHNRSA**NLIISLGKL*HX	FLFYLSPHALSIGANQPARNFAHYL**SC*R*ANESLIPQ*KCIIKPDNFPWQTLAX
NC_000915.1	118856	118944	denovo1579	117	+	118822	119653	HP0111	-	heat-inducible transcription repressor	TCATAATCGCATTCTAGTTTCCCCACGCAAAGCAGTTGCATCCGCTTGTTTTGAAATTCTACAGGGCGTGTTACTAGCATGCAATCAGA	S*SHSSFPTQSSCIRLF*NSTGRVTSMQSX	HNRILVSPRKAVASACFEILQGVLLACNQX	IIAF*FPHAKQLHPLVLKFYRACY*HAIR	*LHASNTPCRISKQADATALRGETRMRL*	LIAC**HAL*NFKTSGCNCFAWGN*NAIMX	SDCMLVTRPVEFQNKRMQLLCVGKLECDYX
NC_000915.1	189154	189236	denovo15357	117	-	188680	190186	HP0182	lysS	lysyl-tRNA synthetase	ATTTCCGCACGCTAGAGACAATCAAACTGCGCTTTTTAAACACATCTTTAACGCTAGGATTGACGATCAAATCCAAATAGCGA	ISAR*RQSNCAF*THL*R*D*RSNPNSX	FPHARDNQTALFKHIFNARIDDQIQIAX	FRTLETIKLRFLNTSLTLGLTIKSK*R	AIWI*SSILALKMCLKSAV*LSLACGN	RYLDLIVNPSVKDVFKKRSLIVSSVRKX	SLFGFDRQS*R*RCV*KAQFDCL*RAEX
NC_000915.1	212622	212741	denovo13327	117	+	212140	213379	HP0207	-	ATP-binding protein	TTTAAGCATTGCTTTAGCGAATTTAAACCAAAAAGTGGGGCTACTAGACGCTGATGTGTATGGCCCTAATATCCCTAGAATGATGGGCTTGCAAAGCGCTGATGTGATCATGGATCCTA	FKHCFSEFKPKSGATRR*CVWP*YP*NDGLAKR*CDHGSX	LSIALANLNQKVGLLDADVYGPNIPRMMGLQSADVIMDPX	*ALL*RI*TKKWGY*TLMCMALISLE*WACKALM*SWIL	GSMITSALCKPIILGILGPYTSASSSPTFWFKFAKAMLK	RIHDHISALQAHHSRDIRAIHISV**PHFLV*IR*SNA*X	*DP*SHQRFASPSF*GY*GHTHQRLVAPLFGLNSLKQCLX
NC_000915.1	351714	351793	denovo18997	117	-	351595	351988	HP0342	-	hypothetical protein	CTTTAAGATCTTATGGTGGGACACAACCATAGCGACCAAAAACCCGACAGACCCGCCAAGGAGCGATAAAACCCACAAAA	L*DLMVGHNHSDQKPDRPAKER*NPQX	FKILWWDTTIATKNPTDPPRSDKTHKX	LRSYGGTQP*RPKTRQTRQGAIKPTK	LWVLSLLGGSVGFLVAMVVSHHKILK	FVGFIAPWRVCRVFGRYGCVPP*DLKX	FCGFYRSLAGLSGFWSLWLCPTIRS*X
NC_000915.1	380367	380516	denovo2352	117	+	380233	380806	HP0372	dcd	deoxycytidine triphosphate deaminase	TAGAGTGGGGAGTGAGTTCATGCTCTTTGATAACAAAAACGCTTTAATTGACCCTAAAAACTTTGACCCTAACAACGCGACTAAAATTGATGCGAGTAAAGAAGGGTATTTTATCTTGCCCGCTAACGCGTTCGCCCTAGCCCATACGA	*SGE*VHAL**QKRFN*P*KL*P*QRD*N*CE*RRVFYLAR*RVRPSPYX	RVGSEFMLFDNKNALIDPKNFDPNNATKIDASKEGYFILPANAFALAHTX	EWGVSSCSLITKTL*LTLKTLTLTTRLKLMRVKKGILSCPLTRSP*PIR	VWARANALAGKIKYPSLLASILVALLGSKFLGSIKAFLLSKSMNSLPTL	RMG*GERVSGQDKIPFFTRINFSRVVRVKVFRVN*SVFVIKEHELTPHSX	SYGLGRTR*RAR*NTLLYSHQF*SRC*GQSF*GQLKRFCYQRA*THSPLX
NC_000915.1	412278	412382	denovo15227	117	-	412035	413325	HP0401	-	3-phosphoshikimate 1-carboxyvinyltransferase	AAGGCAAAAGCATGGTTAAAAACGCTAAAGATTTACGAGCTAAAGAAAGCGACAGGATTAAAGCGGTTGTTTCTAATTTCAAAGCTTTAGGGATTGAGTGCGAA	FCKRQKHG*KR*RFTS*RKRQD*SGCF*FQSFRD*VRRV*RWVLCRGIRRYKPIKTALF*D*X	FAKGKSMVKNAKDLRAKESDRIKAVVSNFKALGIECEEFEDGFYVEGLEDISPLKQRFSRIKX	LQKAKAWLKTLKIYELKKATGLKRLFLISKL*GLSAKSLKMGFM*RD*KI*AH*NSAFLGLR	LILEKRCFNGLISSNPST*NPSSNSSHSIPKALKLETTALILSLSLARKSLAFLTMLLPFAK	LNPRKALF*WAYIF*SLYIKPIFKLFALNP*SFEIRNNRFNPVAFFSS*IFSVFNHAFAFCKX	S*S*KSAVLMGLYLLIPLHKTHLQTLRTQSLKL*N*KQPL*SCRFL*LVNL*RF*PCFCLLQX
NC_000915.1	502976	503067	denovo8920	117	-	502627	504427	HP0480	-	GTP-binding protein	AACAAGTCAAAAACTTCATCCACCACTCTGTCCGGTTCAGCGGCAGGCTTATCAATTTTATTCACCACCACAATAGGGCAAATCCCAAAACA	NKSKTSSTTLSGSAAGLSILFTTTIGQIPKX	TSQKLHPPLCPVQRQAYQFYSPPQ*GKSQNX	QVKNFIHHSVRFSGRLINFIHHHNRANPKT	FWDLPYCGGE*N**ACR*TGQSGG*SF*LV	VLGFALLWW*IKLISLPLNRTEWWMKFLTCX	CFGICPIVVVNKIDKPAAEPDRVVDEVFDLX
NC_000915.1	585149	585264	denovo7228	117	-	584582	585350	HP0549	-	glutamate racemase	CTATTATGGCGATAGCGCTAGAGTGCCTTATGGCACTAAAGACCCCACCACGATCAAGCAATTTGGCTTAGAGGCTTTGGATTTTTTCAAACCGCACCAGATTAAATTATTGATTA	LLWR*R*SALWH*RPHHDQAIWLRGFGFFQTAPD*IIDX	YYGDSARVPYGTKDPTTIKQFGLEALDFFKPHQIKLLIX	IMAIALECLMALKTPPRSSNLA*RLWIFSNRTRLNY*L	INNLIWCGLKKSKASKPNCLIVVGSLVP*GTLALSP**	NQ*FNLVRFEKIQSL*AKLLDRGGVFSAIRHSSAIAIIX	*SII*SGAV*KNPKPLSQIA*SWWGL*CHKAL*RYRHNX
NC_000915.1	1084724	1084890	denovo19633	117	+	1084131	1085028	HP1021	-	response regulator	AGAAGAGCTTAAAAAAGATGAGCAATTGAAATTGTTAGAATTGGCCCGTTCATGCCCTATTGTTTTGTCCTATACCCATAAAGAACCCCTAGAATTTCCTAAAATTGTGAGCATTGAATGCGGCAATAAACCCCTATCTTTGTTTAACAACCACACGACTTTCCTTA	RRA*KR*AIEIVRIGPFMPYCFVLYP*RTPRIS*NCEH*MRQ*TPIFV*QPHDFPX	EELKKDEQLKLLELARSCPIVLSYTHKEPLEFPKIVSIECGNKPLSLFNNHTTFLX	KSLKKMSN*NC*NWPVHALLFCPIPIKNP*NFLKL*ALNAAINPYLCLTTTRLSL	RKVVWLLNKDRGLLPHSMLTILGNSRGSLWV*DKTIGHERANSNNFNCSSFLSSS	KESRVVVKQR*GFIAAFNAHNFRKF*GFFMGIGQNNRA*TGQF*QFQLLIFFKLFX	*GKSCGC*TKIGVYCRIQCSQF*EILGVLYGYRTKQ*GMNGPILTISIAHLF*ALL
NC_000915.1	1187736	1187857	denovo8117	117	-	1187004	1187943	HP1121	-	cytosine specific DNA methyltransferase	TGAAGCCCTTAGGACTTATGAATTATTTTTTAAAGATACCCATAATTTTGGGGATTTGATGCGAATCAACCCTAATGATTTACCCGATTTTGATGCACTCATTAGCGGGTTTCCTTGTCAAA	*SP*DL*IIF*RYP*FWGFDANQP**FTRF*CTH*RVSLSX	EALRTYELFFKDTHNFGDLMRINPNDLPDFDALISGFPCQX	KPLGLMNYFLKIPIILGI*CESTLMIYPILMHSLAGFLVK	*QGNPLMSASKSGKSLGLIRIKSPKLWVSLKNNS*VLRAS	LTRKPANECIKIG*IIRVDSHQIPKIMGIFKK*FISPKGFX	FDKETR**VHQNRVNH*G*FASNPQNYGYL*KIIHKS*GLX
NC_000915.1	1329661	1329825	denovo154	117	+	1328908	1329928	HP1253	-	tryptophanyl-tRNA synthetase	TTGCTTAGGATCAATCCCGCAAGCCAAAAGCAATTTGACTAGCTCATAGCTTTGGGATTTTAAAAATGCAGGATCTATGGGTAGGGTGATCGCATGCGAATTGACGACGCAAAAAAGGTTTTCATATTCATCTTGCATCTCTACCCAATGCTTGATCGCTCCTA	LLRINPASQKQFD*LIALGF*KCRIYG*GDRMRIDDAKKVFIFILHLYPMLDRSX	CLGSIPQAKSNLTSS*LWDFKNAGSMGRVIACELTTQKRFSYSSCISTQCLIAPX	A*DQSRKPKAI*LAHSFGILKMQDLWVG*SHAN*RRKKGFHIHLASLPNA*SLL	GAIKHWVEMQDEYENLFCVVNSHAITLPIDPAFLKSQSYELVKLLLACGIDPKQ	RSDQALGRDAR*I*KPFLRRQFACDHPTHRSCIFKIPKL*ASQIAFGLRD*S*AX	*ERSSIG*RCKMNMKTFFASSIRMRSPYP*ILHF*NPKAMS*SNCFWLAGLILSX
NC_000915.1	1342255	1342383	denovo4639	117	-	1342119	1342668	HP1269	-	NADH dehydrogenase subunit J	GCTTTGCTTGCGTTCAACCACTTCTGCAGCGGAGTTGAAAAACATCATGCCAAACGCATACATCACAATGACCGCCCCCACATACACCGTGATTTGCACCACGCCCAAAAACTCAGCGTCTAGTAAAA	ALLAFNHFCSGVEKHHAKRIHHNDRPHIHRDLHHAQKLSV**X	LCLRSTTSAAELKNIMPNAYITMTAPTYTVICTTPKNSASSKX	FACVQPLLQRS*KTSCQTHTSQ*PPPHTP*FAPRPKTQRLVK	LLDAEFLGVVQITVYVGAVIVMYAFGMMFFNSAAEVVERKQS	FTRR*VFGRGANHGVCGGGHCDVCVWHDVFQLRCRSG*TQAKX	FY*TLSFWAWCKSRCMWGRSL*CMRLA*CFSTPLQKWLNASKA
NC_000915.1	1529840	1530036	denovo19649	117	-	1528910	1532546	HP1460	dnaE	DNA polymerase III subunit alpha	GATGCCTCCGCATATCAATTCTTCTATGCAAGATTTCAGCGTGGCGGAGTTTAAAAATCAAAAGGGCGAGTTAGAAAAGAAAATCGTGTTTGGTTTGGGAGCGATTAAAGGAGTTGGGGGTGAGCCGATTAAAAACATCATTGAAGAAAGGGCTAAAGGGGATTATAAGAGTTTGGAAGATTTTATTTCACGGGTGA	DASAYQFFYARFQRGGV*KSKGRVRKENRVWFGSD*RSWG*AD*KHH*RKG*RGL*EFGRFYFTGX	MPPHINSSMQDFSVAEFKNQKGELEKKIVFGLGAIKGVGGEPIKNIIEERAKGDYKSLEDFISRVX	CLRISILLCKISAWRSLKIKRAS*KRKSCLVWERLKELGVSRLKTSLKKGLKGIIRVWKILFHG*	TREIKSSKLL*SPLALSSMMFLIGSPPTPLIAPKPNTIFFSNSPF*FLNSATLKSCIEELICGGI	HP*NKIFQTLIIPFSPFFNDVFNRLTPNSFNRSQTKHDFLF*LALLIFKLRHAEILHRRIDMRRHX	SPVK*NLPNSYNPL*PFLQ*CF*SAHPQLL*SLPNQTRFSFLTRPFDF*TPPR*NLA*KN*YAEAS
NC_000915.1	142502	142644	denovo20968	116	-	142226	143594	HP0132	-	L-serine deaminase SdaA	TTTACTCACTAGTGCGGCGATTGGCTATCTTTACAAGAAAAACGCTTCCTTGAGTGGCGCAGAAGCCGGGTGTCAGGCTGAAATTGGCGTGGCAAGCTCTATGGCTGCGGGGGGGTTAGCTCATTTGTGCCAAGCGACCACGA	FTH*CGDWLSLQEKRFLEWRRSRVSG*NWRGKLYGCGGVSSFVPSDHX	LLTSAAIGYLYKKNASLSGAEAGCQAEIGVASSMAAGGLAHLCQATTX	YSLVRRLAIFTRKTLP*VAQKPGVRLKLAWQALWLRGG*LICAKRPR	VVAWHK*ANPPAAIELATPISA*HPASAPLKEAFFL*R*PIAALVSK	RGRLAQMS*PPRSHRACHANFSLTPGFCATQGSVFLVKIANRRTSE*X	SWSLGTNELTPPQP*SLPRQFQPDTRLLRHSRKRFSCKDSQSPH**VX
NC_000915.1	201449	201568	denovo1625	116	+	200991	201696	HP0194	tpiA	triosephosphate isomerase	TTTAGTGGTGGCGTATGAGCCTATTTGGGCGATTGGCACCAAAAAAAGCGCTTCTTTAGAAGATATTTATCTCACGCATGGTTTTTTAAAGCAAATCTTAAATCAAAAAACGCCCTTGT	S*FSGGV*AYLGDWHQKKRFFRRYLSHAWFFKANLKSKNALVVWGEREHTX	PNLVVAYEPIWAIGTKKSASLEDIYLTHGFLKQILNQKTPLLYGGSVNTQX	LI*WWRMSLFGRLAPKKALL*KIFISRMVF*SKS*IKKRPCCMGGA*THK	CVFTLPPYNKGVF*FKICFKKPCVR*ISSKEALFLVPIAQIGSYATTKLG	LCVHAPPIQQGRFLI*DLL*KTMREINIF*RSAFFGANRPNRLIRHH*IRX	FVCSRSPHTTRAFFDLRFALKNHA*DKYLLKKRFFWCQSPK*AHTPPLN*X
NC_000915.1	222764	222904	denovo20979	116	+	222219	223878	HP0214	-	sodium-dependent transporter	GAGCGTTTTGCAATTAGTCGCTAAACTGGTGGGCAAAGAAGACGCCTCTAATTCATGGCATCAAAAAGAAGAAATCACCAAAGCGCATGGGGGTATTATGAGTAATATCGTGCATAAGGGTAAAGATATTACTCAAGTCA	ERFAISR*TGGQRRRL*FMASKRRNHQSAWGYYE*YRA*G*RYYSSX	SVLQLVAKLVGKEDASNSWHQKEEITKAHGGIMSNIVHKGKDITQVX	AFCN*SLNWWAKKTPLIHGIKKKKSPKRMGVL*VISCIRVKILLKS	T*VISLPLCTILLIIPPCALVISSF*CHELEASSLPTSLATNCKTL	DLSNIFTLMHDITHNTPMRFGDFFFLMP*IRGVFFAHQFSD*LQNAX	*LE*YLYPYARYYS*YPHALW*FLLFDAMN*RRLLCPPV*RLIAKRS
NC_000915.1	471607	471782	denovo13205	116	+	470339	473405	HP0453	-	hypothetical protein	TTTGTTTGAAAATAAATTAAAGAAAAATGAGCGTTTGCGTTATAACAGCGTGGATTTGGTCGTTAAAGAAAACCATAAAAGTAAGACCTTTAATGATTGTGGCTTGGTTTTGGAGAGGCAAAAAAGCGATGATTCAAAAGAGTTCCTTATTCTACAAGATTCTTTTATCAAAAAAA	FV*K*IKEK*AFAL*QRGFGR*RKP*K*DL**LWLGFGEAKKR*FKRVPYSTRFFYQKX	LFENKLKKNERLRYNSVDLVVKENHKSKTFNDCGLVLERQKSDDSKEFLILQDSFIKKX	CLKIN*RKMSVCVITAWIWSLKKTIKVRPLMIVAWFWRGKKAMIQKSSLFYKILLSKK	FLIKESCRIRNSFESSLFCLSKTKPQSLKVLLLWFSLTTKSTLL*RKRSFFFNLFSNK	FFDKRIL*NKELF*IIAFLPLQNQATIIKGLTFMVFFNDQIHAVITQTLIFL*FIFKQX	FF**KNLVE*GTLLNHRFFASPKPSHNH*RSYFYGFL*RPNPRCYNANAHFSLIYFQTX
NC_000915.1	503589	503789	denovo20283	116	+	502627	504427	HP0480	-	GTP-binding protein	AGGAAAGCATGTTACTGCTAATAAATTGAAAGACAGGCTCTTAAAAGAAATGCAAACCAATATCGCTATGAAATGCGAAGAAATGGGCGAGGGCAAGTTTAAAGTGAGTGGGCGTGGGGAATTGCAAATCACTATTTTAGCTGAAAACTTGCGCCGTGAAGGGTTTGAATTTAGCATTTCACGCCCTGAAGTCATCATTA	RRKACYC**IERQALKRNANQYRYEMRRNGRGQV*SEWAWGIANHYFS*KLAP*RV*I*HFTP*SHH*RRKX	EGKHVTANKLKDRLLKEMQTNIAMKCEEMGEGKFKVSGRGELQITILAENLRREGFEFSISRPEVIIKEENX	KESMLLLIN*KTGS*KKCKPISL*NAKKWARASLK*VGVGNCKSLF*LKTCAVKGLNLAFHALKSSLKKKI	FSSLMMTSGREMLNSNPSRRKFSAKIVICNSPRPLTLNLPSPISSHFIAILVCISFKSLSFNLLAVTCFPS	IFFFNDDFRA*NAKFKPFTAQVFS*NSDLQFPTPTHFKLALAHFFAFHSDIGLHFF*EPVFQFISSNMLSFX	YFLL***LQGVKC*IQTLHGASFQLK**FAIPHAHSL*TCPRPFLRIS*RYWFAFLLRACLSIY*Q*HAFLL
NC_000915.1	685838	685917	denovo13978	116	-	685733	686414	HP0639	-	hypothetical protein	TAAAGCGCAAGAATTTCAAATGGCTAAAGATTTGGGCGTCTTGGATTTAGTCATCAAAGAAACGCACACCTGCTATCAAA	*SARISNG*RFGRLGFSHQRNAHLLSX	KAQEFQMAKDLGVLDLVIKETHTCYQX	KRKNFKWLKIWASWI*SSKKRTPAIK	**QVCVSLMTKSKTPKSLAI*NSCAL	LIAGVRFFDD*IQDAQIFSHLKFLRFX	FDSRCAFL**LNPRRPNL*PFEILALX
NC_000915.1	765168	765233	denovo15193	116	-	763981	765964	HP0710	-	hypothetical protein	TGTGATAGATGGAATTAGGGTAGTTGCTAGGGAAAGCGCTCTGACCTTGACCCCCATAAAGCGAA	CDRWN*GSC*GKRSDLDPHKAX	VIDGIRVVARESALTLTPIKRX	**MELG*LLGKAL*P*PP*SE	RFMGVKVRALSLATTLIPSIT	SLYGGQGQSAFPSNYPNSIYHX	FALWGSRSERFP*QLP*FHLSX
NC_000915.1	1166546	1166655	denovo18478	116	+	1166385	1167681	HP1105	-	LPS biosynthesis protein	TATAAACATGCGAGAAGTAGTGGTTCAAGAACATTTCAAGGGAGTTTTCTTTGATCTCTGCATGGGCATGCGAGAAGTAGTGGTTCAAGAACATTCCGAGATTTTCTTGA	YKHARSSGSRTFQGSFL*SLHGHARSSGSRTFRDFLX	INMREVVVQEHFKGVFFDLCMGMREVVVQEHSEIFLX	*TCEK*WFKNISREFSLISAWACEK*WFKNIPRFS*	KKISECS*TTTSRMPMQRSKKTPLKCS*TTTSRMFI	QENLGMFLNHYFSHAHAEIKENSLEMFLNHYFSHVYX	SRKSRNVLEPLLLACPCRDQRKLP*NVLEPLLLACLX
NC_000915.1	1368820	1368975	denovo11637	116	-	1368767	1369394	HP1294	rpsD	30S ribosomal protein S4	TTCAGGGCAAAAAATTGAGATCAAAGAAAAAACCAAGAGCAACTCTCAAGTGGTGCGCGCGATGGAATTGACAGCTCAAACAGGGATTGTGCCATGGATTGATGTGGAAAAAGATAAAAAATACGGCATCTTCACCCGCTACCCTGAAAGAGAAG	FRAKN*DQRKNQEQLSSGARDGIDSSNRDCAMD*CGKR*KIRHLHPLP*KRRSGCPY*X	SGQKIEIKEKTKSNSQVVRAMELTAQTGIVPWIDVEKDKKYGIFTRYPEREEVVVPIEX	QGKKLRSKKKPRATLKWCARWN*QLKQGLCHGLMWKKIKNTASSPATLKEKKWLSLLK	SIGTTTSSLSG*RVKMPYFLSFSTSIHGTIPV*AVNSIARTT*ELLLVFSLISIFCPE	FNRDNHFFSFRVAGEDAVFFIFFHINPWHNPCLSCQFHRAHHLRVALGFFFDLNFLP*X	FQ*GQPLLLFQGSG*RCRIFYLFPHQSMAQSLFELSIPSRAPLESCSWFFL*SQFFALX
NC_000915.1	1417769	1417869	denovo5727	116	-	1417067	1417889	HP1355	-	nicotinate-nucleotide pyrophosphorylase	AGAACGCGCTTTAAAAGAAGATTTAGGGCATGGGGATTTGTTTGAAAGGGTGTTAGAAAAAGATTTTAAGGCCACAGCGTTTGTTAGGGCTAAACAAGAGA	RTRFKRRFRAWGFV*KGVRKRF*GHSVC*G*TRX	ERALKEDLGHGDLFERVLEKDFKATAFVRAKQEX	NAL*KKI*GMGICLKGC*KKILRPQRLLGLNKR	SCLALTNAVALKSFSNTLSNKSPCPKSSFKARS	LLFSPNKRCGLKIFF*HPFKQIPMP*IFF*SAFX	SLV*P*QTLWP*NLFLTPFQTNPHALNLLLKRVL
NC_000915.1	1486063	1486229	denovo3007	116	-	1485781	1486885	HP1416	-	lipopolysaccharide 1,2-glucosyltransferase RfaJ	CAACATCGCCCAAAAACACCGTATCCGCATCTATAGAAATGATTTTAGAATAATTAGGGAAGAGCGAAGCGAGCAAAAGCCGGCACAAAACAAGAAGCCCGCCATAACGCTTGGAGCAAGATTTATTGAGGTAGCTTTCTATGGAATGATCGAGCGAATTGATATGA	QHRPKTPYPHL*K*F*NN*GRAKRAKAGTKQEARHNAWSKIY*GSFLWNDRAN*YX	NIAQKHRIRIYRNDFRIIREERSEQKPAQNKKPAITLGARFIEVAFYGMIERIDMX	TSPKNTVSASIEMILE*LGKSEASKSRHKTRSPP*RLEQDLLR*LSME*SSELI*	ISIRSIIP*KATSINLAPSVMAGFLFCAGFCSLRSSLIILKSFL*MRIRCFWAML	HINSLDHSIESYLNKSCSKRYGGLLVLCRLLLASLFPNYSKIISIDADTVFLGDVX	SYQFARSFHRKLPQ*ILLQALWRASCFVPAFARFALP*LF*NHFYRCGYGVFGRCX
NC_000915.1	1531840	1532013	denovo21694	116	-	1528910	1532546	HP1460	dnaE	DNA polymerase III subunit alpha	AGACGATTTTTATTTAGAGATCATGCGCCATGGCATTTTAGATCAGCGATTCATTGATGAGCAAGTCATTAAAATGTCTTTAGAAACAGGGTTAAAAATCATTGCCACCAACGACACCCACTACACCATGCCTAATGACGCCAAGGCTCAAGAAGTGGCGATGTGCGTAGCGA	RRFLFRDHAPWHFRSAIH**ASH*NVFRNRVKNHCHQRHPLHHA**RQGSRSGDVRSX	DDFYLEIMRHGILDQRFIDEQVIKMSLETGLKIIATNDTHYTMPNDAKAQEVAMCVAX	TIFI*RSCAMAF*ISDSLMSKSLKCL*KQG*KSLPPTTPTTPCLMTPRLKKWRCA*R	ATHIATS*ALASLGMV*WVSLVAMIFNPVSKDILMTCSSMNR*SKMPWRMISK*KSS	RYAHRHFLSLGVIRHGVVGVVGGNDF*PCF*RHFNDLLINESLI*NAMAHDL*IKIVX	SLRTSPLLEPWRH*AWCSGCRWWQ*FLTLFLKTF**LAHQ*IADLKCHGA*SLNKNRL
NC_000915.1	1562582	1562655	denovo17399	116	-	1561538	1563071	HP1489	-	lipase-like protein	TCAAATCCAAGCGGGCATGCAAGGGGTGATGCAAGGTTTTGGGGCTTTGAGCAGCACTTTAGAAGCCCCCTTAA	SNPSGHARGDARFWGFEQHFRSPLX	QIQAGMQGVMQGFGALSSTLEAPLX	KSKRACKG*CKVLGL*AAL*KPP*	KGASKVLLKAPKPCITPCMPAWI*	*GGF*SAAQSPKTLHHPLHARLDLX	LRGLLKCCSKPQNLASPLACPLGFX
NC_000915.1	1625496	1625697	denovo16927	116	-	1625496	1627917	HP1547	leuS	leucyl-tRNA synthetase	GACGCTTTGATGGAAGACTTTATGACTTTAGGGCTTACCATTAATGGCAAAAGGCGTGCAGAATTGAAAGTCAATATTAACGCCAGTAAAGAAGAAATTATTGTTTTGGCTAAAAAAGAATTAGAGAAATATTTAGAGAATGCGAGCGTTAAAAAAGAAATTTATGTGCCTAATAAGCTTGTTAATTTTGTTATCGCATGAGGGCTTTACTTTTTTT	DALMEDFMTLGLTINGKRRAELKVNINASKEEIIVLAKKELEKYLENASVKKEIYVPNKLVNFVIA*GLYFFX	TL*WKTL*L*GLPLMAKGVQN*KSILTPVKKKLLFWLKKN*RNI*RMRALKKKFMCLISLLILLSHEGFTFFX	RFDGRLYDFRAYH*WQKACRIESQY*RQ*RRNYCFG*KRIREIFRECER*KRNLCA**AC*FCYRMRALLFL	KKVKPSCDNKINKLIRHINFFFNARIL*IFL*FFFSQNNNFFFTGVNIDFQFCTPFAINGKP*SHKVFHQSV	KKSKALMR*QN*QAY*AHKFLF*RSHSLNISLILF*PKQ*FLLYWR*Y*LSILHAFCH*W*ALKS*SLPSKRX	*KK*SPHAITKLTSLLGT*ISFLTLAFSKYFSNSFLAKTIISSLLALILTFNSARLLPLMVSPKVIKSSIKAS
NC_000915.1	143219	143442	denovo12801	115	-	142226	143594	HP0132	-	L-serine deaminase SdaA	CTCATTAGCTTTAACCGGTAAAGGGCATTTGAGCGATGAGGCGGTTTTAATTGGCTTGCATGGCATTTACGCTAACGAATTAGAGGTAACAACCAAAAAAGCCTTATTGCATGAAGCGCTTGAGAATAAAGTTTTAAAACTCGCTAACCAGCATCATATCCCTTTTGATTATGCTAAAGATTTGATTTTTGACAACAAGCCTTTAACAAGACACCAAAACGCCA	LISFNR*RAFER*GGFNWLAWHLR*RIRGNNQKSLIA*SA*E*SFKTR*PASYPF*LC*RFDF*QQAFNKTPKRX	SLALTGKGHLSDEAVLIGLHGIYANELEVTTKKALLHEALENKVLKLANQHHIPFDYAKDLIFDNKPLTRHQNAX	H*L*PVKGI*AMRRF*LACMAFTLTN*R*QPKKPYCMKRLRIKF*NSLTSIISLLIMLKI*FLTTSL*QDTKTP	AFWCLVKGLLSKIKSLA*SKGI*CWLASFKTLFSSASCNKAFLVVTSNSLA*MPCKPIKTASSLKCPLPVKANE	GVLVSC*RLVVKNQIFSIIKRDMMLVSEF*NFILKRFMQ*GFFGCYL*FVSVNAMQAN*NRLIAQMPFTG*S**X	WRFGVLLKACCQKSNL*HNQKGYDAG*RVLKLYSQALHAIRLFWLLPLIR*RKCHASQLKPPHRSNALYRLKLMX
NC_000915.1	144688	144752	denovo21984	115	+	143593	144835	HP0133	-	serine transporter SdaC	AATAGCCCATACCCCATGCCCACCGGCTCTAATAGGCAAAAATAAAATCCCAGCCCCCACCGCCA	NSPYPMPTGSNRQK*NPSPHRX	IAHTPCPPALIGKNKIPAPTAX	*PIPHAHRL**AKIKSQPPPP	AVGAGILFLPIRAGGHGVWAI	GGGGWDFIFAY*SRWAWGMGYX	WRWGLGFYFCLLEPVGMGYGLX
NC_000915.1	233266	233402	denovo23200	115	+	232466	233546	HP0224	-	bifunctional methionine sulfoxide reductase A/B	CTTTTCTAAGCCTATCAATAAAGATGTGGTGAAATACGAAGACGATGAGAGCCTTAATAGGAAACGCATTGAAGTGTTGAGCCGTATTGGTAAGGCGCATTTAGGGCATGTGTTTAACGATGGGCCTAAAGAATTAA	LF*AYQ*RCGEIRRR*EP**ETH*SVEPYW*GAFRACV*RWA*RIX	FSKPINKDVVKYEDDESLNRKRIEVLSRIGKAHLGHVFNDGPKELX	FLSLSIKMW*NTKTMRALIGNALKC*AVLVRRI*GMCLTMGLKN*	NSLGPSLNTCPKCALPIRLNTSMRFLLRLSSSSYFTTSLLIGLEK	*FFRPIVKHMP*MRLTNTAQHFNAFPIKALIVFVFHHIFIDRLRKX	LIL*AHR*THALNAPYQYGSTLQCVSY*GSHRLRISPHLY**A*KX
NC_000915.1	567167	567322	denovo13788	115	-	567141	567522	HP0535	-	cag pathogenicity island protein cag14	AATATTAGGGAAAAAATTCAACTTGCCTATGGACAATATCAAGAATTTTATGGCAGAAGTGTTGAAGAATGGATTCGATAGTATCAAAAACATGGGATCTGCTTTGGTTGGTAATGGTTTTGGTAGCAACAAATCAGACAAAACCACTAATAAAA	NIREKIQLAYGQYQEFYGRSVEEWIR*YQKHGICFGW*WFW*QQIRQNH**X	ILGKKFNLPMDNIKNFMAEVLKNGFDSIKNMGSALVGNGFGSNKSDKTTNKX	Y*GKNSTCLWTISRILWQKC*RMDSIVSKTWDLLWLVMVLVATNQTKPLIK	LLVVLSDLLLPKPLPTKADPMFLILSNPFFNTSAIKFLILSIGKLNFFPNI	FISGFV*FVATKTITNQSRSHVFDTIESILQHFCHKILDIVHRQVEFFP*YX	FY*WFCLICCYQNHYQPKQIPCF*YYRIHSSTLLP*NS*YCP*AS*IFSLIX
NC_000915.1	692362	692432	denovo3944	115	+	692042	692864	HP0646	-	UDP-glucose pyrophosphorylase GalU	CCTAGGGCATGCGATTTTAACCGGAGAAGCCCTCATAGGCAATGAGCCTTTTGCGGTGATTTTAGCCGATA	PRACDFNRRSPHRQ*AFCGDFSRX	LGHAILTGEALIGNEPFAVILADX	*GMRF*PEKPS*AMSLLR*F*PI	SAKITAKGSLPMRASPVKIACPR	IG*NHRKRLIAYEGFSG*NRMP*X	YRLKSPQKAHCL*GLLRLKSHALG
NC_000915.1	901335	901544	denovo17682	115	-	901117	902701	HP0850	-	type I restriction enzyme M protein HsdM	GAATGTCATTGACTGCGTGATCGCTTTACCAGACAACCTCTTTTTTGGAACGAGTATCGCTACTTGCATTTTAGTGCTTAAGAAAAACAAACAAGACGACACCACGCTTTTTATTGATGCGAGTAAGGAATTTGTCAAAGAGGGCAAGAAAAACAAGCTCAAAGAGCGCAACCGAGAAAAGATTTTGCAAACCTATATTGAAAGAAAAG	ISRGAL*GKR*SKNQRIFSQRECH*LRDRFTRQPLFWNEYRYLHFSA*EKQTRRHHAFY*CE*GICQRGQEKQAQRAQPRKDFANLY*KKRD*AFLRPSX	FPGVLYRGNAEAKIREYLVKENVIDCVIALPDNLFFGTSIATCILVLKKNKQDDTTLFIDASKEFVKEGKKNKLKERNREKILQTYIERKEIKHFCALAX	FPGCFIGETLKQKSENI*SKRMSLTA*SLYQTTSFLERVSLLAF*CLRKTNKTTPRFLLMRVRNLSKRARKTSSKSATEKRFCKPILKEKRLSIFAP*L	ARAQKCLISFLSI*VCKIFSRLRSLSLFFLPSLTNSLLASIKSVVSSCLFFLSTKMQVAILVPKKRLSGKAITQSMTFSLTKYSLIFASAFPL*STPGN	S*GAKMLNLFSFNIGLQNLFSVALFELVFLALFDKFLTRINKKRGVVLFVFLKH*NASSDTRSKKEVVW*SDHAVNDILFD*IFSDFCFSVSPIKHPGKX	*LGRKNA*SLFFQYRFAKSFLGCAL*ACFSCPL*QIPYSHQ*KAWCRLVCFS*ALKCK*RYSFQKRGCLVKRSRSQ*HSL*LNIL*FLLQRFPYKAPREX
NC_000915.1	1177136	1177255	denovo6635	115	-	1175637	1177614	HP1114	-	excinuclease ABC subunit B	TTTGAGATTGAGCGCGACCACCTCACTTTTAGGTTATGATGATGTGATCGTGATAGCGAGCGTTTCGGCTAATTATGGTTTGGGTAACCCTGAAGAATATTTAAAAGTCATGGAAAAAA	FEIERDHLTFRL**CDRDSERFG*LWFG*P*RIFKSHGKX	LRLSATTSLLGYDDVIVIASVSANYGLGNPEEYLKVMEKX	*D*ARPPHF*VMMM*S**RAFRLIMVWVTLKNI*KSWKK	FSMTFKYSSGLPKP*LAETLAITITSS*PKSEVVALNLK	FFHDF*IFFRVTQTIISRNARYHDHIIIT*K*GGRAQSQX	FFP*LLNILQGYPNHN*PKRSLSRSHHHNLKVRWSRSISX
NC_000915.1	1329784	1329869	denovo1892	115	-	1328908	1329928	HP1253	-	tryptophanyl-tRNA synthetase	TTCAGGCATCCAACCTACTGGGCAAATCCATTTGGGCAACTATTTAGGAGCGATCAAGCATTGGGTAGAGATGCAAGATGAATATA	FRHPTYWANPFGQLFRSDQALGRDAR*IX	SGIQPTGQIHLGNYLGAIKHWVEMQDEYX	QASNLLGKSIWATI*ERSSIG*RCKMNI	YSSCISTQCLIAPK*LPKWICPVGWMPE	IFILHLYPMLDRS*IVAQMDLPSRLDA*X	YIHLASLPNA*SLLNSCPNGFAQ*VGCLX
NC_000915.1	1504118	1504410	denovo14878	115	-	1503437	1506008	HP1433	-	hypothetical protein	TTTAGACATAAACGCTCCTAATAGGAAGATGTGTTCCCAAAGCAGAACAAGAACTAAGGGGACACAAAAGCATTCTACAGCAGCCCCCTTTGAAACCCCTTTACACACTGTTAGTTTAGAAATATTTGATAGTTTCGGCGGATTTTTAGGCAGTAAAAAAATATACACTCACACAATAGACAAAATGCTTACTTTAGCGGATTATTTACAAAAGTTTCAGCCAACAAAAAGAGACACTATTTTTGGCTATTTAGATCCTGGTCGCAATAGTTTTCAACATCAAAATCTAATTA	FRHKRS**EDVFPKQNKN*GDTKAFYSSPL*NPFTHC*FRNI**FRRIFRQ*KNIHSHNRQNAYFSGLFTKVSANKKRHYFWLFRSWSQ*FSTSKSNX	LDINAPNRKMCSQSRTRTKGTQKHSTAAPFETPLHTVSLEIFDSFGGFLGSKKIYTHTIDKMLTLADYLQKFQPTKRDTIFGYLDPGRNSFQHQNLIX	*T*TLLIGRCVPKAEQELRGHKSILQQPPLKPLYTLLV*KYLIVSADF*AVKKYTLTQ*TKCLL*RIIYKSFSQQKETLFLAI*ILVAIVFNIKI*L	IRF*C*KLLRPGSK*PKIVSLFVG*NFCK*SAKVSILSIV*VYIFLLPKNPPKLSNISKLTVCKGVSKGAAVECFCVPLVLVLLWEHIFLLGAFMSK	N*ILMLKTIATRI*IAKNSVSFCWLKLL*IIR*SKHFVYCVSVYFFTA*KSAETIKYF*TNSV*RGFKGGCCRMLLCPLSSCSALGTHLPIRSVYV*X	*LDFDVENYCDQDLNSQK*CLFLLAETFVNNPLK*AFCLLCECIFFYCLKIRRNYQIFLN*QCVKGFQRGLL*NAFVSP*FLFCFGNTSSY*ERLCLX
NC_000915.1	1587890	1588000	denovo4711	115	+	1587306	1588467	HP1513	-	selenocysteine synthase	TGTGGATTTGTCAAACAGAGTGGCTTTGGAAGAAATTTTAGCCCTAAAACCATCGCTTTTAAGCTTTAGCGCGGATAAATTCTTTAACAGTGCGCAAGCGGGCATTATTA	CGFVKQSGFGRNFSPKTIAFKL*RG*IL*QCASGHYX	VDLSNRVALEEILALKPSLLSFSADKFFNSAQAGIIX	WICQTEWLWKKF*P*NHRF*ALARINSLTVRKRALL	IMPACALLKNLSALKLKSDGFRAKISSKATLFDKST	NNARLRTVKEFIRAKA*KRWF*G*NFFQSHSV*QIHX	**CPLAHC*RIYPR*SLKAMVLGLKFLPKPLCLTNPX
NC_000915.1	1639080	1639169	denovo2531	115	-	1637995	1639843	HP1556	-	cell division protein FtsI	AACAGGCAAAAGAGACGTGAGTTTTAACTTTATCCAAAACCACTCTTATACAGAGGTTGAACGCCTTGATGGCTATGAGGTGTATTTGA	NRQKRREF*LYPKPLLYRG*TP*WL*GVFX	TGKRDVSFNFIQNHSYTEVERLDGYEVYLX	QAKET*VLTLSKTTLIQRLNALMAMRCI*	KYTS*PSRRSTSV*EWFWIKLKLTSLLPV	QIHLIAIKAFNLCIRVVLDKVKTHVSFACX	SNTPHSHQGVQPLYKSGFG*S*NSRLFCLX
NC_000915.1	1657475	1657590	denovo16228	115	-	1657274	1658393	HP1578	-	LPS biosynthesis protein	TAAAGATGCTCTTGGAATCTACAATGGCAAACCTTGGGAGTTCCCTTTGGGGAATCAATACCACCTGTGGTTAGAGATGCTTGCACACACTCCATTTTGGAAAGACTTCACTCTGA	*RCSWNLQWQTLGVPFGESIPPVVRDACTHSILERLHSX	KDALGIYNGKPWEFPLGNQYHLWLEMLAHTPFWKDFTLX	KMLLESTMANLGSSLWGINTTCG*RCLHTLHFGKTSL*	RVKSFQNGVCASISNHRWY*FPKGNSQGLPL*IPRASL	QSEVFPKWSVCKHL*PQVVLIPQRELPRFAIVDSKSIFX	SE*SLSKMECVQASLTTGGIDSPKGTPKVCHCRFQEHLX
NC_000915.1	93071	93354	denovo8081	114	-	92951	94967	HP0088	-	RNA polymerase sigma factor RpoD	AGTGGTGGCTGAAGAAGTGGGGCTTTCGTTAGATAAAGTGAAGAATGTGATTAAGGTGACTAAAGAGCCTATCAGTTTGGAAACCCCAGTCGGCAATGATGATGATGGCAAGTTTGGGGATTTCGTGGAAGATAAGAATATCGTCAGCTCCATTGATCACATCATGCGAGAAGATTTGAAAGCACAAATTGAAAGCGTTTTGGATCAGTTGAATGAGCGAGAAAAAGCGGTGATCCGCATGCGTTTTGGGCTTTTAGACGATGAAAGCGATCGAACTTTAGAAA	SGG*RSGAFVR*SEECD*GD*RAYQFGNPSRQ***WQVWGFRGR*EYRQLH*SHHARRFESTN*KRFGSVE*ARKSGDPHAFWAFRR*KRSNFRX	VVAEEVGLSLDKVKNVIKVTKEPISLETPVGNDDDGKFGDFVEDKNIVSSIDHIMREDLKAQIESVLDQLNEREKAVIRMRFGLLDDESDRTLEX	WWLKKWGFR*IK*RM*LR*LKSLSVWKPQSAMMMMASLGISWKIRISSAPLITSCEKI*KHKLKAFWIS*MSEKKR*SACVLGF*TMKAIEL*K	SKVRSLSSSKSPKRMRITAFSRSFN*SKTLSICAFKSSRMM*SMELTIFLSSTKSPNLPSSSLPTGVSKLIGSLVTLITFFTLSNESPTSSATT	F*SSIAFIV*KPKTHADHRFFSLIQLIQNAFNLCFQIFSHDVINGADDILIFHEIPKLAIIIIADWGFQTDRLFSHLNHILHFI*RKPHFFSHHX	FLKFDRFHRLKAQNACGSPLFLAHSTDPKRFQFVLSNLLA*CDQWS*RYSYLPRNPQTCHHHHCRLGFPN**AL*SP*SHSSLYLTKAPLLQPPL
NC_000915.1	184797	184936	denovo1886	114	-	184797	185820	HP0178	-	sialic acid synthase	TGAAAACAATATCAAAGCCTTACGCCCCAACCTTGGCTTACACCCTAAATTTTATAAAGAAATTTTAGGCCAAAAAGCATCAAAATTCTTAAAAGCCAACACCCCCTTAAGCGCTGATGATATAGAACGCTCATTGTAGGTTA	*KQYQSLTPQPWLTP*IL*RNFRPKSIKILKSQHPLKR**YRTLIVGX	ENNIKALRPNLGLHPKFYKEILGQKASKFLKANTPLSADDIERSL*VX	KTISKPYAPTLAYTLNFIKKF*AKKHQNS*KPTPP*ALMI*NAHCRL	TYNERSISSALKGVLAFKNFDAFWPKISL*NLGCKPRLGRKALILFS	NLQ*AFYIISA*GGVGF*EF*CFLA*NFFIKFRV*AKVGA*GFDIVFX	*PTMSVLYHQRLRGCWLLRILMLFGLKFLYKI*GVSQGWGVRL*YCFX
NC_000915.1	290418	290741	denovo13759	114	+	290017	291460	HP0282	-	hypothetical protein	TAAATTCATTTCTCGTTTGCCCAATATCCCTAGCACCCCTAGAGAGTTTGGGTTAGGCAAGGGCGAGATCATGGAGATTGATGTGCCTTTTGGGAGTATTTTTGCTTACAGACACATTGGCTCTATCAGACAAAAAGAATACAGGATTGTAGGGCTTTATCGCAACGATGTTTTGTTGCTCTCCACTAAATCTTTAGTTATCCAGCCGCGAGACATTCTCTTAGTGGCGGGTAATCCGGAAATTTTGAATGCGGTGTATCTTCAAGTCAAAAGCAATGTGGGGCAGTTCCCAGCCCCCTTTGGTAAGAGCATTTATTTATACA	*IHFSFAQYP*HP*RVWVRQGRDHGD*CAFWEYFCLQTHWLYQTKRIQDCRALSQRCFVALH*IFSYPAARHSLSGG*SGNFECGVSSSQKQCGAVPSPLW*EHLFIX	KFISRLPNIPSTPREFGLGKGEIMEIDVPFGSIFAYRHIGSIRQKEYRIVGLYRNDVLLLSTKSLVIQPRDILLVAGNPEILNAVYLQVKSNVGQFPAPFGKSIYLYX	NSFLVCPISLAPLESLG*ARARSWRLMCLLGVFLLTDTLALSDKKNTGL*GFIATMFCCSPLNL*LSSRETFS*WRVIRKF*MRCIFKSKAMWGSSQPPLVRAFIYT	YK*MLLPKGAGNCPTLLLT*RYTAFKISGLPATKRMSRGWITKDLVESNKTSLR*SPTILYSFCLIEPMCL*AKILPKGTSISMISPLPNPNSLGVLGILGKREMNL	V*INALTKGGWELPHIAFDLKIHRIQNFRITRH*ENVSRLDN*RFSGEQQNIVAIKPYNPVFFLSDRANVSVSKNTPKRHINLHDLALA*PKLSRGARDIGQTRNEFX	CINKCSYQRGLGTAPHCF*LEDTPHSKFPDYPPLRECLAAG*LKI*WRATKHRCDKALQSCILFV**SQCVCKQKYSQKAHQSP*SRPCLTQTL*GC*GYWANEK*IX
NC_000915.1	305003	305308	denovo12731	114	+	298023	306705	HP0289	-	toxin-like outer membrane protein	TTCTTTAAGCACCGGGATTTATGGGTTAGAAGTAGGGGGGGCTTTGAATAATTCTGGAGCGATCCATTTTAATTTAGAAAATACCCAAACGCCAACGCCGCTCATTCAAGCAGAGGGGATCATTAACCTCAACACCACCCAAACGCCTTTTATGAATGTCAATAACAGCATGGCCAATAATACGACTTACACTTTATTAAAAAGCAGCCGTTACATTGATTACAATATCAACCCCAACAGCTTGCAATCGTATTTGAATCTCTACACTTTAATCAATATCAACGGGAACCACATAGAGGAAAAAA	FFKHRDLWVRSRGGFE*FWSDPF*FRKYPNANAAHSSRGDH*PQHHPNAFYECQ*QHGQ*YDLHFIKKQPLH*LQYQPQQLAIVFESLHFNQYQREPHRGKX	SLSTGIYGLEVGGALNNSGAIHFNLENTQTPTPLIQAEGIINLNTTQTPFMNVNNSMANNTTYTLLKSSRYIDYNINPNSLQSYLNLYTLININGNHIEEKX	L*APGFMG*K*GGL*IILERSILI*KIPKRQRRSFKQRGSLTSTPPKRLL*MSITAWPIIRLTLY*KAAVTLITISTPTACNRI*ISTL*SISTGTT*RKK	FSSMWFPLILIKV*RFKYDCKLLGLIL*SM*RLLFNKV*VVLLAMLLLTFIKGVWVVLRLMIPSA*MSGVGVWVFSKLKWIAPELFKAPPTSNP*IPVLKE	FFLYVVPVDID*SVEIQIRLQAVGVDIVINVTAAF**SVSRIIGHAVIDIHKRRLGGVEVNDPLCLNERRWRLGIF*IKMDRSRIIQSPPYF*PINPGA*RX	FFPLCGSR*Y*LKCRDSNTIASCWG*YCNQCNGCFLIKCKSYYWPCCY*HS*KAFGWC*G**SPLLE*AALAFGYFLN*NGSLQNYSKPPLLLTHKSRCLKX
NC_000915.1	466926	467086	denovo4626	114	+	466756	468175	HP0449	-	hypothetical protein	TTTAGGAGAAGTTTATTATTTGCATGCCAAAGCCTTTGATGATAGTAAGGAAATAAGAGTGGAATGCAAGAATCACCCTATTGAAAAGATGGCAGAAAAATTAGAGGAAACTAATCCTGAATGGTTTGAAAAATGGAGGGAAAAACAATACACCCAAACTA	FRRSLLFACQSL****GNKSGMQESPY*KDGRKIRGN*S*MV*KMEGKTIHPNX	LGEVYYLHAKAFDDSKEIRVECKNHPIEKMAEKLEETNPEWFEKWREKQYTQTX	*EKFIICMPKPLMIVRK*EWNARITLLKRWQKN*RKLILNGLKNGGKNNTPKL	VWVYCFSLHFSNHSGLVSSNFSAIFSIG*FLHSTLISLLSSKALACK**TSPK	SLGVLFFPPFFKPFRISFL*FFCHLFNRVILAFHSYFLTIIKGFGMQIINFS*X	*FGCIVFPSIFQTIQD*FPLIFLPSFQ*GDSCIPLLFPYYHQRLWHANNKLLLX
NC_000915.1	941344	941453	denovo16412	114	+	938414	942287	HP0887	-	vacuolating cytotoxin	CAATCTCTCCAGAAGGCACACCAATAATATTGACTCATTCGCCCAACGCTTACAAGCTTTAAAAGACCAAAAATTCGCTTCTTTAGAAAGCGCGGCGGAAGTGTTGTATA	QSLQKAHQ*Y*LIRPTLTSFKRPKIRFFRKRGGSVVX	NLSRRHTNNIDSFAQRLQALKDQKFASLESAAEVLYX	ISPEGTPIILTHSPNAYKL*KTKNSLL*KARRKCCI	YNTSAALSKEANFWSFKACKRWANESILLVCLLERL	IQHFRRAF*RSEFLVF*SL*ALGE*VNIIGVPSGEIX	YTTLPPRFLKKRIFGLLKLVSVGRMSQYYWCAFWRDX
NC_000915.1	965268	965425	denovo14231	114	+	965176	966724	HP0912	-	hypothetical protein	TTATCAGCTTGGGCAGGTCATGCAAGATGTCCAAAACCCAGGCGGCGCTAAAAGCGACGAACTCGCTAGAGAGCTTAACGCTGATGTAACGAACAACATTTTAAACAACAACACCGGAGGCAATGTCGCAGGGGCGTTGAGTAACGCTTTCTCCCAAA	LSAWAGHARCPKPRRR*KRRTR*RA*R*CNEQHFKQQHRRQCRRGVE*RFLPX	YQLGQVMQDVQNPGGAKSDELARELNADVTNNILNNNTGGNVAGALSNAFSQX	ISLGRSCKMSKTQAALKATNSLESLTLM*RTTF*TTTPEAMSQGR*VTLSPK	WEKALLNAPATLPPVLLFKMLFVTSALSSLASSSLLAPPGFWTSCMTCPS**	LGESVTQRPCDIASGVVV*NVVRYISVKLSSEFVAFSAAWVLDILHDLPKLIX	FGRKRYSTPLRHCLRCCCLKCCSLHQR*AL*RVRRF*RRLGFGHLA*PAQADX
NC_000915.1	1110471	1110631	denovo15891	114	-	1109946	1112781	HP1048	infB	translation initiation factor IF-2	AAAAGCGTTGAGTAAAAGCACTAAAGTGTCTTTTGATGAGCTTTCAGAAATGGTCGCTAATAAGGAATTGAAAAATATTCCTGTAGTCATTAAAGCGGATACGCAAGGAAGCCTAGAGGCCATTAAAAACAGCTTGTTAGAGCTTAATAACGAAGAAGTGA	KSVE*KH*SVF**AFRNGR**GIEKYSCSH*SGYARKPRGH*KQLVRA**RRSX	KALSKSTKVSFDELSEMVANKELKNIPVVIKADTQGSLEAIKNSLLELNNEEVX	KR*VKALKCLLMSFQKWSLIRN*KIFL*SLKRIRKEA*RPLKTAC*SLITKK*	TSSLLSSNKLFLMASRLPCVSALMTTGIFFNSLLATISESSSKDTLVLLLNAF	HFFVIKL*QAVFNGL*ASLRIRFNDYRNIFQFLISDHF*KLIKRHFSAFTQRFX	SLLRY*ALTSCF*WPLGFLAYPL**LQEYFSIPY*RPFLKAHQKTL*CFYSTLX
NC_000915.1	1125802	1125957	denovo4170	114	-	1125374	1125977	HP1066	-	hypothetical protein	AATACTGAGTATGAGTTTTTTAAATATTTTAAATGCTGAAAATTTGAGTTATATGTCTTCTTCTTATCAAATAGGCACGGTGTTTATGCGCCCTTTAAACACCAACAAGCTTTTACAAGGGGCTTCAATCCTTCAAGGCTATGAAGTGAATCCTA	NTEYEFFKYFKC*KFELYVFFLSNRHGVYAPFKHQQAFTRGFNPSRL*SESX	ILSMSFLNILNAENLSYMSSSYQIGTVFMRPLNTNKLLQGASILQGYEVNPX	Y*V*VF*IF*MLKI*VICLLLIK*ARCLCAL*TPTSFYKGLQSFKAMK*IL	GFTS*P*RIEAPCKSLLVFKGRINTVPI**EEDI*LKFSAFKIFKKLILSI	RIHFIALKD*SPL*KLVGV*RAHKHRAYLIRRRHITQIFSI*NI*KTHTQYX	*DSLHSLEGLKPLVKACWCLKGA*TPCLFDKKKTYNSNFQHLKYLKNSYSVX
NC_000915.1	1144045	1144131	denovo11234	114	+	1143526	1144450	HP1084	pyrB	aspartate carbamoyltransferase	GCTCACGCCGCTTCCTGCGTTAATCAAGGGGCATTGTGAAAATTCAGCCAATTTAAAAGGCGCGCTTGAAAAAGCATGCCGTGTGA	AHAASCVNQGAL*KFSQFKRRA*KSMPCX	LTPLPALIKGHCENSANLKGALEKACRVX	SRRFLR*SRGIVKIQPI*KARLKKHAV*	TRHAFSSAPFKLAEFSQCPLINAGSGVS	HTACFFKRAF*IG*IFTMPLD*RRKRREX	SHGMLFQARLLNWLNFHNAP*LTQEAA*A
NC_000915.1	1269656	1269778	denovo13820	114	-	1268376	1277049	HP1198	-	DNA-directed RNA polymerase subunit beta/beta'	TATCGCTGATATTATCCAAGAGGGCTGGAATGTGCCTAATCGCATCCCTTATGCGAGCGAATTGCTAGTCAAGGATAATGACCCTATTGCGCAAGATGTGTATGCCAAAGAAAAAGGCGTAA	YR*YYPRGLECA*SHPLCERIASQG**PYCARCVCQRKRRX	IADIIQEGWNVPNRIPYASELLVKDNDPIAQDVYAKEKGVX	SLILSKRAGMCLIASLMRANC*SRIMTLLRKMCMPKKKA*	TPFSLAYTSCAIGSLSLTSNSLA*GMRLGTFQPSWIISAI	YAFFFGIHILRNRVIILD*QFARIRDAIRHIPALLDNISDX	LRLFLWHTHLAQ*GHYP*LAIRSHKGCD*AHSSPLG*YQRX
NC_000915.1	52616	52852	denovo4568	113	+	52458	53718	HP0053	-	hypothetical protein	TATTCAACACAACAATATAATCATTCCAATCATATACGCCTTGAGTGTCATTAAGAATTGTGGTCGTTTTAGCTAATAAGCAGATATATTGAAAATCTTTATCAATCAAGCGGGTTTGATTATTAGGGTGGGCGTAAATAAAATGTTGATTAGGAGTGAGTGCGATAAGATTCTCTATATAGTTAGCAATAATGGGAAAGTCTTGGATGGGAAAAATATGGTGTATTTGTGTGGCTA	YSTQQYNHSNHIRLECH*ELWSF*LISRYIENLYQSSGFDY*GGRK*NVD*E*VR*DSLYS*Q*WESLGWEKYGVFVWL	IQHNNIIIPIIYALSVIKNCGRFS**ADILKIFINQAGLIIRVGVNKMLIRSECDKILYIVSNNGKVLDGKNMVYLCGX	FNTTI*SFQSYTP*VSLRIVVVLANKQIY*KSLSIKRV*LLGWA*IKC*LGVSAIRFSI*LAIMGKSWMGKIWCICVAX	*PHKYTIFFPSKTFPLLLTI*RILSHSLLINILFTPTLIIKPA*LIKIFNISAY*LKRPQFLMTLKAYMIGMIILLC*I	ATQIHHIFPIQDFPIIANYIENLIALTPNQHFIYAHPNNQTRLIDKDFQYICLLAKTTTILNDTQGVYDWNDYIVVLNX	SHTNTPYFSHPRLSHYC*LYRESYRTHS*STFYLRPP**SNPLD**RFSIYLLIS*NDHNS**HSRRI*LE*LYCCVEX
NC_000915.1	409148	409294	denovo10407	113	-	408853	409402	HP0398	-	hypothetical protein	ATCTCTCAAACACATGCGATCTCTCAAACCAATGAAGGCCTCTCTCAAACAGATGCAAAAAGCCATGACATCGATCTAGAAGAAAATAGCCCCACTGAAACCTCTCATAATGAAAAAGCCTCCCATAACGAAGAAGATCACAATAA	ISQTHAISQTNEGLSQTDAKSHDIDLEENSPTETSHNEKASHNEEDHNX	SLKHMRSLKPMKASLKQMQKAMTSI*KKIAPLKPLIMKKPPITKKITIX	LSNTCDLSNQ*RPLSNRCKKP*HRSRRK*PH*NLS**KSLP*RRRSQ*	IVIFFVMGGFFIMRGFSGAIFF*IDVMAFCICLREAFIGLRDRMCLRD	YCDLLRYGRLFHYERFQWGYFLLDRCHGFLHLFERGLHWFERSHVFERX	LL*SSSLWEAFSL*EVSVGLFSSRSMSWLFASV*ERPSLV*EIACV*EX
NC_000915.1	453980	454099	denovo22841	113	+	453957	454323	HP0436	-	hypothetical protein	TATGCGTGAAAAGCTAAGCCAATTAAAAGCAAGGCAGCAAAAACAAGAAATGCCCGCCAACCTATCTATTATCCATGCTTTACGCGCCACACAAGAGGGGTTTGAAGATGATGGAGTTA	YA*KAKPIKSKAAKTRNARQPIYYPCFTRHTRGV*R*WSX	MREKLSQLKARQQKQEMPANLSIIHALRATQEGFEDDGVX	CVKS*AN*KQGSKNKKCPPTYLLSMLYAPHKRGLKMMEL	TPSSSNPSCVARKAWIIDRLAGISCFCCLAFNWLSFSRI	NSIIFKPLLCGA*SMDNR*VGGHFLFLLPCF*LA*LFTHX	*LHHLQTPLVWRVKHG**IGWRAFLVFAALLLIGLAFHAX
NC_000915.1	484697	484806	denovo12459	113	-	482774	485942	HP0464	-	type I restriction enzyme R protein HsdR	TGAGGCAGAAAATAAAGAGGATTTGAGCCAAAAATTAAAAAGCTCTAGCGTTTTTGAAGGCTCTCAAGGGAATGATGAAATCATCGTTGTGAATATCCAAAAATTCAAAA	*GRK*RGFEPKIKKL*RF*RLSRE**NHRCEYPKIQX	EAENKEDLSQKLKSSSVFEGSQGNDEIIVVNIQKFKX	RQKIKRI*AKN*KALAFLKALKGMMKSSL*ISKNSK	LNFWIFTTMISSFP*EPSKTLELFNFWLKSSLFSAS	FEFLDIHNDDFIIPLRAFKNARAF*FLAQILFIFCLX	F*IFGYSQR*FHHSLESLQKR*SFLIFGSNPLYFLPX
NC_000915.1	621918	622031	denovo4038	113	+	621688	622510	HP0590	oorB	2-oxoglutarate-acceptor oxidoreductase subunit OorB	GACAGGGATTAAAATGGCTAATCCTAGTAAGCATGTGATCGTGGTTTCTGGTGATGGCGACGGCTTTGCTATTGGAGGCAATCACACCATGCACGCATGCAGAAGAAACATTG	CSVCDRD*NG*S**ACDRGFW*WRRLCYWRQSHHARMQKKH*FEFYFSE*FHLWFDQLPNFAX	VAYATGIKMANPSKHVIVVSGDGDGFAIGGNHTMHACRRNIDLNFILVNNFIYGLTNSQTSPX	*RMRQGLKWLILVSM*SWFLVMATALLLEAITPCTHAEETLI*ILF**IISFMV*PTPKLRP	GEVWELVKP*MKLFTKIKFKSMFLLHACMV*LPPIAKPSPSPETTITCLLGLAILIPVAYAT	GRSLGVGQTINEIIH*NKIQINVSSACVHGVIASNSKAVAITRNHDHMLTRISHFNPCRIRYX	WAKFGSWSNHK*NYSLK*NSNQCFFCMRAWCDCLQ*QSRRHHQKPRSHAY*D*PF*SLSHTLX
NC_000915.1	640656	640754	denovo22249	113	+	640267	641290	HP0604	hemE	uroporphyrinogen decarboxylase	TAGAGAGAAAGCGTTAATCGGTTTTTGCGGATCGCCTTGGACTTTAGCGACTTACATGATAGAAGGCGAGGGGAGCAAATCGTATGCCAAAAGCAAGA	*RESVNRFLRIALDFSDLHDRRRGEQIVCQKQX	REKALIGFCGSPWTLATYMIEGEGSKSYAKSKX	ERKR*SVFADRLGL*RLT**KARGANRMPKAR	LLLAYDLLPSPSIM*VAKVQGDPQKPINAFSL	LAFGIRFAPLAFYHVSR*SPRRSAKTD*RFLSX	SCFWHTICSPRLLSCKSLKSKAIRKNRLTLSLX
NC_000915.1	905502	905614	denovo5571	113	-	904725	906327	HP0853	-	ABC transporter ATP-binding protein	TTATGACGATTGGTATATCGCTTCCACTCTGATCGCTAAACAGCAAGAGGCCGAACGCAATAAAAAACTCAAAGAAAAAGAAGAGCTAGAAAAATTCATCGCGCGCTTTAGCA	L*RLVYRFHSDR*TARGRTQ*KTQRKRRARKIHRAL*X	YDDWYIASTLIAKQQEAERNKKLKEKEELEKFIARFSX	MTIGISLPL*SLNSKRPNAIKNSKKKKS*KNSSRALA	LKRAMNFSSSSFSLSFLLRSASCCLAIRVEAIYQSS*	AKARDEFF*LFFFFEFFIAFGLLLFSDQSGSDIPIVIX	C*SAR*IFLALLFL*VFYCVRPLAV*RSEWKRYTNRHX
NC_000915.1	1035569	1035675	denovo15817	113	-	1034744	1035806	HP0973	-	hypothetical protein	TCTTAAAGGAGTGTTTTTGGCTCACTTTAGCCGGTTTTTTGGGGCTTTTTTTAACGGGTGTGAAATCAGTGCTGTTGATTTGCGCCAAATACATGGGTTTATCTTTA	S*RSVFGSL*PVFWGFF*RV*NQCC*FAPNTWVYLX	LKGVFLAHFSRFFGAFFNGCEISAVDLRQIHGFIFX	LKECFWLTLAGFLGLFLTGVKSVLLICAKYMGLSL	KINPCIWRKSTALISHPLKKAPKNRLK*AKNTPLR	KDKPMYLAQINSTDFTPVKKSPKKPAKVSQKHSFKX	*R*THVFGANQQH*FHTR*KKPQKTG*SEPKTLL*X
NC_000915.1	1103274	1103437	denovo6374	113	+	1103155	1104202	HP1042	-	hypothetical protein	AGCGAGAATTTATGAGATTTTAAACGCAATCGCTCAGTCTAAAGAGAGTGAATTCCTTATTTTGGTTAGCGATTTGAATCTGAATTTGAATGAAGCAGAGTATTTGCAGGATAAGATCCAAGAACACCGCTTGCAAAATAAAAACATTCAAATCCAGCTTTTAA	SENL*DFKRNRSV*RE*IPYFG*RFESEFE*SRVFAG*DPRTPLAK*KHSNPAFX	ARIYEILNAIAQSKESEFLILVSDLNLNLNEAEYLQDKIQEHRLQNKNIQIQLLX	REFMRF*TQSLSLKRVNSLFWLAI*I*I*MKQSICRIRSKNTACKIKTFKSSF*	KSWI*MFLFCKRCSWILSCKYSASFKFRFKSLTKIRNSLSLD*AIAFKIS*ILA	*KLDLNVFILQAVFLDLILQILCFIQIQIQIANQNKEFTLFRLSDCV*NLINSRX	LKAGFECFYFASGVLGSYPANTLLHSNSDSNR*PK*GIHSL*TERLRLKSHKFSL
NC_000915.1	1489076	1489228	denovo19330	113	-	1488624	1489404	HP1418	murB	UDP-N-acetylenolpyruvoylglucosamine reductase	CTACGATTATATTTGCGATAAGGGCGAATGCGTTGAAATAGGGGGAGCGGCCAATGCGTCTAAAATTTTTAATTATTTTAGGGCGAATGATTTAGAGGGTTTGGAATTTTTAGGGCAATTGCCTGGCACTTTAGGAGCGTTAGTTAAAATGA	LRLYLR*GRMR*NRGSGQCV*NF*LF*GE*FRGFGIFRAIAWHFRSVS*NX	YDYICDKGECVEIGGAANASKIFNYFRANDLEGLEFLGQLPGTLGALVKMX	TIIFAIRANALK*GERPMRLKFLIILGRMI*RVWNF*GNCLAL*ER*LK*	ILTNAPKVPGNCPKNSKPSKSFALK*LKILDALAAPPISTHSPLSQI*S*	HFN*RS*SARQLP*KFQTL*IIRPKIIKNFRRIGRSPYFNAFALIANIIVX	SF*LTLLKCQAIALKIPNPLNHSP*NN*KF*THWPLPLFQRIRPYRKYNRX
NC_000915.1	1523333	1523410	denovo17667	113	+	1521891	1524132	HP1453	-	hypothetical protein	TTCTCGTTTTGGCGGCCAAAATCAGCCCGCTTTCCCTAGCAGTTACCCCAATTCCATTTATACTGATTGCTCTCAAG	RRAL*GRENRASGWARSASI*QRA*SARHRWLFL*CVFSFWRPKSARFP*QLPQFHLY*LLSSPRWAYRX	EERCKGGKIEQVDGQEVQVFDNGHEVRDTDGSFYDVCSRFGGQNQPAFPSSYPNSIYTDCSQVPAGLIGX	KSAVRAGK*SKWMGKKCKYLTTGMKCETPMALSMMCVLVLAAKISPLSLAVTPIPFILIALKSPLGL*A	PISPAGT*EQSV*MELG*LLGKAG*FWPPKREHTS*KEPSVSRTSCPLSNTCTSCPSTCSIFPPLQRSS	AYKPSGDLRAISINGIGVTARESGLILAAKTRTHIIERAIGVSHFMPVVKYLHFLPIHLLYFPALTALFX	CL*AQRGLESNQYKWNWGNC*GKRADFGRQNENTHHRKSHRCLALHARCQILALLAHPLALFSRPYSALL
NC_000915.1	1659827	1659963	denovo3510	113	-	1659472	1660483	HP1581	-	methicillin resistance protein	TGGCGTGCCTATTAGCTTACATGGTGCTTGGGTTTATGGTGTTAAATTTCCCTTTAGAAAGATTTTTTTAGGCGATGGAGGGGCGTATTTTTTGGGTTTGGTGTGCGGGATTTCCCTTTTACATTTGAGTTTGGAA	WRAY*LTWCLGLWC*ISL*ERFF*AMEGRIFWVWCAGFPFYI*VWX	GVPISLHGAWVYGVKFPFRKDFFRRWRGVFFGFGVRDFPFTFEFGX	ACLLAYMVLGFMVLNFPLGKIFLGDGGAYFLGLVCGISLLHLSLE	PNSNVKGKSRTPNPKNTPLHRLKKSFLKGNLTP*TQAPCKLIGTP	SKLKCKREIPHTKPKKYAPPSPKKIFPKGKFNTINPSTM*ANRHAX	FQTQM*KGNPAHQTQKIRPSIA*KNLS*REI*HHKPKHHVS**ARX
NC_000915.1	145194	145264	denovo11201	112	+	145015	146365	HP0134	-	3-deoxy-D-arabinoheptulosonate-7-phosphate synthase	TAAGGCGTTTTTGTTGCAAGGGGGCGATTGTGCGGAGTCGTTTTCTCAATTTAGCGCCAATCGGATTAGAA	*GVFVARGRLCGVVFSI*RQSD*X	KAFLLQGGDCAESFSQFSANRIRX	RRFCCKGAIVRSRFLNLAPIGLE	LIRLALN*ENDSAQSPPCNKNAL	SNPIGAKLRKRLRTIAPLQQKRLX	F*SDWR*IEKTTPHNRPLATKTPX
NC_000915.1	347193	347266	denovo10420	112	+	346570	347377	HP0331	-	cell division inhibitor	CATTCCTGAAGATCACCATATTATTTCAGCGACCAATAAGGGCGAGCCGGTGATTCGCACGGATTGCGAGAGCA	HS*RSPYYFSDQ*GRAGDSHGLREX	IPEDHHIISATNKGEPVIRTDCESX	FLKITILFQRPIRASR*FARIARA	LSQSVRITGSPLLVAEIIW*SSGM	ALAIRANHRLALIGR*NNMVIFRNX	CSRNPCESPARPYWSLK*YGDLQEX
NC_000915.1	457431	457645	denovo12075	112	-	457296	459330	HP0440	-	DNA topoisomerase I TopA	TTATGAAAAGTTCATGCTTGAAGTCATAAGCAAATTAAAAAGTACCGCCAAGTTTTATCAAACACAATCTACTGACAACAACATGCCTACTGATAAGCAACTTGAACTCATAGACAAAATCTGTAAAGATAAAAAATTACAAAAACCCAGTCAAGAAATCCTGCAGAACAAGGAAAAATGTTCTGATTGGATTGCAGAGCATGTTAAAGAAAAAA	L*KVHA*SHKQIKKYRQVLSNTIY*QQHAY**AT*THRQNL*R*KITKTQSRNPAEQGKMF*LDCRAC*RKX	YEKFMLEVISKLKSTAKFYQTQSTDNNMPTDKQLELIDKICKDKKLQKPSQEILQNKEKCSDWIAEHVKEKX	MKSSCLKS*AN*KVPPSFIKHNLLTTTCLLISNLNS*TKSVKIKNYKNPVKKSCRTRKNVLIGLQSMLKKK	FSLTCSAIQSEHFSLFCRIS*LGFCNFLSLQILSMSSSCLSVGMLLSVDCV**NLAVLFNLLMTSSMNFS*	FFFNMLCNPIRTFFLVLQDFLTGFL*FFIFTDFVYEFKLLISRHVVVSRLCLIKLGGTF*FAYDFKHELFIX	FFL*HALQSNQNIFPCSAGFLDWVFVIFYLYRFCL*VQVAYQ*ACCCQ*IVFDKTWRYFLICL*LQA*TFHX
NC_000915.1	807285	807376	denovo9052	112	+	806839	808864	HP0752	fliD	flagellar capping protein	TTTAGGCGATGTGGCTCAAAGCATCACGGACGCTACCAATGGCGAAGTGATGGGTATTGTGATGAAAACAGGAGGGAATGACCCCTACCAAA	FRRCGSKHHGRYQWRSDGYCDENRRE*PLPX	LGDVAQSITDATNGEVMGIVMKTGGNDPYQX	*AMWLKASRTLPMAK*WVL**KQEGMTPTK	W*GSFPPVFITIPITSPLVASVML*ATSPK	LVGVIPSCFHHNTHHFAIGSVRDALSHIA*X	FGRGHSLLFSSQYPSLRHW*RP*CFEPHRLX
NC_000915.1	973180	973286	denovo7710	112	-	972715	973465	HP0916	-	iron-regulated outer membrane protein FrpB	TAACTACAACAACCAGACAACCATTTCAAGTAAGGAATTAGAAAGAAGGCAAGCCAACCAAATCAGCGACATGTTTAGAAGAAACCCTAATATCAATGTGGGCGGTA	*LQQPDNHFK*GIRKKASQPNQRHV*KKP*YQCGRX	NYNNQTTISSKELERRQANQISDMFRRNPNINVGGX	TTTTRQPFQVRN*KEGKPTKSATCLEETLISMWAV	PPTLILGFLLNMSLIWLACLLSNSLLEMVVWLL*L	TAHIDIRVSSKHVADLVGLPSF*FLT*NGCLVVVVX	YRPH*Y*GFF*TCR*FGWLAFFLIPYLKWLSGCCSX
NC_000915.1	1076503	1076666	denovo10173	112	+	1075544	1076879	HP1012	-	protease PqqE	TTCTCAAGCTTTCTCGCACAACATGCAATTACAAGATGAAAGCGTGTTTTTATTCATTGCGGGGGGTAATCCTAATGTCAAAGCCGAAGCCTTACAAAAAGAAATCGTAGCGCTTTTAGAAAAGCTGAAAAAAGGCGAAATCACTCAAGCGGAATTAGACAAGA	FSSFLAQHAITR*KRVFIHCGG*S*CQSRSLTKRNRSAFRKAEKRRNHSSGIRQX	SQAFSHNMQLQDESVFLFIAGGNPNVKAEALQKEIVALLEKLKKGEITQAELDKX	LKLSRTTCNYKMKACFYSLRGVILMSKPKPYKKKS*RF*KS*KKAKSLKRN*TR	LSNSA*VISPFFSFSKSATISFCKASALTLGLPPAMNKNTLSSCNCMLCEKA*E	LV*FRLSDFAFFQLF*KRYDFFL*GFGFDIRITPRNE*KHAFIL*LHVVRESLRX	SCLIPLE*FRLFSAFLKALRFLFVRLRL*H*DYPPQ*IKTRFHLVIACCARKLEX
NC_000915.1	1191800	1191945	denovo14158	112	-	1190762	1192016	HP1126	tolB	translocation protein TolB	TAAAACCATTCAAAAACTTCCTAAGATTGAAGTGCGCTACTCTATAGATAACGATGCCAATTACGCTTTAAAATTGCATGAAGTCTTGGCGAATGATTTAAAGACTAGCCAGCATTTTGATGTTTCTCAAAACAAGGATCAAGGTA	*NHSKTS*D*SALLYR*RCQLRFKIA*SLGE*FKD*PAF*CFSKQGSRX	KTIQKLPKIEVRYSIDNDANYALKLHEVLANDLKTSQHFDVSQNKDQGX	KPFKNFLRLKCATL*ITMPITL*NCMKSWRMI*RLASILMFLKTRIKV	P*SLF*ETSKCWLVFKSFAKTSCNFKA*LASLSIE*RTSILGSF*MVL	TLILVLRNIKMLASL*IIRQDFMQF*SVIGIVIYRVAHFNLRKFLNGFX	YLDPCFEKHQNAG*SLNHSPRLHAILKRNWHRYL*SSALQS*EVFEWFX
NC_000915.1	1298985	1299094	denovo873	112	-	1297128	1299975	HP1222	-	D-lactate dehydrogenase	AAAAGCCAAACAACCTGAAATGATTTCTTCAGCAGAGCTTATGGATTATGCGTGCTTAAAAAGCGTGAAAGGTTTGGAGGGCATGCCTAGCGTGGTTTTAGAAATCAAAA	KSQTT*NDFFSRAYGLCVLKKRERFGGHA*RGFRNQX	KAKQPEMISSAELMDYACLKSVKGLEGMPSVVLEIKX	KPNNLK*FLQQSLWIMRA*KA*KVWRACLAWF*KSK	LISKTTLGMPSKPFTLFKHA*SISSAEEIISGCLAF	FDF*NHARHALQTFHAF*ARIIHKLC*RNHFRLFGFX	F*FLKPR*ACPPNLSRFLSTHNP*ALLKKSFQVVWLX
NC_000915.1	1553551	1553612	denovo9505	112	-	1551655	1554190	HP1479	-	hypothetical protein	GGCGTTGGATTTGTTTGATTCTAGCATCGCTTCTAAAGAAAATGCGAGCGTGAGCGCGATTA	GVGFV*F*HRF*RKCERERDX	ALDLFDSSIASKENASVSAIX	RWICLILASLLKKMRA*ARL	IALTLAFSLEAMLESNKSNA	NRAHARIFFRSDARIKQIQRX	*SRSRSHFL*KRC*NQTNPTP
NC_000915.1	1597270	1597422	denovo4785	112	+	1597195	1600099	HP1521	-	type III restriction enzyme R protein	ATTCACGCCTTGCTTTTTTAAAGCTTCAAAAAATTTCTTAGCGGTTGAAATTTTCCGCTCTTCTTCAGGGCGTAATTCGCTTTTTTTATCAACCCCCTTAGTTTCTACCACTAATAACACTTTTTTATCGTTGTTTTCAACCACATACCCAA	IHALLF*SFKKFLSG*NFPLFFRA*FAFFINPLSFYH**HFFIVVFNHIPX	FTPCFFKASKNFLAVEIFRSSSGRNSLFLSTPLVSTTNNTFLSLFSTTYPX	SRLAFLKLQKIS*RLKFSALLQGVIRFFYQPP*FLPLITLFYRCFQPHTQ	GYVVENNDKKVLLVVETKGVDKKSELRPEEERKISTAKKFFEALKKQGVN	WVCG*KQR*KSVISGRN*GG**KKRITP*RRAENFNR*EIF*SFKKARREX	LGMWLKTTIKKCY*W*KLRGLIKKANYALKKSGKFQPLRNFLKL*KSKA*X
NC_000915.1	186041	186157	denovo2454	111	-	185823	186465	HP0179	-	ABC transporter ATP-binding protein	TTCCATCCTAGCCAAGCAAGAAATAAATCATTCCCTTTTAGAACAATTAGGCATAGCCCACACCCTAAAACAAGGCGTGGGTGAATTGAGCGGCGGCCAGCAACAACGCTTAAGCA	FHPSQARNKSFPFRTIRHSPHPKTRRG*IERRPATTLKX	SILAKQEINHSLLEQLGIAHTLKQGVGELSGGQQQRLSX	PS*PSKK*IIPF*NN*A*PTP*NKAWVN*AAASNNA*A	LKRCCWPPLNSPTPCFRVWAMPNCSKRE*FISCLARME	A*ALLLAAAQFTHALF*GVGYA*LF*KGMIYFLLG*DGX	CLSVVAGRRSIHPRLVLGCGLCLIVLKGNDLFLAWLGWX
NC_000915.1	229024	229358	denovo7266	111	+	228338	229502	HP0220	-	cysteine desulfurase	TGGCGGGGAGCATATGAATGGCAGGCGCAGCGGGACTTTGAATGTGCCTTATATTGTGGGAATGGGCGAAGCGATGAAATTAGCCGTAGAGCATTTAGACTATGAAAAAGAAGTGGTGGGGAAATTGCGCGACAAATTAGAAGAAGCGCTTTTGAAAATCCCTGATGTGATGGTGGTGGGCGATAGAATCCATCGTGTGCCTAACACGACTTTAGTCAGCGTGAGAGGGATTGAAGGAGAGGCCATGCTGTGGGATTTAAACCGCTCTAATATCGCCGCTTCCACAGGGAGCGCGTGCGCGAGTGAGGATTTAGAGGCTAATCCGGTGATGGTAA	WRGAYEWQAQRDFECALYCGNGRSDEISRRAFRL*KRSGGEIARQIRRSAFENP*CDGGGR*NPSCA*HDFSQRERD*RRGHAVGFKPL*YRRFHRERVRE*GFRG*SGDGX	GGEHMNGRRSGTLNVPYIVGMGEAMKLAVEHLDYEKEVVGKLRDKLEEALLKIPDVMVVGDRIHRVPNTTLVSVRGIEGEAMLWDLNRSNIAASTGSACASEDLEANPVMVX	AGSI*MAGAAGL*MCLILWEWAKR*N*P*SI*TMKKKWWGNCATN*KKRF*KSLM*WWWAIESIVCLTRL*SA*EGLKERPCCGI*TALISPLPQGARARVRI*RLIR*W*	TITGLASKSSLAHALPVEAAILERFKSHSMASPSIPLTLTKVVLGTRWILSPTTITSGIFKSASSNLSRNFPTTSFS*SKCSTANFIASPIPTI*GTFKVPLRLPFICSPP	YHHRISL*ILTRARAPCGSGDIRAV*IPQHGLSFNPSHAD*SRVRHTMDSIAHHHHIRDFQKRFF*FVAQFPHHFFFIV*MLYG*FHRFAHSHNIRHIQSPAAPAIHMLPAX	LPSPD*PLNPHSRTRSLWKRRY*SGLNPTAWPLLQSLSR*LKSC*AHDGFYRPPPSHQGFSKALLLICRAISPPLLFHSLNALRLISSLRPFPQYKAHSKSRCACHSYAPRX
NC_000915.1	548450	548775	denovo11773	111	+	548133	549579	HP0522	-	cag pathogenicity island protein cag3	CTACGCTATGGATCTATTGGATTACAACAACTATTTATCCATAGAAAACCCCATTATCAAAACAAGAGCAATGGGAACTTATGCGGATTTGATTATCATCACAGGCTCATTAGAGCAAGTCAATGGGTATTACAACATTCTAAAAGCGCTCAACAAACGCAACGCTAAGTTTGTGTTAAAAATCAATGAGAACATGCCTTATGCCCAAGCGACTTTTTTAAGAGTGCCAAAAAGAAGCGATCCTAATGCCCACACGCTTGATAAGGGAGCGTCAATTGATGAGAATAAGCTTTTTGAACAACAAAAGAAAATGTATTTCAATTACA	LRYGSIGLQQLFIHRKPHYQNKSNGNLCGFDYHHRLIRASQWVLQHSKSAQQTQR*VCVKNQ*EHALCPSDFFKSAKKKRS*CPHA**GSVN**E*AF*TTKENVFQLX	YAMDLLDYNNYLSIENPIIKTRAMGTYADLIIITGSLEQVNGYYNILKALNKRNAKFVLKINENMPYAQATFLRVPKRSDPNAHTLDKGASIDENKLFEQQKKMYFNYX	TLWIYWITTTIYP*KTPLSKQEQWELMRI*LSSQAH*SKSMGITTF*KRSTNATLSLC*KSMRTCLMPKRLF*ECQKEAILMPTRLIRERQLMRISFLNNKRKCISIT	*LKYIFFCCSKSLFSSIDAPLSSVWALGSLLFGTLKKVAWA*GMFSLIFNTNLALRLLSAFRML*YPLTCSNEPVMIIKSA*VPIALVLIMGFSMDK*LL*SNRSIA*	VIEIHFLLLFKKLILIN*RSLIKRVGIRIASFWHS*KSRLGIRHVLIDF*HKLSVAFVERF*NVVIPIDLL**ACDDNQIRISSHCSCFDNGVFYG*IVVVIQ*IHSVX	CN*NTFSFVVQKAYSHQLTLPYQACGH*DRFFLALLKKSLGHKACSH*FLTQT*RCVC*ALLECCNTH*LALMSL***SNPHKFPLLLF**WGFLWINSCCNPIDP*RX
NC_000915.1	982202	982360	denovo9490	111	+	979431	987021	HP0922	-	toxin-like outer membrane protein	AAACCCTGGAGGATCAAGCGTTATTAGCGCTAACGCTACTAATTCTTTAAGCTTTATCAATTCTCGTTTGAATGGGGGAGCGGTTTATAATTTGCAGGCTAATAGCCTTATTTTCAATAACACGCAAGCGGTTTTTAATGTCTTGTATTCTAGGGGGA	KPWRIKRY*R*RY*FFKLYQFSFEWGSGL*FAG**PYFQ*HASGF*CLVF*GX	NPGGSSVISANATNSLSFINSRLNGGAVYNLQANSLIFNNTQAVFNVLYSRGX	TLEDQALLALTLLIL*ALSILV*MGERFIICRLIALFSITRKRFLMSCILGG	PLEYKTLKTACVLLKIRLLACKL*TAPPFKRELIKLKELVALALITLDPPGF	PPRIQDIKNRLRVIENKAISLQIINRSPIQTRIDKA*RISSVSANNA*SSRVX	SP*NTRH*KPLACY*K*GY*PANYKPLPHSNEN**SLKN**R*R**RLILQGX
NC_000915.1	1517749	1517858	denovo20736	111	+	1517546	1517900	HP1449	-	hypothetical protein	TTGCTCTGGGGGCATTGCTTACCCTACTACTCGCTTGAAACGCCCAAGCCTGATCCAATCTCATAAAGATTCTAATCGCAATTTTAAAACCATCACTTTTTGGCTCGTTA	LLWGHCLPYYSLETPKPDPIS*RF*SQF*NHHFLARX	CSGGIAYPTTRLKRPSLIQSHKDSNRNFKTITFWLVX	ALGALLTLLLA*NAQA*SNLIKILIAILKPSLFGSL	TSQKVMVLKLRLESL*DWIRLGRFKRVVG*AMPPEQ	NEPKSDGFKIAIRIFMRLDQAWAFQASSRVSNAPRAX	*RAKK*WF*NCD*NLYEIGSGLGVSSE**GKQCPQSX
NC_000915.1	1566765	1566881	denovo8935	111	+	1566541	1567153	HP1493	-	hypothetical protein	TATGCAAAAACGGAGTTTAAAAAACCAGGCTGAAGAGCAAATCATCAATTTGATCGCTTCTTTTGATGAGGGGCTAAACCAAATGGCTGAAAAGATTGATGTGCAAATTTCTCAAA	YAKTEFKKPG*RANHQFDRFF**GAKPNG*KD*CANFSX	MQKRSLKNQAEEQIINLIASFDEGLNQMAEKIDVQISQX	CKNGV*KTRLKSKSSI*SLLLMRG*TKWLKRLMCKFLK	*EICTSIFSAIWFSPSSKEAIKLMICSSAWFFKLRFCI	LRNLHINLFSHLV*PLIKRSDQIDDLLFSLVF*TPFLHX	FEKFAHQSFQPFGLAPHQKKRSN**FALQPGFLNSVFAX
NC_000915.1	1582574	1582623	denovo12151	111	+	1581488	1582865	HP1508	-	ferrodoxin-like protein	TAAAAAGGTTTGCGGGCAAGCCCAACCGCACCACACACGCCCAAGGCTAA	*KGLRASPTAPHTPKAX	KKVCGQAQPHHTRPRLX	KRFAGKPNRTTHAQG*	SLGRVWCGWACPQTFL	*PWACVVRLGLPANLFX	LALGVCGAVGLARKPFX
NC_000915.1	1649914	1650023	denovo22851	111	+	1649470	1650097	HP1567	engB	ribosome biogenesis GTP-binding protein YsxC	TAAACGGGTTTTTCCAGGCGTTGCTGAGCTTTTAGCGAGATTTTTCCCTAACAAGGTATTAATAAACGAGCTTTTGCCTACATTGCTGCGCCCTAAAACCACCATTTCAA	*TGFSRRC*AFSEIFP*QGINKRAFAYIAAP*NHHFX	KRVFPGVAELLARFFPNKVLINELLPTLLRPKTTISX	NGFFQALLSF*RDFSLTRY**TSFCLHCCALKPPFQ	EMVVLGRSNVGKSSFINTLLGKNLAKSSATPGKTRL	*NGGFRAQQCRQKLVY*YLVREKSR*KLSNAWKNPFX	LKWWF*GAAM*AKARLLIPC*GKISLKAQQRLEKPVX
NC_000915.1	77527	77696	denovo10438	110	-	77239	77956	HP0073	-	urease subunit alpha	TCCTGATGGGACAAAACTCGTAACCGTGCATACCCCTATTGAGGCCAATGGTAAATTAGTTCCTGGTGAGTTGTTCTTAAAAAATGAAGACATCACTATCAACGAAGGCAAAAAAGCCGTTAGCGTGAAAGTTAAAAATGTTGGCGACAGACCGGTTCAAATCGGCTCAA	S*WDKTRNRAYPY*GQW*ISSW*VVLKK*RHHYQRRQKSR*RES*KCWRQTGSNRLX	PDGTKLVTVHTPIEANGKLVPGELFLKNEDITINEGKKAVSVKVKNVGDRPVQIGSX	LMGQNS*PCIPLLRPMVN*FLVSCS*KMKTSLSTKAKKPLA*KLKMLATDRFKSAQ	EPI*TGLSPTFLTFTLTAFLPSLIVMSSFFKNNSPGTNLPLASIGVCTVTSFVPSG	*ADLNRSVANIFNFHANGFFAFVDSDVFIF*EQLTRN*FTIGLNRGMHGYEFCPIRX	LSRFEPVCRQHF*LSR*RLFCLR***CLHFLRTTHQELIYHWPQ*GYARLRVLSHQX
NC_000915.1	232822	232995	denovo4733	110	+	232466	233546	HP0224	-	bifunctional methionine sulfoxide reductase A/B	TGATGTGGGCAGGCAGTATCGCACGGGGATTTATTATGTCAATAGCGCGGATAAAGAAGTGATAGATCATGCCTTAAAAGCGTTACAGAAAGAAGTGAAAGGTAAAATCGCTATTGAAGTAGAGCCTTTAAAAAATTATGTGAGGGCTGAAGAGTATCATCAGGATTATTTGA	*CGQAVSHGDLLCQ*RG*RSDRSCLKSVTERSER*NRY*SRAFKKLCEG*RVSSGLFX	DVGRQYRTGIYYVNSADKEVIDHALKALQKEVKGKIAIEVEPLKNYVRAEEYHQDYLX	MWAGSIARGFIMSIARIKK**IMP*KRYRKK*KVKSLLK*SL*KIM*GLKSIIRII*	K*S**YSSALT*FFKGSTSIAILPFTSFCNAFKA*SITSLSALLT**IPVRYCLPTS	QIILMILFSPHIIF*RLYFNSDFTFHFFL*RF*GMIYHFFIRAIDIINPRAILPAHIX	SNNPDDTLQPSHNFLKALLQ*RFYLSLLSVTLLRHDLSLLYPRY*HNKSPCDTACPHX
NC_000915.1	418393	418496	denovo11260	110	+	418382	418973	HP0406	-	hypothetical protein	AGATTTGAACAAAGCGCAAGCGGTGCAACAAAATGAACAAGAGGTAGAGGATAAAGAGCGAGAGTCTAAAGAGCCGGTGGTTTTAGAAGATTTGAGCGCTTTAA	RFEQSASGATK*TRGRG*RARV*RAGGFRRFERFX	DLNKAQAVQQNEQEVEDKERESKEPVVLEDLSALX	I*TKRKRCNKMNKR*RIKSESLKSRWF*KI*AL*	KALKSSKTTGSLDSRSLSSTSCSFCCTACALFKS	*SAQIF*NHRLFRLSLFILYLLFILLHRLRFVQIX	LKRSNLLKPPAL*TLALYPLPLVHFVAPLALCSNL
NC_000915.1	706237	706349	denovo16970	110	+	705848	707276	HP0658	gatB	aspartyl/glutamyl-tRNA amidotransferase subunit B	AAATATCCATGAGGGCAGTTATTCTTTAGTGGATTTGAACCGCGCTTGCACCCCTTTATTAGAAATTGTCAGTAAGCCGGACATGCGAAATAGTGAAGAAGCTATAGCGTATA	KYP*GQLFFSGFEPRLHPFIRNCQ*AGHAK**RSYSVX	NIHEGSYSLVDLNRACTPLLEIVSKPDMRNSEEAIAYX	ISMRAVIL*WI*TALAPLY*KLSVSRTCEIVKKL*RI	YAIASSLFRMSGLLTISNKGVQARFKSTKE*LPSWIF	IRYSFFTISHVRLTDNF**RGASAVQIH*RITALMDIX	YTL*LLHYFACPAY*QFLIKGCKRGSNPLKNNCPHGYX
NC_000915.1	967198	967334	denovo3014	110	-	966745	968335	HP0913	-	hypothetical protein	CGCTAGCGGTGTTAAGCTCACTGAGCTGGTTGGAGAGGTTTTGGCTCGTGGTGTTGTTGTTGCCTTGAAAGATGTTCTTGCTGATGTTTTGACTCAAAGTTTTGATAGAGCCAACCATTTCGTTATAAAGATCCAGA	R*RC*AH*AGWRGFGSWCCCCLERCSC*CFDSKF**SQPFRYKDPX	ASGVKLTELVGEVLARGVVVALKDVLADVLTQSFDRANHFVIKIQX	LAVLSSLSWLERFWLVVLLLP*KMFLLMF*LKVLIEPTISL*RSR	WIFITKWLALSKL*VKTSARTSFKATTTPRAKTSPTSSVSLTPLA	LDLYNEMVGSIKTLSQNISKNIFQGNNNTTSQNLSNQLSELNTASX	SGSL*RNGWLYQNFESKHQQEHLSRQQQHHEPKPLQPAQ*A*HR*R
NC_000915.1	991119	991232	denovo4022	110	+	990265	991246	HP0927	-	heat shock protein HtpX	TAACGATTATAAAGAAATAGATAAAAATAGCACCCGATCAGCGGCTTATCTTTTTAACGCTGAAATGTTTAGCACCCACCCTAGCATTAAAAATCGTATCCAATCCTTAAGAA	*RL*RNR*K*HPISGLSF*R*NV*HPP*H*KSYPILKX	NDYKEIDKNSTRSAAYLFNAEMFSTHPSIKNRIQSLRX	TIIKK*IKIAPDQRLIFLTLKCLAPTLALKIVSNP*E	LKDWIRFLMLGWVLNISALKR*AADRVLFLSISL*SL	S*GLDTIFNARVGAKHFSVKKISR*SGAIFIYFFIIVX	FLRIGYDF*C*GGC*TFQR*KDKPLIGCYFYLFLYNRX
NC_000915.1	1095028	1095183	denovo15449	110	-	1094732	1095617	HP1034	-	ATP-binding protein	GGGTGCTGGGATTGGAGCTACTACGCAAGCGTTTTTGAATGCGAGCGATTGCGTGGTGATTGTTACCACACCCGATCCTTCAGCGATTACCGATGCGTATGCATGCATTAAAATCAACTCCAAGAATAAAGATGAATTGTTTCTTATCGCTAACA	CRSFRSIRG*RGGFKLFGLYCG*YGCWDWSYYASVFECERLRGDCYHTRSFSDYRCVCMH*NQLQE*R*IVSYR*X	AEALDQFVDEEGVLSSLDYIVVDTGAGIGATTQAFLNASDCVVIVTTPDPSAITDAYACIKINSKNKDELFLIANX	QKL*INSWMKRGF*ALWIILWLIRVLGLELLRKRF*MRAIAW*LLPHPILQRLPMRMHALKSTPRIKMNCFLSLT	LAIRNNSSLFLELILMHAYASVIAEGSGVVTITTQSLAFKNACVVAPIPAPVSTTI*SKELKTPSSSTN*SKASA	VSDKKQFIFILGVDFNACIRIGNR*RIGCGNNHHAIARIQKRLRSSSNPSTRINHNIIQRA*NPLFIHELI*SFCX	C*R*ETIHLYSWS*F*CMHTHR*SLKDRVW*QSPRNRSHSKTLA**LQSQHPYQPQYNPKSLKPPLHPRIDLKLLX
NC_000915.1	1144098	1144154	denovo5839	110	-	1143526	1144450	HP1084	pyrB	aspartate carbamoyltransferase	TGCCATGCAGCCTGACGCTATCATCACACGGCATGCTTTTTCAAGCGCGCCTTTTA	CHAA*RYHHTACFFKRAFX	AMQPDAIITRHAFSSAPFX	PCSLTLSSHGMLFQARLL	KGALEKACRVMIASGCMA	KRRA*KSMPCDDSVRLHGX	*KARLKKHAV***RQAAWX
NC_000915.1	1233630	1233709	denovo2255	110	+	1232602	1234018	HP1167	-	hypothetical protein	CGCTAATGGTTGGATAGGCAATATGGGTAATCCAAGCGGTGTGATCATGGGGAGTAACAGCGTCTATGCTGGTTTTACAA	R*WLDRQYG*SKRCDHGE*QRLCWFYX	ANGWIGNMGNPSGVIMGSNSVYAGFTX	LMVG*AIWVIQAV*SWGVTASMLVLQ	VKPA*TLLLPMITPLGLPILPIQPLA	CKTSIDAVTPHDHTAWITHIAYPTISX	L*NQHRRCYSP*SHRLDYPYCLSNH*R
NC_000915.1	1259786	1259946	denovo9964	110	-	1259618	1260659	HP1189	-	aspartate-semialdehyde dehydrogenase	CCCTATCAGCGCGACTTGCGTGCGCGTGCCGGTATTGAGGAGCCATAGCGAGAGTTTGAGTATCGCTTTTGAAAAAGAATTCGATCTCAAAGAAGTCTATGAAGTTTTAAAAAACGCCCCTAGCGTGGCTGTTTGCGATGATCCCAGTCATAATCTTTACA	PYQRDLRARAGIEEP*REFEYRF*KRIRSQRSL*SFKKRP*RGCLR*SQS*SLX	PISATCVRVPVLRSHSESLSIAFEKEFDLKEVYEVLKNAPSVAVCDDPSHNLYX	LSARLACACRY*GAIARV*VSLLKKNSISKKSMKF*KTPLAWLFAMIPVIIFT	*RL*LGSSQTATLGAFFKTS*TSLRSNSFSKAILKLSLWLLNTGTRTQVALIG	VKIMTGIIANSHARGVF*NFIDFFEIEFFFKSDTQTLAMAPQYRHAHASRADRX	CKDYDWDHRKQPR*GRFLKLHRLL*DRILFQKRYSNSRYGSSIPARARKSR**G
NC_000915.1	1439289	1439380	denovo5869	110	-	1438086	1439427	HP1374	clpX	ATP-dependent protease ATP-binding subunit ClpX	AGATCCCAAAAAACGCCGCATTATTTTTGCGAGCAATCTCAATAAAGATGTGTGCGTGTGCGAATATTGTATAGATGTGATGCATGGGGAAA	RSQKTPHYFCEQSQ*RCVRVRILYRCDAWGX	DPKKRRIIFASNLNKDVCVCEYCIDVMHGEX	IPKNAALFLRAISIKMCACANIV*M*CMGK	SPCITSIQYSHTHTSLLRLLAKIMRRFLGS	FPMHHIYTIFAHAHIFIEIARKNNAAFFGIX	FPHASHLYNIRTRTHLY*DCSQK*CGVFWDL
NC_000915.1	1532758	1532963	denovo20824	110	+	1532693	1533746	HP1461	-	cytochrome c551 peroxidase	AGAATTGATCAAAAAAGCGAGGGAAAGCCAGCTAGAACCCATGCCTATGGGCAAAGCGCTCAAAGAATACCAGATTAAAAAGACCAGAGATGTGGGTATTGGCACCAAAAACAGCGAAATCATGACCTCCGCTCAAGTGGAATTAGGCAAAATGCTCTATTTTGACCCTAGGATTTCCACTTCCTACCTCGTGTCTTGCAACACAA	RIDQKSEGKPARTHAYGQSAQRIPD*KDQRCGYWHQKQRNHDLRSSGIRQNALF*P*DFHFLPRVLQHX	ELIKKARESQLEPMPMGKALKEYQIKKTRDVGIGTKNSEIMTSAQVELGKMLYFDPRISTSYLVSCNTX	N*SKKRGKAS*NPCLWAKRSKNTRLKRPEMWVLAPKTAKS*PPLKWN*AKCSILTLGFPLPTSCLATQ	VLQDTR*EVEILGSK*SILPNST*AEVMISLFLVPIPTSLVFLIWYSLSALPIGMGSSWLSLAFLINS	CVARHEVGSGNPRVKIEHFA*FHLSGGHDFAVFGANTHISGLFNLVFFERFAHRHGF*LAFPRFFDQFX	LCCKTRGRKWKS*GQNRAFCLIPLERRS*FRCFWCQYPHLWSF*SGIL*ALCP*AWVLAGFPSLF*SIL
NC_000915.1	1545612	1545899	denovo1400	110	-	1544701	1546741	HP1472	-	type IIS restriction enzyme M protein	CTTTTTAGAGAATAAGGATTTGTCTCCAGAGAAAAGGCAAAGCATTATTTCTTCATTAGAGACTTTATTAAGAAACGAAAACAACAACAAAGCCACTAATGGCGAAAGCTGTTTGAAGCGTTGTTTTAGTGAGATTGTGGATAGTTTGGGCATTTATTATAAAATCGGTCTTAGCACGGATTTTACCGGTAAATTGTTCAATGAAATGTATCGCTGGCTGGGTTTCACGAAAGACCAATTAAACGATGTGGTGCTCACACCCCCTTATGTCGCCACGCTTTTAGCTA	LFRE*GFVSREKAKHYFFIRDFIKKRKQQQSH*WRKLFEALF**DCG*FGHLL*NRS*HGFYR*IVQ*NVSLAGFHERPIKRCGAHTPLCRHAFSX	FLENKDLSPEKRQSIISSLETLLRNENNNKATNGESCLKRCFSEIVDSLGIYYKIGLSTDFTGKLFNEMYRWLGFTKDQLNDVVLTPPYVATLLAX	F*RIRICLQRKGKALFLH*RLY*ETKTTTKPLMAKAV*SVVLVRLWIVWAFIIKSVLARILPVNCSMKCIAGWVSRKTN*TMWCSHPLMSPRF*L	AKSVAT*GGVSTTSFNWSFVKPSQRYISLNNLPVKSVLRPIL**MPKLSTISLKQRFKQLSPLVALLLFSFLNKVSNEEIMLCLFSGDKSLFSKK	S*KRGDIRGCEHHIV*LVFRETQPAIHFIEQFTGKIRAKTDFIINAQTIHNLTKTTLQTAFAISGFVVVFVS**SL**RNNALPFLWRQILIL*KX	*LKAWRHKGV*APHRLIGLS*NPASDTFH*TIYR*NPC*DRFYNKCPNYPQSH*NNASNSFRH*WLCCCFRFLIKSLMKK*CFAFSLETNPYSLKX
NC_000915.1	673503	673841	denovo21184	109	+	672691	673897	HP0626	-	tetrahydrodipicolinate N-succinyltransferase dapD	TATTTCTTCATCGGTGGTGGTTGGAGCAGGCACTGATATTGGTGGGGGAGCGAGCGTGTTAGGCGTTTTAAGTGGAGGGAATAACAACCCCATTAGCATCGGGAAAAATTGTTTGCTAGGGGCTAATAGCGTTACTGGAATTAGTCTAGGCGATGGCTGTATCGTGGATGCAGGCGTTGCGATACTAGCCGGGAGCGTGATAGAAATTGAAGAAAATGAGTTTAAAAAGCTTTTAGAAGTGAATAGCGCTTTAGAAAAACATGCCAACAACCTTTACAAAGGCAAAGAACTTTCCGGAAAAAATGGCGTGCATTTTCGTTCCAATAGTCAGAATGGCA	YFFIGGGWSRH*YWWGSERVRRFKWRE*QPH*HREKLFARG**RYWN*SRRWLYRGCRRCDTSRERDRN*RK*V*KAFRSE*RFRKTCQQPLQRQRTFRKKWRAFSFQ*SEWX	ISSSVVVGAGTDIGGGASVLGVLSGGNNNPISIGKNCLLGANSVTGISLGDGCIVDAGVAILAGSVIEIEENEFKKLLEVNSALEKHANNLYKGKELSGKNGVHFRSNSQNGX	FLHRWWLEQALILVGERAC*AF*VEGITTPLASGKIVC*GLIALLELV*AMAVSWMQALRY*PGA**KLKKMSLKSF*K*IAL*KNMPTTFTKAKNFPEKMACIFVPIVRMA	PF*LLERKCTPFFPESSLPL*RLLACFSKALFTSKSFLNSFSSISITLPASIATPASTIQPSPRLIPVTLLAPSKQFFPMLMGLLFPPLKTPNTLAPPPISVPAPTTTDEEI	AILTIGTKMHAIFSGKFFAFVKVVGMFF*SAIHF*KLFKLIFFNFYHAPG*YRNACIHDTAIA*TNSSNAISP*QTIFPDANGVVIPST*NA*HARSPTNISACSNHHR*RNX	CHSDYWNENARHFFRKVLCLCKGCWHVFLKRYSLLKAF*THFLQFLSRSRLVSQRLHPRYSHRLD*FQ*RY*PLANNFSRC*WGCYSLHLKRLTRSLPHQYQCLLQPPPMKKX
NC_000915.1	691343	691444	denovo7009	109	+	690363	692046	HP0645	-	lytic murein transglycosylase	AGAAGATCCTCCTTTTAACACTTATGACCCTTTTTCGTGGCAAATTTTTAAGGAAAAAACCTTGAGTTTGAAAGATGAGGGCGCGTTTAATGCGATGCTAA	RRSSF*HL*PFFVANF*GKNLEFER*GRV*CDAX	EDPPFNTYDPFSWQIFKEKTLSLKDEGAFNAMLX	KILLLTLMTLFRGKFLRKKP*V*KMRARLMRC*	SIALNAPSSFKLKVFSLKICHEKGS*VLKGGSS	*HRIKRALIFQTQGFFLKNLPRKRVISVKRRIFX	LASH*TRPHLSNSRFFP*KFATKKGHKC*KEDLL
NC_000915.1	931613	932000	denovo10699	109	+	931602	932025	HP0880	-	hypothetical protein	TTAACGCCGAATAATCGTCAATATCTTTTATATCTTTATAGTATTTTTGAAAATTAGCAATTTTATTTTGATACTCTTGGATCGTTTTTTTATTTTTAGCGATGGACTCTTCATCACGCTCAAGCTCCTCGAACAATTCAGGCACTCCTTCTTCAAGCTCTTCTAAATCTTTTTGAATTTTTTCCAAATCCTTACTAGTATAAGTGTGAGAACAATTCTCTCTATTAAACTGAATGTCTTGGATTTCTATGCTGTCTGTTTTAGAAATGATTGTCAGTTTGTTTTTATGGAGTCTTGTTTCAATGGGGATCGCATCATCTTTGCCACGCCAAGCTGATATGAGACTATTTAATCCCTTACCTAATGATATTACAATCAATAAAGTCA	LTPNNRQYLLYLYSIFEN*QFYFDTLGSFFYF*RWTLHHAQAPRTIQALLLQALLNLFEFFPNPY*YKCENNSLY*TECLGFLCCLF*K*LSVCFYGVLFQWGSHHLCHAKLI*DYLIPYLMILQSIKS	*RRIIVNIFYIFIVFLKISNFILILLDRFFIFSDGLFITLKLLEQFRHSFFKLF*IFLNFFQILTSISVRTILSIKLNVLDFYAVCFRNDCQFVFMESCFNGDRIIFATPS*YETI*SLT**YYNQ*SX	NAE*SSISFISL*YF*KLAILF*YSWIVFLFLAMDSSSRSSSSNNSGTPSSSSSKSF*IFSKSLLV*V*EQFSLLN*MSWISMLSVLEMIVSLFLWSLVSMGIASSLPRQADMRLFNPLPNDITINKVX	*LY*L*YH*VRD*IVSYQLGVAKMMRSPLKQDSIKTN*QSFLKQTA*KSKTFSLIERIVLTLILVRIWKKFKKI*KSLKKECLNCSRSLSVMKSPSLKIKKRSKSIKIKLLIFKNTIKI*KILTIIRR*	TLLIVISLGKGLNSLISAWRGKDDAIPIETRLHKNKLTIISKTDSIEIQDIQFNRENCSHTYTSKDLEKIQKDLEELEEGVPELFEELERDEESIAKNKKTIQEYQNKIANFQKYYKDIKDIDDYSALX	DFIDCNIIR*GIK*SHISLAWQR*CDPH*NKTP*KQTDNHF*NRQHRNPRHSV**RELFSHLY**GFGKNSKRFRRA*RRSA*IVRGA*A**RVHR*K*KNDPRVSK*NC*FSKIL*RYKRY*RLFGVX
NC_000915.1	1116345	1116514	denovo4040	109	-	1115922	1117191	HP1054	-	hypothetical protein	TATAGACTTAAGCGCCTTAAAAGATAAGATTGCAAAGCAAGAAAAATTTCAAAACGACACTGAACAAGCTTTATTAGAAAGATTTTCCAATGCGCGCCCAAAAGATTTAGAAAAAATCCAAAAGATCGCTTTAGAGCAAGGGGATTTTTATAAGGATTTTTCTCATTTTA	YRLKRLKR*DCKARKISKRH*TSFIRKIFQCAPKRFRKNPKDRFRARGFL*GFFSFX	IDLSALKDKIAKQEKFQNDTEQALLERFSNARPKDLEKIQKIALEQGDFYKDFSHFX	*T*AP*KIRLQSKKNFKTTLNKLY*KDFPMRAQKI*KKSKRSL*SKGIFIRIFLIL	K*EKSL*KSPCSKAIFWIFSKSFGRALENLSNKACSVSF*NFSCFAILSFKALKSI	KMRKILIKIPLL*SDLLDFF*IFWARIGKSF**SLFSVVLKFFLLCNLIF*GA*VYX	*NEKNPYKNPLALKRSFGFFLNLLGAHWKIFLIKLVQCRFEIFLALQSYLLRRLSLX
NC_000915.1	1280801	1280964	denovo2268	109	-	1280678	1281878	HP1205	tuf	elongation factor Tu	TCCGCACAAGAAATTTGAGGGAGAAATTTATGTCCTTTCTAAAGAAGAAGGCGGGAGACACACTCCATTCTTCACCAATTACCGCCCGCAATTCTATGTGCGCACAACTGATGTGACTGGCTCTATCACCCTTCCTGAAGGCGTAGAAATGGTTATGCCTGGCA	SAQEI*GRNLCPF*RRRRETHSILHQLPPAILCAHN*CDWLYHPS*RRRNGYAWX	PHKKFEGEIYVLSKEEGGRHTPFFTNYRPQFYVRTTDVTGSITLPEGVEMVMPGX	RTRNLREKFMSFLKKKAGDTLHSSPITARNSMCAQLM*LALSPFLKA*KWLCLA	PGITISTPSGRVIEPVTSVVRT*NCGR*LVKNGVCLPPSSLERT*ISPSNFLCG	ARHNHFYAFRKGDRASHISCAHIELRAVIGEEWSVSPAFFFRKDINFSLKFLVRX	CQA*PFLRLQEG**SQSHQLCAHRIAGGNW*RMECVSRLLL*KGHKFLPQISCAX
NC_000915.1	1300557	1300687	denovo5989	109	+	1300375	1301056	HP1224	hemD	uroporphyrinogen-III synthase	GTTACAAAACATTCCTGCTTACGCTTTGAGCGAACCCACCGCAAAAACCTTACAAGATCACCATTTTAAAGTCGCCTTTATGGGGGAAAAAGCCCATGGCAAAGAGTTTGTTCAAGAAATCTTTCCTTTAA	VTKHSCLRFERTHRKNLTRSPF*SRLYGGKSPWQRVCSRNLSFX	LQNIPAYALSEPTAKTLQDHHFKVAFMGEKAHGKEFVQEIFPLX	YKTFLLTL*ANPPQKPYKITILKSPLWGKKPMAKSLFKKSFL*	KGKIS*TNSLPWAFSPIKATLKW*SCKVFAVGSLKA*AGMFCN	*RKDFLNKLFAMGFFPHKGDFKMVIL*GFCGGFAQSVSRNVL*X	LKERFLEQTLCHGLFPP*RRL*NGDLVRFLRWVRSKRKQECFVT
NC_000915.1	1527005	1527132	denovo17971	109	+	1526769	1527402	HP1457	-	hypothetical protein	TTTCGCGCTGTTTCACCATTCTGCTATCGGCTGCAATGCCACTCCCTCCGCTCGCCCTTGTGATATTGAACCTCCCATTAGATCGCAACCGCAACTGCCGCGCGATTTCAGTCGTCAAAAGATTCATA	FRAVSPFCYRLQCHSLRSPL*Y*TSH*IATATAARFQSSKDSX	FALFHHSAIGCNATPSARPCDIEPPIRSQPQLPRDFSRQKIHX	SRCFTILLSAAMPLPPLALVILNLPLDRNRNCRAISVVKRFI	*IF*RLKSRGSCGCDLMGGSISQGRAEGVALQPIAEW*NSAK	MNLLTTEIARQLRLRSNGRFNITRASGGSGIAADSRMVKQREX	YESFDD*NRAAVAVAI*WEVQYHKGERREWHCSR*QNGETARX
NC_000915.1	65235	65374	denovo19013	108	+	64015	66457	HP0060	-	hypothetical protein	AAAATTAGACAAGCCCATTTATTACGGGGTGTTTGATTTTGGGGGCGGGACGACGGATTTTGACTTTGGCAAATGGGAAAAAAGCGCTAATCCTAAATTCGCTTACAAAATGACGCATTTTAGCAATGGAGGGGATAAGA	KIRQAHLLRGV*FWGRDDGF*LWQMGKKR*S*IRLQNDAF*QWRG*X	KLDKPIYYGVFDFGGGTTDFDFGKWEKSANPKFAYKMTHFSNGGDKX	N*TSPFITGCLILGAGRRILTLANGKKALILNSLTK*RILAMEGIR	LSPPLLKCVIL*ANLGLALFSHLPKSKSVVPPPKSNTP**MGLSNF	LIPSIAKMRHFVSEFRISAFFPFAKVKIRRPAPKIKHPVINGLV*FX	SYPLHC*NASFCKRI*D*RFFPICQSQNPSSRPQNQTPRNKWACLIX
NC_000915.1	85776	85892	denovo12248	108	+	84358	86140	HP0080	-	hypothetical protein	CACTGACACTAACACCACAAACGATGCTAGCACCACTGACACCCCCACTGACGATAAAGATGCTAGCGGCTTGAACAATACCGGCGATATGAATAACACGGATACCGGCAACACGG	*RRRHSH*RYSH*H*HHKRC*HH*HPH*R*RC*RLEQYRRYE*HGYRQHGHRQYX	NADDTHTDDTHTDTNTTNDASTTDTPTDDKDASGLNNTGDMNNTDTGNTDTGNTX	TPTTLTLTILTLTLTPQTMLAPLTPPLTIKMLAA*TIPAI*ITRIPATRTPAIR	VLPVSVLPVSVLFISPVLFKPLASLSSVGVSVVLASFVVLVSV*VSSV*VSSAL	RIAGVRVAGIRVIHIAGIVQAASIFIVSGGVSGASIVCGVSVSVSIVSVSVVGVX	SYCRCPCCRYPCYSYRRYCSSR*HLYRQWGCQWC*HRLWC*CQCEYRQCECRRRX
NC_000915.1	260038	260181	denovo12050	108	-	258800	260351	HP0250	-	oligopeptide ABC transporter ATP-binding protein OppD	TAATGGCGAAGTGCTGTTTGAAACAACCAACCTTTTAAAAGAAAGCGAAGAATTTATGCAACATTTAAGGGGTAATGCGATCGCTTACATCGCTCAAGACCCCCTATCCAGCCTGAACCCCTTGCATAAAATCGGCAAACAAA	*WRSAV*NNQPFKRKRRIYATFKG*CDRLHRSRPPIQPEPLA*NRQTX	NGEVLFETTNLLKESEEFMQHLRGNAIAYIAQDPLSSLNPLHKIGKQX	MAKCCLKQPTF*KKAKNLCNI*GVMRSLTSLKTPYPA*TPCIKSANK	CLPILCKGFRLDRGS*AM*AIALPLKCCINSSLSFKRLVVSNSTSPL	LFADFMQGVQAG*GVLSDVSDRITP*MLHKFFAFF*KVGCFKQHFAIX	FVCRFYARGSGWIGGLERCKRSHYPLNVA*ILRFLLKGWLFQTALRHX
NC_000915.1	283535	283711	denovo4897	108	+	283137	284430	HP0275	-	ATP-dependent nuclease AddB	CAATGTGTTAGGGACTTTGTATTTGACTCAAAAGCGTTTGGATAAGGCTTTCCCATTGTTGAATAAGTTTTATAACCAAGTGCATGATGAAGACAGCCTAGAAAAACTCATTACGATCTATTTTTTGCAAAATCGTAAAAAAGAGGGCTTGGATTTGTTGCAATCTCATATAGACA	QCVRDFVFDSKAFG*GFPIVE*VL*PSA**RQPRKTHYDLFFAKS*KRGLGFVAISYRX	NVLGTLYLTQKRLDKAFPLLNKFYNQVHDEDSLEKLITIYFLQNRKKEGLDLLQSHIDX	MC*GLCI*LKSVWIRLSHC*ISFITKCMMKTA*KNSLRSIFCKIVKKRAWICCNLI*T	SI*DCNKSKPSFLRFCKK*IVMSFSRLSSSCTWL*NLFNNGKALSKRF*VKYKVPNTL	VYMRLQQIQALFFTILQKIDRNEFF*AVFIMHLVIKLIQQWESLIQTLLSQIQSP*HIX	CLYEIATNPSPLFYDFAKNRS**VFLGCLHHALGYKTYSTMGKPYPNAFESNTKSLTHX
NC_000915.1	591892	592106	denovo19643	108	-	591529	592468	HP0557	-	acetyl-CoA carboxylase carboxyltransferase subunit alpha	TTTTGGCATGCCTAACCCTTGTGGCTATCGTAAGGCTTTGAAAATGGCAAAGTTTGCTGAAAAGTTTAATTTGCCTATTTTAATGCTTGTGGATACAGCCGGGGCGTATCCGGGGATTGGTGCAGAAGAAAGGGGGCAAAGTGAAGCGATCGCTAAAAATCTCCAAGAGTTCGCCTCTTTAAAAGTCCCTACTATTTCTGTAATTATCGGTGAGA	FWHA*PLWLS*GFENGKVC*KV*FAYFNACGYSRGVSGDWCRRKGAK*SDR*KSPRVRLFKSPYYFCNYR*X	FGMPNPCGYRKALKMAKFAEKFNLPILMLVDTAGAYPGIGAEERGQSEAIAKNLQEFASLKVPTISVIIGEX	LACLTLVAIVRL*KWQSLLKSLICLF*CLWIQPGRIRGLVQKKGGKVKRSLKISKSSPL*KSLLFL*LSVR	SPIITEIVGTFKEANSWRFLAIASLCPLSSAPIPGYAPAVSTSIKIGKLNFSANFAIFKALR*PQGLGMPK	LTDNYRNSRDF*RGELLEIFSDRFTLPPFFCTNPRIRPGCIHKH*NRQIKLFSKLCHFQSLTIATRVRHAKX	SHR*LQK**GLLKRRTLGDF*RSLHFAPFLLHQSPDTPRLYPQALK*AN*TFQQTLPFSKPYDSHKG*ACQX
NC_000915.1	829708	829871	denovo1924	108	-	827701	830029	HP0775	-	penta-phosphate guanosine-3'-pyrophosphohydrolase SpoT	TAAGGGGCAATACAGAAAAAGCGGCGAGCCTTATATTGTCCATCCTATTTGCGTGGCAAGCTTGGTAGCGTTTTGTGGGGGCGATGAGGCGATGGTGTGTGCTGCGCTTTTGCATGATGTGGTGGAAGACACGCCTTGTAAGATTGAAACGATTGAGCAAGAAA	*GAIQKKRRALYCPSYLRGKLGSVLWGR*GDGVCCAFA*CGGRHAL*D*ND*ARX	KGQYRKSGEPYIVHPICVASLVAFCGGDEAMVCAALLHDVVEDTPCKIETIEQEX	RGNTEKAASLILSILFAWQAW*RFVGAMRRWCVLRFCMMWWKTRLVRLKRLSKK	SCSIVSILQGVSSTTSCKSAAHTIASSPPQNATKLATQIGWTI*GSPLFLYCPL	FLLNRFNLTRRVFHHIMQKRSTHHRLIAPTKRYQACHANRMDNIRLAAFSVLPLX	FLAQSFQSYKACLPPHHAKAQHTPSPHRPHKTLPSLPRK*DGQYKARRFFCIAPX
NC_000915.1	851091	851152	denovo20352	108	-	851016	851607	HP0794	clpP	ATP-dependent Clp protease proteolytic subunit	TTCTATTCTAGCTCAAAACTCAGGGCAGAGTTTGGAGCAAATCGCTAAAGACACGGACAGGA	FYSSSKLRAEFGANR*RHGQX	SILAQNSGQSLEQIAKDTDRX	LF*LKTQGRVWSKSLKTRTG	LSVSLAICSKLCPEF*ARIE	PVRVFSDLLQTLP*VLS*NRX	SCPCL*RFAPNSALSFELE*X
NC_000915.1	1037115	1037198	denovo18118	108	+	1035818	1037294	HP0974	-	phosphoglyceromutase	GCATGAAAGACGAAAACCAAAACCCCTTAACCAACCACACCGCCGGGAGCGTGTATTGCTTTGTTTTAGGGGATGGAGTCAAA	A*KTKTKTP*PTTPPGACIALF*GMESX	HERRKPKPLNQPHRRERVLLCFRGWSQX	MKDENQNPLTNHTAGSVYCFVLGDGVK	*LHPLKQSNTRSRRCGWLRGFGFRLSC	LTPSPKTKQYTLPAVWLVKGFWFSSFMX	FDSIP*NKAIHAPGGVVG*GVLVFVFHA
NC_000915.1	1257335	1257447	denovo9547	108	-	1256745	1257903	HP1187	-	hypothetical protein	AAGTCTTAAGACAAGCAATATAGAGACTAATAATCAAATAAAAGTAGAACAAGAACAACAGAAAACAGAACAAGAAAGACAGAAAACAGAACAAGAAAGACAGAAGACAGAACAAGAAA	KS*DKQYRD**SNKSRTRTTENRTRKTENRTRKTEDRTRX	SLKTSNIETNNQIKVEQEQQKTEQERQKTEQERQKTEQEX	VLRQAI*RLIIK*K*NKNNRKQNKKDRKQNKKDRRQNKK	SCSVFCLSCSVFCLSCSVFCCSCSTFI*LLVSILLVLRL	FLFCLLSFLFCFLSFLFCFLLFLFYFYLIISLYIACLKTX	FLVLSSVFLVLFSVFLVLFSVVLVLLLFDY*SLYCLS*DX
NC_000915.1	1281301	1281387	denovo18026	108	-	1280678	1281878	HP1205	tuf	elongation factor Tu	TGGCGATGACACTCCTATCGTAGCGGGTTCAGCTTTAAGAGCTTTAGAAGAAGCAAAGGCTGGTAATGTGGGTGAATGGGGTGAAA	RNGSARIVERV*ISWR*HSYRSGFSFKSFRRSKGW*CG*MG*KSA*TYG*SGCLYPYSRKRH*X	EMEVRELLSAYEFPGDDTPIVAGSALRALEEAKAGNVGEWGEKVLKLMAEVDAYIPTPERDTEX	KWKCANC*ARMNFLAMTLLS*RVQL*EL*KKQRLVMWVNGVKKCLNLWLKWMPISLLQKETLK	SVSLSGVGI*ASTSAISLSTFSPHSPTLPAFASSKALKAEPATIGVSSPGNSYALNNSRTSIS	FSVSFWSRDIGIHFSHKFKHFFTPFTHITSLCFF*SS*S*TRYDRSVIARKFIRAQQFAHFHFX	FQCLFLE*GYRHPLQP*V*ALFHPIHPHYQPLLLLKLLKLNPLR*ECHRQEIHTRSTIRALPFL
NC_000915.1	384602	384724	denovo909	107	+	384258	385263	HP0376	hemH	ferrochelatase	CCCTTATGCGTCTATGGTCTTGCAAGATTTAGCCTTAAAAGAGGTAGAAAGCTTGGTGTTTTTTTCCATGTATCCGCAATATTCTAGCACCACCACCCTTTCTAGCTTCAATGACGCTTTTA	PLCVYGLARFSLKRGRKLGVFFHVSAIF*HHHPF*LQ*RFX	PYASMVLQDLALKEVESLVFFSMYPQYSSTTTLSSFNDAFX	LMRLWSCKI*P*KR*KAWCFFPCIRNILAPPPFLASMTLL	KASLKLERVVVLEYCGYMEKNTKLSTSFKAKSCKTIDA*G	KSVIEARKGGGARILRIHGKKHQAFYLF*G*ILQDHRRIRX	*KRH*S*KGWWC*NIADTWKKTPSFLPLLRLNLARP*THKG
NC_000915.1	582670	582767	denovo7391	107	+	579920	583481	HP0547	-	cag pathogenicity island protein cag26	TTATACTCAAGTTGCTAAAAAGGTAAATGCAAAAATTGACCGACTCAATCAAATAGCAAGTGGTTTGGGTGGTGTAGGGCAAGCAGCGGGCTTCCCTA	LYSSC*KGKCKN*PTQSNSKWFGWCRASSGLPX	YTQVAKKVNAKIDRLNQIASGLGGVGQAAGFPX	ILKLLKR*MQKLTDSIK*QVVWVV*GKQRASL	GKPAACPTPPKPLAI*LSRSIFAFTFLAT*V*	REARCLPYTTQTTCYLIESVNFCIYLFSNLSIX	*GSPLLALHHPNHLLFD*VGQFLHLPF*QLEYX
NC_000915.1	629391	629534	denovo19818	107	+	628312	629785	HP0595	-	hypothetical protein	TGTTAGCGTTGCAAGAAGAGGGGCTAAATTCACTTATTTGATCAGCGCTCCTAACAAGCGTTATAAGGATTTGATTATTATTTCCATGCGTAATAGCGATAAACAGGTGCATGGGGAGTTTTTACTGGAATTAGGCAATGCCA	C*RCKKRG*IHLFDQRS*QAL*GFDYYFHA**R*TGAWGVFTGIRQCX	VSVARRGAKFTYLISAPNKRYKDLIIISMRNSDKQVHGEFLLELGNAX	LALQEEGLNSLI*SALLTSVIRI*LLFPCVIAINRCMGSFYWN*AMP	ALPNSSKNSPCTCLSLLRMEIIIKSL*RLLGALIK*VNLAPLLATLT	GIA*FQ*KLPMHLFIAITHGNNNQILITLVRSADQISEFSPSSCNANX	WHCLIPVKTPHAPVYRYYAWK**SNPYNAC*ER*SNK*I*PLFLQR*X
NC_000915.1	793504	793673	denovo18046	107	+	792977	794021	HP0738	ddl	D-alanyl-alanine synthetase A	AAGCTCTTTAGGGGTGAATGTTGTGAAAGAAGAAAAAGAATTGGTTTACGCTTTAGACGGTGCGTTTGAATATTCTAAAGAGGTCTTGATAGAGCCTTTCATTCAGGGAGTGAAAGAATACAATTTGGCCGGTTGCAAGATCAAAAAGGATTTTTGTTTTTCCTATGTGA	KLFRGECCERRKRIGLRFRRCV*IF*RGLDRAFHSGSERIQFGRLQDQKGFLFFLCX	SSLGVNVVKEEKELVYALDGAFEYSKEVLIEPFIQGVKEYNLAGCKIKKDFCFSYVX	AL*G*ML*KKKKNWFTL*TVRLNILKRS**SLSFRE*KNTIWPVARSKRIFVFPM*	T*EKQKSFLILQPAKLYSFTP*MKGSIKTSLEYSNAPSKA*TNSFSSFTTFTPKEL	HIGKTKILFDLATGQIVFFHSLNERLYQDLFRIFKRTV*SVNQFFFFFHNIHP*RAX	SHRKNKNPF*SCNRPNCILSLPE*KALSRPL*NIQTHRLKRKPILFLLSQHSPLKSX
NC_000915.1	1012008	1012177	denovo17420	107	+	1011634	1012252	HP0951	-	recombination protein RecO	GTATGCAACGCTTTTGAATTTTGAAGGGCGCTTGCAAAGTTACAATTCTTGTTTTTTATGCGATGCAAAATTAGAGCGTTCTGTCGCTTTAGCGCAAGGGTTTATTCTAGCGCACCCCTCTTGTTTGAAAGCTAAAAGCCTAAATTTAGAAAAAATCCAAGCTTTTTTTA	VCNAFEF*RALAKLQFLFFMRCKIRAFCRFSARVYSSAPLLFES*KPKFRKNPSFFX	YATLLNFEGRLQSYNSCFLCDAKLERSVALAQGFILAHPSCLKAKSLNLEKIQAFFX	MQRF*ILKGACKVTILVFYAMQN*SVLSL*RKGLF*RTPLV*KLKA*I*KKSKLFL	KKAWIFSKFRLLAFKQEGCARINPCAKATERSNFASHKKQEL*LCKRPSKFKSVAY	KKSLDFF*I*AFSFQTRGVR*NKPLR*SDRTL*FCIA*KTRIVTLQAPFKIQKRCIX	*KKLGFFLNLGF*LSNKRGALE*TLALKRQNALILHRIKNKNCNFASALQNSKALHT
[truncated: 5,785 more rows]

## Sheet: SelectionA
CHR	Clone_Start	Clone_End	ID_clone	Frequency	Strand	Gene_Start	Gene_End	Gene_ID	Gene_Name	Description	Clone_Sequence	Frame1	Frame2	Frame3	Frame4	Frame5	Frame6
[truncated: 627 more rows]

## Sheet: SelectionB
CHR	Clone_Start	Clone_End	ID_clone	Frequency	Strand	Gene_Start	Gene_End	Gene_ID	Gene_Name	Description	Clone_Sequence	Frame1	Frame2	Frame3	Frame4	Frame5	Frame6
[truncated: 4,969 more rows]

## Sheet: SelectionC
CHR	Clone_Start	Clone_End	ID_clone	Frequency	Strand	Gene_Start	Gene_End	Gene_ID	Gene_Name	Description	Clone_Sequence	Frame1	Frame2	Frame3	Frame4	Frame5	Frame6
[truncated: 652 more rows]

[truncated: 1 more sheets: Control]
