# Supplementary material for: Defining the Helicobacter pylori Disease-Specific Antigenic Repertoire
Source: Front Microbiol. 2020 Jul 9;11:1551. doi: 10.3389/fmicb.2020.01551 (PMC7396715; doi:10.3389/fmicb.2020.01551)
Supplement: TABLE S2 — List of the Differentially enriched domains/epitopes after selections with sera. [file Table_2.XLSX]

## Sheet: Table1
CHR	START	END	GENE_ID	FoldChange	Annotation	Flag
NC_000915	432871	432986	HP0418	9.39979	hypothetical protein	Sel A unique
NC_000915	749410	749497	HP0696	8.2868	N-methylhydantoinase	Sel A unique
NC_000915	880251	880485	HP0828	5.05937	ATP synthase F0F1 subunit A	Sel A unique
NC_000915	555864	556076	HP0527	4.78679	cag pathogenicity island protein cag7	Sel A unique
NC_000915	1051051	1051229	HP0988	4.51285	IS605 transposase TnpA	Sel A unique
NC_000915	356709	356816	HP0349	4.40622	CTP synthetase	Sel A unique
NC_000915	1194612	1194688	HP1132	3.44879	ATP synthase F0F1 subunit beta	Sel A unique
NC_000915	70004	70177	HP0066	3.09909	ATP-binding protein	Sel A unique
NC_000915	271337	271508	HP0262	2.92865	hypothetical protein	Sel A unique
NC_000915	1061927	1062105	HP0998	2.89155	IS605 transposase TnpA	Sel A unique
NC_000915	312869	313125	HP0295	2.54561	flagellar hook-associated protein FlgL	Sel A unique
NC_000915	1563976	1564163	HP1490	2.50066	hypothetical protein	Sel A unique
NC_000915	979186	979349	HP0921	2.49262	glyceraldehyde-3-phosphate dehydrogenase	Sel A unique
NC_000915	320256	320492	HP0302	2.4547	dipeptide ABC transporter ATP-binding protein DppF	Sel A unique
NC_000915	951212	951394	HP0898	2.34771	hydrogenase expression/formation protein HypD	Sel A unique
NC_000915	846725	846835	HP0790	2.27628	anti-codon nuclease masking agent PrrB	Sel A unique
NC_000915	1063457	1063650	HP1001	2.25001	hypothetical protein	Sel A unique
NC_000915	588313	588527	HP0553	2.20953	hypothetical protein	Sel A unique
NC_000915	106698	106847	HP0100	2.17046	hypothetical protein	Sel A unique
NC_000915	5875	6023	HP0009	2.07471	hypothetical protein	Sel A unique
NC_000915	1243612	1243805	HP1177	2.05611	hypothetical protein	Sel A unique
NC_000915	999864	1000073	HP0939	1.90911	amino acid ABC transporter permease	Sel A unique
NC_000915	176025	176197	HP0169	1.89428	collagenase PrtC	Sel A unique
NC_000915	1047284	1047501	HP0983	1.88104	hypothetical protein	Sel A unique
NC_000915	1372726	1372975	HP1301	1.78344	50S ribosomal protein L15	Sel A unique
CHR	START	END	GENE_ID	FoldChange	Annotation	Flag
NC_000915	1004123	1004218	HP0943	8.98039	D-amino acid dehydrogenase DadA	Sel B unique
NC_000915	864151	864245	HP0809	8.54843	flagellar basal body protein FliL	Sel B unique
NC_000915	1491923	1492043	HP1422	8.18181	isoleucyl-tRNA synthetase	Sel B unique
NC_000915	512074	512214	HP0487	5.27187	hypothetical protein	Sel B unique
NC_000915	1073160	1073202	HP1010	4.71192	polyphosphate kinase	Sel B unique
NC_000915	945751	945866	HP0892	4.56791	hypothetical protein	Sel B unique
NC_000915	373124	373195	HP0363	3.98617	protein-L-isoaspartate O-methyltransferase	Sel B unique
NC_000915	918695	918813	HP0867	3.76083	ipid-A-disaccharide synthase	Sel B unique
NC_000915	1574664	1574835	HP1502	3.72616	hypothetical protein	Sel B unique
NC_000915	1158327	1158505	HP1096	3.59973	IS605 transposase TnpA	Sel B unique
NC_000915	1028615	1028881	HP0969	3.47201	cation efflux system protein CzCA	Sel B unique
NC_000915	140452	141127	HP0130	3.3444	hypothetical protein	Sel B unique
NC_000915	555284	556076	HP0527	3.12117	cag pathogenicity island protein cag7	Sel B unique
NC_000915	475825	476089	HP0457	3.06181	hypothetical protein	Sel B unique
NC_000915	749410	749655	HP0696	3.04819	N-methylhydantoinase	Sel B unique
NC_000915	1564206	1564417	HP1490	3.01207	hypothetical protein	Sel B unique
NC_000915	1558353	1558552	HP1486	2.95609	hypothetical protein	Sel B unique
NC_000915	576113	576186	HP0544	2.86833	cag pathogenicity island protein cag23	Sel B unique
NC_000915	106624	106910	HP0100	2.84282	hypothetical protein	Sel B unique
NC_000915	721767	722123	HP0671	2.80097	hypothetical protein	Sel B unique
NC_000915	406342	406513	HP0396	2.79354	hypothetical protein	Sel B unique
NC_000915	811715	811947	HP0758	2.789	hypothetical protein	Sel B unique
NC_000915	1627113	1627477	HP1547	2.75075	leucyl-tRNA synthetase	Sel B unique
NC_000915	882360	883007	HP0830	2.73674	aspartyl/glutamyl-tRNA amidotransferase subunit A	Sel B unique
NC_000915	627603	628013	HP0593	2.68586	adenine-specific DNA methyltransferase	Sel B unique
NC_000915	1399532	1399604	HP1340	2.67097	biopolymer transport protein ExbD	Sel B unique
NC_000915	852233	852399	HP0795	2.63377	trigger factor	Sel B unique
NC_000915	278658	278779	HP0269	2.60332	(dimethylallyl)adenosine tRNA methylthiotransferase	Sel B unique
NC_000915	1338786	1338916	HP1266	2.58314	NADH dehydrogenase subunit G	Sel B unique
NC_000915	146944	147190	HP0136	2.56393	bacterioferritin comigratory protein Bcp	Sel B unique
NC_000915	143701	144124	HP0133	2.54969	serine transporter SdaC	Sel B unique
NC_000915	477705	478199	HP0459	2.51858	protein VirB4	Sel B unique
NC_000915	328396	328584	HP0312	2.49307	ATP-binding protein	Sel B unique
NC_000915	1374888	1375034	HP1306	2.33723	30S ribosomal protein S14	Sel B unique
NC_000915	902944	903171	HP0851	2.3243	hypothetical protein	Sel B unique
NC_000915	519533	519950	HP0493	2.32318	phospho-N-acetylmuramoyl-pentapeptide-transferase	Sel B unique
NC_000915	552880	553202	HP0525	2.30866	virB11-like protein	Sel B unique
NC_000915	10215	11080	HP0012	2.28096	DNA primase	Sel B unique
NC_000915	1583199	1583444	HP1509	2.27218	glycerol-3-phosphate acyltransferase PlsY	Sel B unique
NC_000915	1382149	1382490	HP1321	2.27056	hypothetical protein	Sel B unique
NC_000915	951075	951395	HP0898	2.26844	hydrogenase expression/formation protein HypD	Sel B unique
NC_000915	907649	907838	HP0855	2.25612	alginate O-acetylation protein AlgI	Sel B unique
NC_000915	60676	60803	HP0056	2.22574	delta-1-pyrroline-5-carboxylate dehydrogenase	Sel B unique
NC_000915	1026447	1026625	HP0967	2.19616	virulence associated protein D vapD	Sel B unique
NC_000915	497151	497374	HP0475	2.15777	molybdenum ABC transporter ATP-binding protein ModD	Sel B unique
NC_000915	397190	397438	HP0387	2.12137	primosome assembly protein PriA	Sel B unique
NC_000915	320109	320326	HP0302	2.09479	dipeptide ABC transporter ATP-binding protein DppF	Sel B unique
NC_000915	1284797	1284992	HP1207	2.08103	hypothetical protein	Sel B unique
NC_000915	1334949	1335478	HP1262	2.05772	NADH dehydrogenase subunit C	Sel B unique
NC_000915	1545372	1545572	HP1472	2.03446	type IIS restriction enzyme M protein	Sel B unique
NC_000915	1107752	1108034	HP1045	1.99451	acetyl-CoA synthetase	Sel B unique
NC_000915	798735	798907	HP0743	1.98879	rod shape-determining protein MreB	Sel B unique
NC_000915	1570699	1570993	HP1498	1.9792	hypothetical protein	Sel B unique
NC_000915	1354475	1354543	HP1279	1.97683	bifunctional indole-3-glycerol phosphate synthase isomerase	Sel B unique
NC_000915	835626	835696	HP0781	1.95468	hypothetical protein	Sel B unique
NC_000915	972820	972958	HP0916	1.94821	iron-regulated outer membrane protein FrpB	Sel B unique
NC_000915	1117318	1117518	HP1055	1.94035	hypothetical protein	Sel B unique
NC_000915	511175	511376	HP0487	1.91924	hypothetical protein	Sel B unique
NC_000915	1332564	1332994	HP1258	1.91168	hypothetical protein	Sel B unique
NC_000915	880169	880334	HP0828	1.89632	ATP synthase F0F1 subunit A	Sel B unique
NC_000915	536705	536926	HP0510	1.88662	dihydrodipicolinate reductase	Sel B unique
NC_000915	298023	298185	HP0289	1.87455	toxin-like outer membrane protein	Sel B unique
NC_000915	837963	838354	HP0783	1.86973	hypothetical protein	Sel B unique
NC_000915	1656737	1657203	HP1577	1.86287	ABC transporter permease	Sel B unique
NC_000915	709780	709958	HP0661	1.8472	ribonuclease H	Sel B unique
NC_000915	170854	171136	HP0162	1.82914	hypothetical protein	Sel B unique
NC_000915	329641	329835	HP0313	1.82187	nitrite extrusion protein NarK	Sel B unique
NC_000915	1536901	1537293	HP1466	1.82134	hypothetical protein	Sel B unique
NC_000915	803140	803421	HP0747	1.81122	tRNA (guanine-N(7)-)-methyltransferase	Sel B unique
NC_000915	1176168	1176502	HP1114	1.76748	excinuclease ABC subunit B	Sel B unique
NC_000915	16862	17194	HP0018	1.76091	hypothetical protein	Sel B unique
NC_000915	1557886	1558193	HP1485	1.71928	hypothetical protein	Sel B unique
NC_000915	1374255	1374313	HP1304	1.69738	50S ribosomal protein L6	Sel B unique
NC_000915	21826	21995	HP0022	1.69138	lipid A phosphoethanolamine transferase	Sel B unique
NC_000915	237376	237722	HP0228	1.67771	hypothetical protein	Sel B unique
NC_000915	32679	32942	HP0033	1.64463	ATP-dependent C1p protease ClpA	Sel B unique
NC_000915	855368	855623	HP0799	1.62203	molybdenum cofactor biosynthesis protein MogA	Sel B unique
NC_000915	78559	78755	HP0074	1.60934	lipoprotein signal peptidase	Sel B unique
NC_000915	61634	61828	HP0057	1.57981	hypothetical protein	Sel B unique
NC_000915	854493	854659	HP0797	1.56531	flagellar sheath adhesin hpaA	Sel B unique
NC_000915	524327	524527	HP0498	1.55563	sodium- and chloride-dependent transporter	Sel B unique
NC_000915	1544120	1544616	HP1471	1.53342	type IIS restriction enzyme R protein	Sel B unique
NC_000915	84756	85321	HP0080	1.52204	hypothetical protein	Sel B unique
NC_000915	983327	983850	HP0922	1.51752	toxin-like outer membrane protein	Sel B unique
NC_000915	1172395	1172634	HP1111	1.51118	ferrodoxin oxidoreductase subunit beta	Sel B unique
CHR	START	END	GENE_ID	FoldChange	Annotation	Flag
NC_000915	556305	557066	HP0527	7.71076	cag pathogenicity island protein cag7	Sel C unique
NC_000915	777672	777742	HP0724	5.24037	anaerobic C4-dicarboxylate transporter	Sel C unique
NC_000915	1585441	1585851	HP1512	5.03876	iron-regulated outer membrane protein FrpB	Sel C unique
NC_000915	204394	204591	HP0197	4.11575	S-adenosylmethionine synthetase	Sel C unique
NC_000915	17965	18272	HP0018	3.44506	hypothetical protein	Sel C unique
NC_000915	712341	712488	HP0665	3.181	coproporphyrinogen III oxidase	Sel C unique
NC_000915	1317869	1317975	HP1243	3.1036	hypothetical protein	Sel C unique
NC_000915	274274	274470	HP0264	3.01373	ATP-dependent protease binding subunit ClpB	Sel C unique
NC_000915	477730	477960	HP0459	2.91183	protein VirB4	Sel C unique
NC_000915	203274	203353	HP0196	2.82321	UDP-3-O-[3-hydroxymyristoyl] glucosamine N-acyltransferase	Sel C unique
NC_000915	1626372	1626445	HP1547	2.71977	leucyl-tRNA synthetase	Sel C unique
NC_000915	1461955	1462126	HP1400	2.61693	iron(III) dicitrate transport protein FecA	Sel C unique
NC_000915	983602	984010	HP0922	2.55323	toxin-like outer membrane protein	Sel C unique
NC_000915	422464	422818	HP0409	2.34679	GMP synthase	Sel C unique
NC_000915	1024311	1024404	HP0965	2.30796	hypothetical protein	Sel C unique
NC_000915	1249755	1250123	HP1181	2.21463	multidrug-efflux transporter	Sel C unique
NC_000915	221588	221643	HP0213	2.12491	tRNA uridine 5-carboxymethylaminomethyl modification protein GidA	Sel C unique
NC_000915	484059	484302	HP0464	2.11049	type I restriction enzyme R protein HsdR	Sel C unique
NC_000915	1332625	1332798	HP1258	2.04402	hypothetical protein	Sel C unique
NC_000915	827888	827994	HP0775	1.98496	penta-phosphate guanosine-3'-pyrophosphohydrolase SpoT	Sel C unique
NC_000915	1241938	1242043	HP1175	1.96445	hypothetical protein	Sel C unique
NC_000915	411221	411357	HP0400	1.94394	4-hydroxy-3-methylbut-2-enyl diphosphate reductase	Sel C unique
NC_000915	1019626	1019879	HP0961	1.89599	NAD(P)H-dependent glycerol-3-phosphate dehydrogenase	Sel C unique
NC_000915	1206023	1206430	HP1143	1.85077	hypothetical protein	Sel C unique
NC_000915	933394	933665	HP0884	1.79451	hypothetical protein	Sel C unique
NC_000915	1428027	1428285	HP1366	1.76983	type IIS restriction enzyme R protein	Sel C unique
NC_000915	795181	795399	HP0740	1.73952	UDP-MurNac-pentapeptide presynthetase MurF	Sel C unique
NC_000915	1584941	1585092	HP1512	1.59838	iron-regulated outer membrane protein FrpB	Sel C unique
CHR	START	END	GENE_ID	Strand	Annotation	Flag
NC_000915	607582	607662	HP0577	5.33317	bifunctional 5,10-methylene-tetrahydrofolate dehydrogenase	Common between Sel A-B-C
NC_000915	1592925	1592985	HP1517	3.02634	type IIS restriction enzyme R and M protein	Common between Sel A-B-C
NC_000915	241192	241296	HP0231	2.48952	hypothetical protein	Common between Sel A-B-C
NC_000915	414784	414866	HP0402	2.2069	phenylalanyl-tRNA synthetase subunit beta	Common between Sel A-B-C
NC_000915	1396381	1396472	HP1335	2.0919	tRNA-specific 2-thiouridylase MnmA	Common between Sel A-B-C
NC_000915	577358	577581	HP0544	2.03047	cag pathogenicity island protein cag23	Common between Sel A-B-C
NC_000915	1018926	1019099	HP0960	1.64506	glycyl-tRNA synthetase subunit alpha	Common between Sel A-B-C
NC_000915	1642827	1643112	HP1561	1.64366	iron(III) ABC transportersubstrate-binding protein CeuE	Common between Sel A-B-C
CHR	START	END	GENE_ID	Strand	Annotation	Flag
NC_000915	1031857	1031904	HP0971	9.41458	hypothetical protein	Common between Sel A-B
NC_000915	1051051	1051229	HP0988	5.56588	IS605 transposase TnpA	Common between Sel A-B
NC_000915	1555522	1555630	HP1481	5.39702	hypothetical protein	Common between Sel A-B
NC_000915	168551	168654	HP0159	4.94901	lipopolysaccharide 1,2-glucosyltransferase RfaJ	Common between Sel A-B
NC_000915	1614604	1614782	HP1535	4.63363	IS605 transposase TnpA	Common between Sel A-B
NC_000915	1552411	1552496	HP1479	4.54968	hypothetical protein	Common between Sel A-B
NC_000915	454329	454507	HP0437	4.28378	IS605 transposase TnpA	Common between Sel A-B
NC_000915	769890	769985	HP0715	4.13285	ABC transporter ATP-binding protein	Common between Sel A-B
NC_000915	1061927	1062105	HP0998	4.04015	IS605 transposase TnpA	Common between Sel A-B
NC_000915	614191	614470	HP0583	3.61095	hypothetical protein	Common between Sel A-B
NC_000915	951646	951852	HP0898	3.59973	hydrogenase expression/formation protein HypD	Common between Sel A-B
NC_000915	1030389	1030578	HP0970	3.51957	nickel-cobalt-cadmium resistance protein NccB	Common between Sel A-B
NC_000915	1380289	1380602	HP1319	3.47357	50S ribosomal protein L3	Common between Sel A-B
NC_000915	1187149	1187265	HP1121	3.21205	cytosine specific DNA methyltransferase	Common between Sel A-B
NC_000915	797809	798321	HP0743	3.08779	rod shape-determining protein MreB	Common between Sel A-B
NC_000915	1579060	1579204	HP1506	2.85725	glutamate permease GltS	Common between Sel A-B
NC_000915	512849	513141	HP0488	2.70123	hypothetical protein	Common between Sel A-B
NC_000915	1278378	1278463	HP1201	2.60644	50S ribosomal protein L1	Common between Sel A-B
NC_000915	1410757	1410897	HP1350	2.59908	protease	Common between Sel A-B
NC_000915	731951	732085	HP0681	2.47857	hypothetical protein	Common between Sel A-B
NC_000915	11805	12001	HP0013	2.3277	hypothetical protein	Common between Sel A-B
NC_000915	51391	51625	HP0052	2.29874	hypothetical protein	Common between Sel A-B
NC_000915	79748	80106	HP0075	2.10001	phosphoglucosamine mutase	Common between Sel A-B
NC_000915	657675	658335	HP0613	1.75536	ABC transporter ATP-binding protein	Common between Sel A-B
NC_000915	1295199	1295391	HP1218	1.70996	glycinamide ribonucleotide synthetase PurD	Common between Sel A-B
CHR	START	END	GENE_ID	Strand	Annotation	Flag
NC_000915	437431	437598	HP0422	4.17594	arginine decarboxylase	Common between Sel A-C
NC_000915	195103	195230	HP0189	2.64866	hypothetical protein	Common between Sel A-C
NC_000915	1345616	1345804	HP1272	2.16427	NADH dehydrogenase subunit M	Common between Sel A-C
CHR	START	END	GENE_ID	Strand	Annotation	Flag
NC_000915	524080	524265	HP0498	3.72256	sodium- and chloride-dependent transporter	Common between Sel B-C
NC_000915	890884	891033	HP0839	3.41457	outer membrane protein P1 ompP1	Common between Sel B-C
NC_000915	1037115	1037287	HP0974	2.74309	phosphoglyceromutase	Common between Sel B-C
NC_000915	1243612	1243988	HP1177	2.59574	hypothetical protein	Common between Sel B-C
NC_000915	1034744	1034877	HP0973	2.07049	hypothetical protein	Common between Sel B-C
NC_000915	1317869	1317975	HP1243	1.90339	hypothetical protein	Common between Sel B-C
NC_000915	999625	1000073	HP0939	1.75819	amino acid ABC transporter permease	Common between Sel B-C
NC_000915	1584941	1585092	HP1512	1.73178	iron-regulated outer membrane protein FrpB	Common between Sel B-C
NC_000915	1184140	1184277	HP1118	1.54081	gamma-glutamyltranspeptidase	Common between Sel B-C
