# Supplementary material for: Defining the Helicobacter pylori Disease-Specific Antigenic Repertoire
Source: Front Microbiol. 2020 Jul 9;11:1551. doi: 10.3389/fmicb.2020.01551 (PMC7396715; doi:10.3389/fmicb.2020.01551)
Supplement: TABLE S3 — List of the sera samples used for CagY domain validation and ELISA reactivity values toward the purified CagY antigen. [file Table_3.XLSX]

## Sheet: Foglio1
Pathological outcome	sera-ID	cagY domain reactivity	patient sex	patient age	TNM stage (gastric cancer)	Ann Arbor Stage (lymphoma)	Sydney system Score (AIG)
		OD 450nm
Gastric Cancer	GC1	0.212398	F	63	II
	GC2	0.154708	M	66	II
	GC3	0.0758033	F	65	III
	GC4	0.218085	M	71	I
	GC5	0.825433	F	73	II
	GC6	0.182723	F	69	II
	GC7	0.0751789	M	72	I
	GC8	0.121954	M	75	III
	GC9	0.0703903	F	67	II
	GC10	0.0257662	M	74	II
	GC11	0.0475627	F	68	II
	GC12	0.101496	F	73	I
	GC13	1.22661	M	62	III
	GC14	0.0708689	M	61	II
	GC15	1.70481	F	75	I
	GC16	0.080912	M	68	II
	GC17	0.369029	M	77	II
	GC18	0.958923	F	62	III
	GC19	0.118385	M	60	II
	GC20	2.06349	F	69	I
	GC21	0.0576138	F	74	II
	GC22	0.691208	F	71	III
	GC23	0.114647	F	68	I
	GC24	0.0630271	M	63	II
	GC25	0.0738381	M	72	II
	GC26	0.110361	F	66	II
	GC27	0.0773661	F	70	I
	GC28	2.05381	M	72	III
	GC29	0.287039	F	68	II
Autoimmune Gastritis (AIG)	AG1	0.146154	F	51			2
	AG2	0.132037	F	55			2
	AG3	0.14441	F	41			3
	AG4	0.144356	F	58			2
	AG5	0.0952652	F	39			3
	AG6	0.0546059	F	44			3
	AG7	0.456142	F	48			2
	AG8	0.11799	M	57			2
	AG9	1.19334	F	62			3
	AG10	1.18994	F	38			2
MALT Lymphoma	MALT1	0.486731	M	75		I
	MALT2	1.8374	M	71		I
	MALT3	0.273826	M	68		I
	MALT4	0.225955	F	70		I
	MALT5	0.210349	F	63		II
	MALT6	1.04753	M	66		I
Healthy Controls	HC1	0.186343	F	54
	HC2	0.129345	F	57
	HC3	0.15376	M	62
	HC4	0.15648	F	61
	HC5	0.16917	F	64
	HC6	0.192797	M	50
	HC7	0.130957	F	59
	HC8	0.167874	F	58
	HC9	0.23355	M	66
	HC10	0.204162	M	64
	HC11	0.224598	F	67
	HC12	0.193382	F	59
	HC13	0.194076	M	66
	HC14	0.174965	F	48
	HC15	0.165541	M	53
	HC16	0.148688	F	51
	HC17	0.185291	F	47
	HC18	0.178356	M	50
	HC19	0.168056	M	55
	HC20	0.170414	F	64
	HC21	0.128132	F	52
	HC22	0.113932	M	59
	HC23	0.124555	F	48
	HC24	0.136428	F	55
	HC25	0.111959	M	61
	HC26	0.0731466	M	47
	HC27	0.148808	M	56
	HC28	0.124587	F	58
	HC29	0.0671477	F	50
	HC30	0.114097	F	40
	HC31	0.0669705	M	53
	HC32	0.100205	F	58
	HC33	0.110853	F	55
	HC34	0.0904478	M	45
	HC35	0.12381	F	60
	HC36	0.161098	F	51
	HC37	0.112094	M	52
	HC38	0.116542	M	59
	HC39	0.127851	F	44
	HC40	0.112017	M	64
	HC41	0.072304	M	62
	HC42	0.20401	F	52
	HC43	0.0952536	F	53
	HC44	0.131155	M	63
	HC45	0.142113	M	64
	HC46	0.139594	F	54
	HC47	0.118506	F	51
	HC48	0.174092	M	50
	HC49	0.172364	F	49
	HC50	0.101209	M	61
	HC51	0.112256	M	60
